# Supplementary material for: An atypical HLH transcriptional regulator plays a novel and important role in strawberry ripened receptacle
Source: BMC Plant Biol. 2019 Dec 27;19:586. doi: 10.1186/s12870-019-2092-4 (PMC6933692; doi:10.1186/s12870-019-2092-4)
Supplement: Supplementary file 2 — Additional file 2. Subfamily classification of 182 plant bHLH/HLH sequences examined in this study and additional information. [file 12870_2019_2092_MOESM2_ESM.xlsx]

## Sheet: Additional file 9
Additional file 10: All the genes up-regulated in strawberry FaPRE1-RNAi receptacles (fold change RNAi) and down-regulated in strawberry red receptacle (fold ripening). Gene ID and corresponding annotations as reported in Fragaria vesca Genome Database (http://www.strawberrygenome.org/) [73]
SystematicName	Fold change PRE RNAi	p-value	Fold change ripening	p-value	Sequence Description	Blast Min E-Value	Blast Similarity Mean	Blast Top Hit Accession	Annotation GO ID	Annotation GO Term	Annotation GO Category
gene00061	3.106	0.00549	-2.087	0.00893	photosystem I P700 apo A2 (chloroplast) [Fragaria chiloensis]	1.6E-67	69.05%	AFQ39167.1;AFQ39177.1;AFQ39163.1;AFQ39173.1;AFQ39171.1;AFQ39187.1;AFQ39183.1;AFQ39169.1;AFQ39175.1;AFQ39165.1;AFQ39185.1;AFQ39179.1;AFQ39155.1;AFQ39181.1;AFQ39161.1;AFQ39157.1	GO:0016021;GO:0009522;GO:0015979;GO:0005488;GO:0009536	plastid;photosynthesis;photosystem I;binding;integral component of membrane	Cellular Component;Cellular Component;Cellular Component;Molecular Function;Biological Process
gene00290	3.216	0.0365	-6.315	0.00208	NIM1-INTERACTING 1	7.0E-34	81.50%	XP_011468404.1	GO:0010112	regulation of systemic acquired resistance	Biological Process
gene00630	12.839	0.0352	-4.396	0.00135	thioredoxin H2-like	1.7E-82	87.35%	XP_004297814.1	GO:0006118;GO:0015035;GO:0006662;GO:0005829;GO:0016671;GO:0034599;GO:0045454;GO:0055114;GO:0006457;GO:0000103;GO:0005886	cellular response to oxidative stress;oxidation-reduction process;cytosol;plasma membrane;sulfate assimilation;cell redox homeostasis;glycerol ether metabolic process;protein folding;oxidoreductase activity, acting on a sulfur group of donors, disulfide as acceptor;obsolete electron transport;protein disulfide oxidoreductase activity	Cellular Component;Cellular Component;Molecular Function;Molecular Function;Biological Process;Biological Process;Biological Process;Biological Process;Biological Process;Biological Process;Biological Process
gene00670	3.817	0.00231	-4.131	0.000574	transmembrane [Medicago truncatula]	0.0E0	65.95%	XP_011463378.1	GO:0016020	membrane	Cellular Component
gene00677	8.835	0.00115	-2.33	0.00345	NHL domain-containing isoform 2 [Theobroma cacao]	0.0E0	84.50%	XP_004297648.1	GO:0016021	integral component of membrane	Cellular Component
gene00687	22.316	0.00237	-20.648	0.000811	MLP 423	3.4E-61	81.05%	XP_004297655.1	GO:0009607;GO:0016020;GO:0006952	response to biotic stimulus;membrane;defense response	Cellular Component;Biological Process;Biological Process
gene00778	18.77	0.0182	-4.174	0.000431	high mobility group B 7	1.0E-27	87.10%	XP_004297711.1	GO:0005634;GO:0003677;GO:0010197	nucleus;polar nucleus fusion;DNA binding	Cellular Component;Molecular Function;Biological Process
gene00949	13.525	0.0414	-73.024	0.00156	PREDICTED: uncharacterized protein LOC101300651	9.4E-98	68.71%	XP_004304324.1	0	0	0
gene01050	11.674	0.00102	-2.605	0.00134	serine threonine phosphatase 2A 57 kDa regulatory subunit B iota isoform	0.0E0	86.35%	XP_004292963.1	GO:0007165;GO:0034047;GO:0000159;GO:0005488;GO:0008601	signal transduction;protein phosphatase type 2A complex;binding;protein phosphatase type 2A regulator activity;regulation of protein phosphatase type 2A activity	Cellular Component;Molecular Function;Molecular Function;Biological Process;Biological Process
gene01078	12.909	0.0413	-5.291	0.00329	glycine-rich cell wall structural 1	2.9E-13	100.00%	XP_011470923.1	0	0	0
gene01212	7.266	0.0136	-10.196	0.00399	glucan endo-1,3-beta-glucosidase 12	0.0E0	90.85%	XP_004304086.1	GO:0005975;GO:0004553	carbohydrate metabolic process;hydrolase activity, hydrolyzing O-glycosyl compounds	Molecular Function;Biological Process
gene01554	8.053	0.00227	-3.273	0.000692	BTB POZ domain-containing At5g67385 isoform X2	0.0E0	87.60%	XP_011468062.1	0	0	0
gene01601	7.403	0.000977	-2.157	0.00775	tRNA-splicing ligase [Gossypium arboreum]	0.0E0	92.40%	XP_011461648.1	GO:0016874	ligase activity	Molecular Function
gene01895	57.032	0.00199	-5.997	0.00165	WSC domain-containing ARB_07867-like	1.2E-91	80.95%	XP_004309580.1	GO:0016491	oxidoreductase activity	Molecular Function
gene01910	6.083	0.0024	-2.468	0.00418	Early nodulin 2 [Morus notabilis]	1.0E-110	82.80%	XP_004309549.1	GO:0006118;GO:0009055;GO:0046658	electron carrier activity;obsolete electron transport;anchored component of plasma membrane	Cellular Component;Molecular Function;Biological Process
gene01986	14.122	0.0247	-7.025	0.00283	xyloglucan endotransglucosylase hydrolase 9-like	0.0E0	91.90%	XP_004293486.1	GO:0005618;GO:0048046;GO:0071555;GO:0004553;GO:0016762;GO:0010411;GO:0042546	apoplast;hydrolase activity, hydrolyzing O-glycosyl compounds;cell wall biogenesis;xyloglucan:xyloglucosyl transferase activity;xyloglucan metabolic process;cell wall;cell wall organization	Cellular Component;Cellular Component;Molecular Function;Molecular Function;Biological Process;Biological Process;Biological Process
gene02245	7.021	0.00162	-3.231	0.00204	histone H3 [Zea mays]	3.0E-78	99.85%	XP_009393405.2	GO:0005634;GO:0003677;GO:0046982;GO:0000786;GO:0009536	protein heterodimerization activity;plastid;nucleosome;nucleus;DNA binding	Cellular Component;Cellular Component;Cellular Component;Molecular Function;Molecular Function
gene02315	11.632	0.00103	-4.292	0.04	Heat shock with tetratricopeptide repeat isoform 1 [Theobroma cacao]	0.0E0	77.60%	XP_009339787.1	GO:0005515	protein binding	Molecular Function
gene02604	3.032	0.0121	-2.649	0.00497	U-box domain-containing 30-like	0.0E0	90.20%	XP_004290984.1	GO:0004842;GO:0005488;GO:0016874;GO:0016567	protein ubiquitination;ubiquitin-protein transferase activity;binding;ligase activity	Molecular Function;Molecular Function;Molecular Function;Biological Process
gene02612	7.087	0.00117	-2.302	0.0013	hypothetical protein PRUPE_ppa013663mg [Prunus persica]	4.8E-32	72.20%	EMJ24724.1;XP_007223525.1	0	0	0
gene02631	5.374	0.00135	-2.845	0.0092	probable xyloglucan glycosyltransferase 12	0.0E0	91.80%	XP_004290998.1	GO:0016021;GO:0016740	transferase activity;integral component of membrane	Cellular Component;Molecular Function
gene02650	3.466	0.00487	-3.148	0.0455	zinc finger CCCH domain-containing 23-like	0.0E0	70.15%	XP_011458888.1	GO:0046872	metal ion binding	Molecular Function
gene02690	4.006	0.00474	-3.195	0.0339	zinc transporter chloroplastic-like	0.0E0	81.30%	XP_004291042.1	GO:0032440;GO:0016021;GO:0005385;GO:0055114;GO:0071577	oxidation-reduction process;2-alkenal reductase [NAD(P)] activity;zinc II ion transmembrane transport;zinc ion transmembrane transporter activity;integral component of membrane	Cellular Component;Molecular Function;Molecular Function;Biological Process;Biological Process
gene02773	4.496	0.015	-4.33	0.0307	Pectinesterase 11	2.0E-11	68.00%	XP_010104114.1;EXB98555.1	GO:0016788;GO:0016020	membrane;hydrolase activity, acting on ester bonds	Cellular Component;Molecular Function
gene03159	4.876	0.00467	-3.024	0.00223	HMG-Y-related B-like	1.5E-94	71.70%	XP_004295814.1	GO:0005634;GO:0003677;GO:0006355;GO:0000785	nucleus;chromatin;DNA binding;regulation of transcription, DNA-templated	Cellular Component;Cellular Component;Molecular Function;Biological Process
gene03754	4.294	0.00166	-2.291	0.0212	alpha-xylosidase 1-like	0.0E0	89.90%	XP_004299087.1	GO:0000023;GO:0004558;GO:0032450;GO:0017177;GO:0006012;GO:0030246;GO:0005982;GO:0005985	starch metabolic process;glucosidase II complex;carbohydrate binding;maltose metabolic process;alpha-1,4-glucosidase activity;sucrose metabolic process;maltose alpha-glucosidase activity;galactose metabolic process	Molecular Function;Molecular Function;Molecular Function;Biological Process;Biological Process;Biological Process;Biological Process;Cellular Component
gene03758	7.654	0.0254	-7.686	0.000522	NRT1 PTR FAMILY	0.0E0	89.65%	XP_004299089.1	GO:0006857;GO:0016021;GO:0005215	transporter activity;oligopeptide transport;integral component of membrane	Cellular Component;Molecular Function;Biological Process
gene03834	9.664	0.006	-5.902	0.00541	phenolic glucoside malonyltransferase 1-like	3.2E-35	78.85%	XP_004306152.1	GO:0016747	transferase activity, transferring acyl groups other than amino-acyl groups	Molecular Function
gene03871	3.429	0.00477	-4.38	0.0255	AP2 ERF and B3 domain-containing transcription factor RAV1	0.0E0	81.65%	XP_004297140.1	GO:0005634;GO:0003677;GO:0005667;GO:0003700;GO:0006355;GO:0045449	transcription factor activity, sequence-specific DNA binding;transcription factor complex;nucleus;DNA binding;regulation of transcription, DNA-templated	Cellular Component;Molecular Function;Molecular Function;Biological Process;Cellular Component;Biological Process
gene04030	8.189	0.00777	-2.008	0.0257	NRT1 PTR FAMILY -like	0.0E0	83.15%	XP_011463110.1;XP_011463111.1	GO:0016021;GO:0006810;GO:0005215	transporter activity;transport;integral component of membrane	Cellular Component;Molecular Function;Biological Process
gene04073	5.804	0.00606	-3.146	0.00106	serine carboxypeptidase-like 50	0.0E0	83.45%	XP_004297368.1	GO:0006508;GO:0004185	serine-type carboxypeptidase activity;proteolysis	Molecular Function;Biological Process
gene04244	6.251	0.00255	-9.416	0.0031	receptor kinase FERONIA	0.0E0	74.00%	APC23824.1;XP_004306057.1	GO:0005524;GO:0016020;GO:0004672;GO:0006468	membrane;protein kinase activity;protein phosphorylation;ATP binding	Cellular Component;Molecular Function;Molecular Function;Biological Process
gene04326	20.211	0.00144	-2.715	0.0432	EXORDIUM-like 5	0.0E0	91.75%	XP_004304243.1	0	0	0
gene04435	6.986	0.00253	-7.725	0.000208	expansin-A10 [Vitis vinifera]	8.0E-153	93.25%	XP_004304289.1	GO:0009826;GO:0080022;GO:0005618;GO:0016020;GO:0009664;GO:0005576	membrane;primary root development;extracellular region;unidimensional cell growth;cell wall;plant-type cell wall organization	Cellular Component;Cellular Component;Cellular Component;Biological Process;Biological Process;Biological Process
gene04602	14.575	0.00508	-2.324	0.0466	LEAF RUST 10 DISEASE-RESISTANCE LOCUS RECEPTOR-LIKE PROTEIN KINASE-like	5.5E-180	85.40%	XP_011463016.1;XP_004297236.1	GO:0016310;GO:0016301;GO:0030247	kinase activity;polysaccharide binding;phosphorylation	Molecular Function;Molecular Function;Biological Process
gene04665	4.165	0.00605	-2.415	0.00244	At2g03350 [Arabidopsis thaliana]	3.3E-112	89.40%	XP_004297265.1	0	0	0
gene04899	5.262	0.00259	-3.483	0.000666	serine threonine- kinase D6PK [Jatropha curcas]	0.0E0	88.05%	XP_004308500.1	GO:0005634;GO:0005524;GO:0005737;GO:0009069;GO:0004674;GO:0006468;GO:0005886;GO:0035556	cytoplasm;protein serine/threonine kinase activity;plasma membrane;serine family amino acid metabolic process;nucleus;intracellular signal transduction;protein phosphorylation;ATP binding	Cellular Component;Cellular Component;Cellular Component;Molecular Function;Molecular Function;Biological Process;Biological Process;Biological Process
gene05176	3.344	0.00204	-2.444	0.00833	leucine-rich repeat extensin 6	2.0E-31	86.50%	XP_011461761.1	0	0	0
gene05274	4.488	0.00516	-7.625	0.00264	PREDICTED: uncharacterized protein LOC105352328	4.5E-76	82.15%	XP_011467443.1	0	0	0
gene05424	11.281	0.00102	-3.829	0.00128	GDSL esterase lipase 1-like	0.0E0	72.60%	XP_004303736.1	GO:0016788	hydrolase activity, acting on ester bonds	Molecular Function
gene05450	4.208	0.00261	-3.152	0.00157	subtilisin-like protease	0.0E0	92.75%	XP_004305780.1	GO:0005618;GO:0006508;GO:0004252	cell wall;proteolysis;serine-type endopeptidase activity	Cellular Component;Molecular Function;Biological Process
gene05608	4.108	0.00166	-2.286	0.00399	leucine-rich repeat receptor-like serine threonine- kinase BAM1	0.0E0	90.65%	XP_004288299.1	GO:0010075;GO:0005524;GO:0016021;GO:0048229;GO:0048437;GO:0004672;GO:0006468;GO:0005886;GO:0033612	plasma membrane;receptor serine/threonine kinase binding;protein kinase activity;gametophyte development;regulation of meristem growth;protein phosphorylation;integral component of membrane;floral organ development;ATP binding	Cellular Component;Cellular Component;Molecular Function;Molecular Function;Molecular Function;Biological Process;Biological Process;Biological Process;Biological Process
gene05757	9.158	0.00104	-4.641	0.0266	SHORT-ROOT-like [Populus euphratica]	0.0E0	85.30%	XP_004288253.1	GO:0005634;GO:0055072;GO:0005667;GO:0003700;GO:0048366;GO:0006355;GO:0008356;GO:0045930;GO:0043565;GO:0009956;GO:0045449	asymmetric cell division;transcription factor activity, sequence-specific DNA binding;radial pattern formation;negative regulation of mitotic cell cycle;sequence-specific DNA binding;transcription factor complex;nucleus;iron ion homeostasis;regulation of transcription, DNA-templated;leaf development	Cellular Component;Molecular Function;Molecular Function;Biological Process;Biological Process;Biological Process;Biological Process;Biological Process;Biological Process;Cellular Component;Biological Process
gene05987	3.43	0.0535	-3.614	0.0199	extradiol ring-cleavage dioxygenase-like	0.0E0	78.10%	XP_004302951.2	GO:0051213;GO:0006725;GO:0016701;GO:0008270;GO:0008198;GO:0016020;GO:0055114	ferrous iron binding;dioxygenase activity;membrane;cellular aromatic compound metabolic process;oxidation-reduction process;oxidoreductase activity, acting on single donors with incorporation of molecular oxygen;zinc ion binding	Cellular Component;Molecular Function;Molecular Function;Molecular Function;Molecular Function;Biological Process;Biological Process
gene06164	5.292	0.00766	-3.327	0.0258	HMG-Y-related B-like	1.2E-6	94.00%	XP_004297466.2	GO:0005634;GO:0003677;GO:0006355;GO:0000785	nucleus;chromatin;DNA binding;regulation of transcription, DNA-templated	Cellular Component;Cellular Component;Molecular Function;Biological Process
gene06200	4.52	0.00712	-2.451	0.0308	HMG-Y-related B-like	7.1E-115	81.50%	XP_004297466.2	GO:0005634;GO:0003677;GO:0006355;GO:0000786;GO:0006334	nucleosome;nucleosome assembly;nucleus;DNA binding;regulation of transcription, DNA-templated	Cellular Component;Cellular Component;Molecular Function;Biological Process;Biological Process
gene06210	3.242	0.00262	-2.707	0.0125	DELLA GAIP-B	0.0E0	84.05%	XP_004298516.1	GO:0005634;GO:0000989;GO:0006355	nucleus;transcription factor activity, transcription factor binding;regulation of transcription, DNA-templated	Cellular Component;Molecular Function;Biological Process
gene06248	4.382	0.00285	-2.574	0.00365	dynamin-related 1C	0.0E0	93.85%	XP_004297433.1	GO:0005525;GO:0010152;GO:0009506;GO:0005938;GO:0003924;GO:0009504;GO:0005886;GO:0000266	GTP binding;plasma membrane;cell plate;plasmodesma;pollen maturation;mitochondrial fission;GTPase activity;cell cortex	Cellular Component;Cellular Component;Cellular Component;Cellular Component;Molecular Function;Molecular Function;Biological Process;Biological Process
gene06821	3.173	0.0121	-2.421	0.00131	PREDICTED: uncharacterized protein LOC101311752	7.6E-39	88.25%	XP_004296848.1	GO:0016021	integral component of membrane	Cellular Component
gene06977	4.023	0.0265	-11.232	0.000346	photosystem II core complex s chloroplastic	5.2E-99	80.80%	XP_004310006.1	GO:0009523;GO:0016021;GO:0030145;GO:0015979	photosystem II;photosynthesis;manganese ion binding;integral component of membrane	Cellular Component;Cellular Component;Molecular Function;Biological Process
gene07007	4.872	0.00549	-3.248	0.00246	PREDICTED: uncharacterized protein LOC105349473	3.8E-74	73.30%	XP_011457538.1	0	0	0
gene07606	7.839	0.00468	-7.984	0.00333	dirigent 23-like	5.1E-115	88.50%	XP_004289851.1	0	0	0
gene07623	20.061	0.00275	-7.528	0.0268	thaumatin 1b	0.0E0	80.30%	XP_011457931.1	GO:0016021	integral component of membrane	Cellular Component
gene07638	7.028	0.00306	-17.416	0.00451	subtilisin-like protease	0.0E0	90.00%	XP_004292169.1	GO:0005618;GO:0016020;GO:0006508;GO:0004252	membrane;cell wall;proteolysis;serine-type endopeptidase activity	Cellular Component;Cellular Component;Molecular Function;Biological Process
gene07711	6.83	0.00144	-2.051	0.0122	fasciclin-like arabinogalactan 17	0.0E0	88.05%	XP_004296276.1	0	0	0
gene07735	3.214	0.00473	-3.597	0.000669	receptor kinase HAIKU2	0.0E0	83.10%	XP_004309904.1	GO:0005524;GO:0005515;GO:1902025;GO:0016021;GO:0042277;GO:0009069;GO:0004674;GO:0006468;GO:0090548	protein serine/threonine kinase activity;serine family amino acid metabolic process;peptide binding;response to nitrate starvation;nitrate import;protein phosphorylation;integral component of membrane;protein binding;ATP binding	Cellular Component;Molecular Function;Molecular Function;Molecular Function;Molecular Function;Biological Process;Biological Process;Biological Process;Biological Process
gene07742	6.053	0.00412	-3.166	0.00632	probable LRR receptor-like serine threonine- kinase At4g36180	0.0E0	85.30%	XP_004309920.1	GO:0005524;GO:0005515;GO:0016491;GO:0016021;GO:0004672;GO:0055114;GO:0006468;GO:0005886	oxidation-reduction process;plasma membrane;protein kinase activity;oxidoreductase activity;protein phosphorylation;integral component of membrane;protein binding;ATP binding	Cellular Component;Cellular Component;Molecular Function;Molecular Function;Molecular Function;Molecular Function;Biological Process;Biological Process
gene07920	14.406	0.00108	-4.43	0.0011	acyl-lipid omega-3 desaturase (cytochrome b5) endoplasmic reticulum-like	0.0E0	88.45%	XP_004294292.1	GO:0016717;GO:0006629;GO:0016021;GO:0055114	oxidation-reduction process;lipid metabolic process;oxidoreductase activity, acting on paired donors, with oxidation of a pair of donors resulting in the reduction of molecular oxygen to two molecules of water;integral component of membrane	Cellular Component;Molecular Function;Biological Process;Biological Process
gene07978	4.565	0.0048	-3.408	0.00133	UPF0503 chloroplastic-like	0.0E0	63.85%	XP_004295737.1	0	0	0
gene08000	6.138	0.00216	-2.009	0.00609	zinc finger family [Populus trichocarpa]	1.3E-160	84.60%	XP_004294270.1	GO:0046872;GO:0016021;GO:0003950	metal ion binding;integral component of membrane;NAD+ ADP-ribosyltransferase activity	Cellular Component;Molecular Function;Molecular Function
gene08094	12.344	0.00149	-2.818	0.00143	legumin A-like [Fragaria vesca vesca]	0.0E0	69.70%	XP_011458006.1	GO:0045735	nutrient reservoir activity	Molecular Function
gene08095	14.057	0.00103	-4.711	0.000758	Legumin A [Morus notabilis]	0.0E0	73.55%	XP_004289947.1	GO:0045735	nutrient reservoir activity	Molecular Function
gene08096	27.432	0.00113	-3.159	0.000872	legumin A-like [Fragaria vesca vesca]	0.0E0	75.15%	XP_004289944.1	GO:0045735	nutrient reservoir activity	Molecular Function
gene08303	3.646	0.00222	-2.397	0.0015	BRCA1-associated RING domain 1	0.0E0	69.15%	XP_011458026.1	GO:0006281;GO:0008270;GO:0060255;GO:0005515;GO:0048522;GO:0044464;GO:0031326;GO:0080090;GO:0031324	cell part;positive regulation of cellular process;regulation of macromolecule metabolic process;regulation of cellular biosynthetic process;protein binding;DNA repair;negative regulation of cellular metabolic process;regulation of primary metabolic process;zinc ion binding	Cellular Component;Molecular Function;Molecular Function;Biological Process;Biological Process;Biological Process;Biological Process;Biological Process;Biological Process
gene08501	3.844	0.00945	-2.749	0.00133	endoglucanase 10-like	0.0E0	84.30%	XP_004291374.1	GO:0016021;GO:0030245;GO:0005982;GO:0008810;GO:0005985	starch metabolic process;cellulase activity;cellulose catabolic process;sucrose metabolic process;integral component of membrane	Cellular Component;Molecular Function;Biological Process;Biological Process;Biological Process
gene08608	70.937	0.00138	-7.04	0.000291	L-ascorbate oxidase homolog	0.0E0	93.10%	XP_004291312.1	GO:0016722;GO:0006118;GO:0009506;GO:0005507;GO:0055114;GO:0019852;GO:0009505;GO:0008447	L-ascorbate oxidase activity;oxidation-reduction process;plant-type cell wall;L-ascorbic acid metabolic process;plasmodesma;copper ion binding;obsolete electron transport;oxidoreductase activity, oxidizing metal ions	Cellular Component;Cellular Component;Molecular Function;Molecular Function;Molecular Function;Biological Process;Biological Process;Biological Process
gene08731	6.243	0.0294	-2.566	0.0165	probable sarcosine oxidase	0.0E0	86.35%	XP_004291285.2	GO:0008115;GO:0006563;GO:0046653;GO:0055114;GO:0006544;GO:0006566	glycine metabolic process;oxidation-reduction process;sarcosine oxidase activity;tetrahydrofolate metabolic process;L-serine metabolic process;threonine metabolic process	Molecular Function;Biological Process;Biological Process;Biological Process;Biological Process;Biological Process
gene08773	5.667	0.0154	-5.249	0.00376	Golgin subfamily A member 4	0.0E0	74.80%	XP_004292865.1	0	0	0
gene09339	4.175	0.00482	-6.237	0.000393	PREDICTED: uncharacterized protein LOC101314284	0.0E0	56.25%	XP_004301238.1	0	0	0
gene09354	11.746	0.00131	-3.055	0.00448	probable inactive receptor kinase At1g48480	0.0E0	85.25%	XP_004299514.1	GO:0050321;GO:0005524;GO:0016021;GO:0006468	protein phosphorylation;integral component of membrane;ATP binding;tau-protein kinase activity	Cellular Component;Molecular Function;Molecular Function;Biological Process
gene09384	25.473	0.00537	-28.871	0.000675	probable auxin efflux carrier component 1c	0.0E0	87.45%	XP_004299530.1	GO:0010252;GO:0055085;GO:0010051;GO:0005783;GO:0009630;GO:0009505;GO:0048826;GO:0048364;GO:0009926;GO:0009925;GO:0009506;GO:0045177;GO:0010329;GO:0009908;GO:0010229;GO:0016021;GO:0010358;GO:0010338;GO:0010315	auxin homeostasis;auxin efflux;plant-type cell wall;leaf shaping;integral component of membrane;gravitropism;xylem and phloem pattern formation;cotyledon morphogenesis;auxin polar transport;apical part of cell;transmembrane transport;root development;leaf formation;plasmodesma;flower development;basal plasma membrane;auxin efflux transmembrane transporter activity;inflorescence development;endopl…	Cellular Component;Cellular Component;Cellular Component;Cellular Component;Cellular Component;Cellular Component;Molecular Function;Biological Process;Biological Process;Biological Process;Biological Process;Biological Process;Biological Process;Biological Process;Biological Process;Biological Process;Biological Process;Biological Process;Biological Process
gene09404	20.949	0.00126	-4.843	0.00584	laccase-1-like isoform X2 [Malus domestica]	0.0E0	86.05%	XP_004301258.1	GO:0016722;GO:0046274;GO:0005507;GO:0009809;GO:0048046;GO:0016021;GO:0055114;GO:0052716	hydroquinone:oxygen oxidoreductase activity;oxidation-reduction process;apoplast;lignin biosynthetic process;copper ion binding;integral component of membrane;lignin catabolic process;oxidoreductase activity, oxidizing metal ions	Cellular Component;Cellular Component;Molecular Function;Molecular Function;Molecular Function;Biological Process;Biological Process;Biological Process
gene09648	4.257	0.00175	-2.795	0.00504	L-type lectin-domain containing receptor kinase	0.0E0	93.00%	XP_004306238.1	GO:0005524;GO:0016021;GO:0009069;GO:0004674;GO:0030246;GO:0006468	carbohydrate binding;protein serine/threonine kinase activity;serine family amino acid metabolic process;protein phosphorylation;integral component of membrane;ATP binding	Cellular Component;Molecular Function;Molecular Function;Molecular Function;Biological Process;Biological Process
gene09776	3.387	0.00725	-2.496	0.0458	root R-B2	3.2E-107	82.40%	XP_004299116.1	GO:0009507;GO:0006118;GO:0046872;GO:0009055;GO:0022900;GO:0051537	electron transport chain;chloroplast;metal ion binding;2 iron, 2 sulfur cluster binding;electron carrier activity;obsolete electron transport	Cellular Component;Molecular Function;Molecular Function;Molecular Function;Biological Process;Biological Process
gene10077	13.672	0.00411	-3.558	0.000788	DNA (cytosine-5)-methyltransferase CMT3	0.0E0	78.25%	XP_004288717.1	GO:0008168;GO:0003682;GO:0000785;GO:0032259	methyltransferase activity;methylation;chromatin;chromatin binding	Molecular Function;Molecular Function;Biological Process;Cellular Component
gene10328	8.46	0.00145	-18.318	0.00148	allene oxide cyclase chloroplastic-like	5.3E-125	86.90%	XP_004304145.1	GO:0009507;GO:0016853	chloroplast;isomerase activity	Cellular Component;Molecular Function
gene10417	6.929	0.0103	-3.005	0.00076	glutamate dehydrogenase 1 isoform X1 [Pyrus x bretschneideri]	0.0E0	96.95%	XP_011467559.1;XP_011467558.1;XP_004288417.1	GO:0006118;GO:0016639;GO:0006520;GO:0055114	cellular amino acid metabolic process;oxidation-reduction process;oxidoreductase activity, acting on the CH-NH2 group of donors, NAD or NADP as acceptor;obsolete electron transport	Molecular Function;Biological Process;Biological Process;Biological Process
gene10495	5.13	0.00599	-7.02	0.00046	glycine-rich cell wall structural	3.1E-9	100.00%	XP_011465158.1	0	0	0
gene10566	9.006	0.00892	-11.331	0.00525	indole-3-acetic acid-amido synthetase	0.0E0	87.65%	XP_004290773.1	GO:0009941	chloroplast envelope	Cellular Component
gene11740	4.423	0.00176	-2.774	0.0285	Maternal effect embryo arrest 9	6.0E-71	90.30%	XP_004299945.1	GO:0009793;GO:0009555;GO:0005886	embryo development ending in seed dormancy;pollen development;plasma membrane	Cellular Component;Biological Process;Biological Process
gene11861	7.803	0.0011	-2.256	0.0466	auxin-responsive IAA27	0.0E0	78.95%	XP_004287443.1	GO:0005634;GO:0005515;GO:0006355;GO:0009734	nucleus;protein binding;auxin-activated signaling pathway;regulation of transcription, DNA-templated	Cellular Component;Molecular Function;Biological Process;Biological Process
gene11877	3.048	0.00762	-3.949	0.000586	sugar transport 14	0.0E0	87.25%	XP_004287454.1	GO:0022891;GO:0055085;GO:0032440;GO:0016021;GO:0008643;GO:0055114;GO:0005886	transmembrane transport;oxidation-reduction process;2-alkenal reductase [NAD(P)] activity;plasma membrane;substrate-specific transmembrane transporter activity;integral component of membrane;carbohydrate transport	Cellular Component;Cellular Component;Molecular Function;Molecular Function;Biological Process;Biological Process;Biological Process
gene12222	6.751	0.00177	-2.318	0.0377	cytochrome P450 CYP73A100-like	0.0E0	91.90%	XP_004299767.1	GO:0009805;GO:0006558;GO:0005506;GO:0009809;GO:0016021;GO:0055114;GO:0009811;GO:0016710;GO:0020037	L-phenylalanine metabolic process;iron ion binding;stilbene biosynthetic process;oxidation-reduction process;coumarin biosynthetic process;lignin biosynthetic process;heme binding;trans-cinnamate 4-monooxygenase activity;integral component of membrane	Cellular Component;Molecular Function;Molecular Function;Molecular Function;Biological Process;Biological Process;Biological Process;Biological Process;Biological Process
gene12308	3.167	0.00363	-2.967	0.0121	probable WRKY transcription factor 11	9.2E-161	71.35%	XP_004299798.1	GO:0005667;GO:0003700;GO:0006355;GO:0043565;GO:0045449	transcription factor activity, sequence-specific DNA binding;sequence-specific DNA binding;transcription factor complex;regulation of transcription, DNA-templated	Molecular Function;Molecular Function;Biological Process;Cellular Component;Biological Process
gene12396	4.764	0.00457	-2.771	0.000758	pectinacetylesterase family [Medicago truncatula]	0.0E0	90.15%	XP_004288665.1	GO:0016787	hydrolase activity	Molecular Function
gene12965	16.468	0.00134	-4.929	0.00311	probable pectinesterase pectinesterase inhibitor 12	0.0E0	87.45%	XP_011461180.1	GO:0045490;GO:0043086;GO:0004857;GO:0005618;GO:0045330;GO:0005576;GO:0005982;GO:0042545;GO:0005985;GO:0030599	pectin catabolic process;enzyme inhibitor activity;starch metabolic process;negative regulation of catalytic activity;pectinesterase activity;cell wall modification;extracellular region;aspartyl esterase activity;sucrose metabolic process;cell wall	Cellular Component;Cellular Component;Molecular Function;Molecular Function;Molecular Function;Biological Process;Biological Process;Biological Process;Biological Process;Biological Process
gene12990	3.338	0.00392	-2.21	0.0148	probable L-type lectin-domain containing receptor kinase	0.0E0	80.90%	XP_004287693.1	GO:0005524;GO:0016021;GO:0009069;GO:0004674;GO:0030246;GO:0006468	carbohydrate binding;protein serine/threonine kinase activity;serine family amino acid metabolic process;protein phosphorylation;integral component of membrane;ATP binding	Cellular Component;Molecular Function;Molecular Function;Molecular Function;Biological Process;Biological Process
gene13162	7.584	0.00702	-4.102	0.00797	late embryogenesis abundant At1g64065-like	5.8E-105	73.55%	XP_004309174.1	GO:0016021	integral component of membrane	Cellular Component
gene13266	5.73	0.00805	-4.365	0.00188	tubulin beta-1 chain	0.0E0	99.30%	XP_006421924.1;ESR35164.1	GO:0005525;GO:0003924;GO:0016020;GO:0005794;GO:0005200;GO:0005874;GO:0007017	microtubule;microtubule-based process;membrane;GTP binding;structural constituent of cytoskeleton;GTPase activity;Golgi apparatus	Cellular Component;Cellular Component;Cellular Component;Molecular Function;Molecular Function;Molecular Function;Biological Process
gene13294	14.904	0.0319	-3.863	0.00461	chromosome transmission fidelity 8 homolog	7.1E-55	81.70%	XP_004308101.1	GO:0031390;GO:0007064	Ctf18 RFC-like complex;mitotic sister chromatid cohesion	Cellular Component;Biological Process
gene13484	4.238	0.0059	-2.493	0.0157	ammonium transporter 2-like	0.0E0	93.75%	XP_004302561.1	GO:0008519;GO:0005887;GO:0015695;GO:0072488;GO:0019740	nitrogen utilization;ammonium transmembrane transporter activity;integral component of plasma membrane;organic cation transport;ammonium transmembrane transport	Cellular Component;Molecular Function;Biological Process;Biological Process;Biological Process
gene13578	3.132	0.00567	-2.341	0.00641	mucin-5AC [Prunus mume]	4.0E-172	82.75%	XP_004302521.1	GO:0006979	response to oxidative stress	Biological Process
gene13798	4.194	0.00235	-2.038	0.00424	patellin-6 [Vitis vinifera]	0.0E0	82.80%	XP_004302562.1	GO:0016021;GO:0006810	transport;integral component of membrane	Cellular Component;Biological Process
gene13871	11.516	0.0227	-13.26	0.00301	non-specific lipid-transfer 3-like	6.0E-61	78.25%	XP_004302622.1	GO:0006869;GO:0008289	lipid transport;lipid binding	Molecular Function;Biological Process
gene14102	5.079	0.00695	-2.482	0.0094	fasciclin-like arabinogalactan 4	0.0E0	81.95%	XP_004295916.1	GO:0009825;GO:0009651;GO:0009897;GO:0016021;GO:0046658	response to salt stress;multidimensional cell growth;external side of plasma membrane;integral component of membrane;anchored component of plasma membrane	Cellular Component;Cellular Component;Cellular Component;Biological Process;Biological Process
gene14194	3.873	0.00437	-3.653	0.00179	U1 small nuclear ribonucleo 70 kDa-like [Erythranthe guttata]	3.7E-45	59.80%	XP_004307083.1	0	0	0
gene14205	4.777	0.00231	-6.539	0.000232	proline-rich 4-like	7.5E-38	69.13%	XP_004307138.1	0	0	0
gene14366	75.998	0.00135	-3.085	0.0455	hypothetical protein PRUPE_ppa021775mg [Prunus persica]	9.3E-16	82.00%	XP_007203440.1;EMJ04639.1	GO:0016021	integral component of membrane	Cellular Component
gene14467	20.152	0.0013	-21.988	0.000883	phospholipid:diacylglycerol acyltransferase 2	0.0E0	85.45%	XP_004294041.1	GO:0042967;GO:0008374;GO:0016042;GO:0016021;GO:0016298	lipase activity;lipid catabolic process;acyl-carrier-protein biosynthetic process;integral component of membrane;O-acyltransferase activity	Cellular Component;Molecular Function;Molecular Function;Biological Process;Biological Process
gene15112	5.33	0.00217	-3.534	0.00092	deSI At4g17486	1.1E-70	88.70%	EEF52538.1	0	0	0
gene15268	19.349	0.00167	-21.293	0.000442	fasciclin-like arabinogalactan 1	0.0E0	88.00%	XP_004291803.1	GO:0016021	integral component of membrane	Cellular Component
gene15301	11.507	0.00154	-2.905	0.00321	aspartic ase nepenthesin-2	0.0E0	79.80%	XP_004303503.1	GO:0004190;GO:0030163;GO:0016020;GO:0006508;GO:0009505	membrane;plant-type cell wall;aspartic-type endopeptidase activity;protein catabolic process;proteolysis	Cellular Component;Cellular Component;Molecular Function;Biological Process;Biological Process
gene15495	10.646	0.00166	-7.629	0.00116	Ferredoxin-related [Theobroma cacao]	9.5E-143	83.55%	XP_004303460.1	GO:0016021	integral component of membrane	Cellular Component
gene15739	4.454	0.00262	-2.657	0.00556	phosphatidylcholine:diacylglycerol cholinephosphotransferase 1-like	9.2E-179	81.15%	XP_004303298.1	GO:0016021	integral component of membrane	Cellular Component
gene15771	3.436	0.0115	-2.423	0.00947	phospholipase A1-IIdelta-like	0.0E0	82.60%	XP_004303191.1	GO:0046486;GO:0009395;GO:0008970	glycerolipid metabolic process;phosphatidylcholine 1-acylhydrolase activity;phospholipid catabolic process	Molecular Function;Biological Process;Biological Process
gene15778	16.41	0.00193	-2.654	0.0194	peroxidase P7-like	0.0E0	84.40%	XP_004303193.1	GO:0004601;GO:0006979;GO:0046872;GO:0006804;GO:0098869;GO:0055114;GO:0005576;GO:0020037;GO:0042744	hydrogen peroxide catabolic process;peroxidase activity;oxidation-reduction process;metal ion binding;heme binding;extracellular region;cellular oxidant detoxification;response to oxidative stress;obsolete peroxidase reaction	Cellular Component;Molecular Function;Molecular Function;Molecular Function;Biological Process;Biological Process;Biological Process;Biological Process;Biological Process
gene15877	14.144	0.00658	-9.729	0.00223	4-coumarate-- ligase 1-like	0.0E0	91.85%	XP_004303212.1	GO:0009805;GO:0016207;GO:0009809;GO:0009811	4-coumarate-CoA ligase activity;stilbene biosynthetic process;coumarin biosynthetic process;lignin biosynthetic process	Molecular Function;Biological Process;Biological Process;Biological Process
gene16329	4.056	0.021	-2.554	0.0396	probable xyloglucan galactosyltransferase GT17	0.0E0	80.25%	XP_004288211.1	GO:0016757;GO:0016021	transferase activity, transferring glycosyl groups;integral component of membrane	Cellular Component;Molecular Function
gene16342	4.116	0.00199	-4.48	0.0299	PLAT domain-containing 3-like	2.7E-107	86.35%	XP_004288215.1	GO:0005515	protein binding	Molecular Function
gene16735	3.413	0.0113	-2.866	0.00221	tetraspanin-2 [Juglans regia]	2.5E-42	90.40%	XP_004287540.1	GO:0016021	integral component of membrane	Cellular Component
gene16823	3.082	0.0246	-2.69	0.00133	TIC 20- chloroplastic	1.1E-118	83.90%	XP_011466077.1	GO:0009706;GO:0005739;GO:0016021	chloroplast inner membrane;integral component of membrane;mitochondrion	Cellular Component;Cellular Component;Cellular Component
gene17237	3.24	0.00505	-7.256	0.00307	subtilisin-like protease isoform X1 [Malus domestica]	0.0E0	94.45%	XP_011462368.1;XP_004296484.1	GO:0005618;GO:0016020;GO:0006508;GO:0004252	membrane;cell wall;proteolysis;serine-type endopeptidase activity	Cellular Component;Cellular Component;Molecular Function;Biological Process
gene17345	10.446	0.00122	-2.469	0.00411	PREDICTED: uncharacterized protein LOC101305228	2.5E-92	81.85%	XP_004290078.1	0	0	0
gene17440	3.216	0.00447	-3.676	0.00261	Fragaria vesca vesca lysozyme D-like (LOC101305024) mRNA	0.0E0	73.35%	XM_011459848.1	0	0	0
gene17477	11.46	0.00114	-3.812	0.000476	formin 1	0.0E0	84.45%	XP_011458124.1	GO:0016021	integral component of membrane	Cellular Component
gene17686	3.355	0.00448	-6.685	0.00083	ribulose bisphosphate carboxylase small chloroplastic	1.7E-114	93.85%	XP_004303137.1	GO:0009573;GO:0046487;GO:0019253;GO:0009853;GO:0055114;GO:0004497;GO:0016984	photorespiration;oxidation-reduction process;glyoxylate metabolic process;ribulose-bisphosphate carboxylase activity;chloroplast ribulose bisphosphate carboxylase complex;monooxygenase activity;reductive pentose-phosphate cycle	Molecular Function;Molecular Function;Biological Process;Biological Process;Biological Process;Cellular Component;Biological Process
gene18208	3.769	0.0175	-4.614	0.000901	WAT1-related At2g37460-like	0.0E0	85.00%	XP_004302750.1	GO:0055085;GO:0022857;GO:0016021;GO:0005886	transmembrane transport;plasma membrane;transmembrane transporter activity;integral component of membrane	Cellular Component;Cellular Component;Molecular Function;Biological Process
gene18252	11.107	0.00116	-3.61	0.00383	fasciclin-like arabinogalactan 15	0.0E0	88.60%	XP_004303393.1	GO:0016021	integral component of membrane	Cellular Component
gene18645	7.858	0.00131	-2.163	0.00216	3-ketoacyl- synthase 1	0.0E0	90.20%	XP_004306622.1	GO:0016747;GO:0016021;GO:0006633	transferase activity, transferring acyl groups other than amino-acyl groups;fatty acid biosynthetic process;integral component of membrane	Cellular Component;Molecular Function;Biological Process
gene18664	3.741	0.0211	-24.224	0.000379	PREDICTED: uncharacterized protein LOC101302488	7.3E-146	83.80%	XP_004306635.2	GO:0009706;GO:0009534;GO:0016021	chloroplast inner membrane;chloroplast thylakoid;integral component of membrane	Cellular Component;Cellular Component;Cellular Component
gene18775	8.332	0.0023	-2.077	0.00415	Tubulin beta-2 chain	0.0E0	99.00%	XP_004302651.1	GO:0005525;GO:0003924;GO:0016020;GO:0005794;GO:0005200;GO:0005874;GO:0007017	microtubule;microtubule-based process;membrane;GTP binding;structural constituent of cytoskeleton;GTPase activity;Golgi apparatus	Cellular Component;Cellular Component;Cellular Component;Molecular Function;Molecular Function;Molecular Function;Biological Process
gene18818	7.542	0.00194	-4.736	0.0229	josephin [Vitis vinifera]	4.4E-69	68.40%	XP_011468446.1	0	0	0
gene18861	4.293	0.00144	-11.319	0.0028	chlorophyll a-b binding chloroplastic	0.0E0	92.45%	XP_004302636.1	GO:0046872;GO:0031409;GO:0009941;GO:0016021;GO:0009522;GO:0018298;GO:0016168;GO:0010287;GO:0009416;GO:0009768;GO:0009535	chlorophyll binding;metal ion binding;chloroplast envelope;photosystem I;photosynthesis, light harvesting in photosystem I;plastoglobule;response to light stimulus;integral component of membrane;protein-chromophore linkage;chloroplast thylakoid membrane;pigment binding	Cellular Component;Cellular Component;Cellular Component;Cellular Component;Cellular Component;Molecular Function;Molecular Function;Molecular Function;Biological Process;Biological Process;Biological Process
gene19159	15.27	0.00124	-3.229	0.00479	ASPARTIC PROTEASE IN GUARD CELL 1-like	7.9E-150	93.80%	XP_004306664.1	GO:0004190;GO:0030163;GO:0016020;GO:0006508;GO:0009505	membrane;plant-type cell wall;aspartic-type endopeptidase activity;protein catabolic process;proteolysis	Cellular Component;Cellular Component;Molecular Function;Biological Process;Biological Process
gene19256	4.85	0.0176	-3.899	0.0446	E3 ubiquitin- ligase RHA1B-like	3.2E-121	79.85%	XP_004306753.1	GO:0008270;GO:0005515;GO:0016021;GO:0016874	ligase activity;integral component of membrane;protein binding;zinc ion binding	Cellular Component;Molecular Function;Molecular Function;Molecular Function
gene19300	3.63	0.00322	-2.628	0.00163	probable glycerol-3-phosphate acyltransferase 8	0.0E0	93.10%	XP_004306775.1	GO:0042967;GO:0046486;GO:0016021;GO:0004366	glycerol-3-phosphate O-acyltransferase activity;glycerolipid metabolic process;acyl-carrier-protein biosynthetic process;integral component of membrane	Cellular Component;Molecular Function;Biological Process;Biological Process
gene19619	10.788	0.0135	-2.208	0.0457	tRNA wybutosine-synthesizing 2 3 4	0.0E0	77.55%	XP_011459988.1	GO:0004601;GO:0006979;GO:0005515;GO:0008033;GO:0006804;GO:0055114;GO:0016740;GO:0020037	peroxidase activity;transferase activity;oxidation-reduction process;heme binding;protein binding;response to oxidative stress;tRNA processing;obsolete peroxidase reaction	Molecular Function;Molecular Function;Molecular Function;Molecular Function;Biological Process;Biological Process;Biological Process;Biological Process
gene19643	3.096	0.0077	-5.716	0.00155	mitochondrial	0.0E0	95.55%	XP_004293305.1	GO:0005515;GO:0008483;GO:0006563;GO:0004047;GO:0006546;GO:0032259;GO:0006566	glycine catabolic process;methylation;transaminase activity;aminomethyltransferase activity;protein binding;L-serine metabolic process;threonine metabolic process	Molecular Function;Molecular Function;Molecular Function;Biological Process;Biological Process;Biological Process;Biological Process
gene19731	26.295	0.00112	-6.806	0.00161	aspartyl protease family 2-like	0.0E0	68.60%	XP_004293837.1	GO:0004190;GO:0006508	aspartic-type endopeptidase activity;proteolysis	Molecular Function;Biological Process
gene19782	3.343	0.00229	-2.127	0.00576	probable xyloglucan endotransglucosylase hydrolase 23	0.0E0	89.00%	XP_004293368.1	GO:0005618;GO:0048046;GO:0071555;GO:0004553;GO:0016762;GO:0010411;GO:0042546	apoplast;hydrolase activity, hydrolyzing O-glycosyl compounds;cell wall biogenesis;xyloglucan:xyloglucosyl transferase activity;xyloglucan metabolic process;cell wall;cell wall organization	Cellular Component;Cellular Component;Molecular Function;Molecular Function;Biological Process;Biological Process;Biological Process
gene20026	3.415	0.00532	-10.01	0.00013	PREDICTED: uncharacterized protein DDB_G0282077-like	6.7E-15	100.00%	XP_004293764.1	0	0	0
gene20084	3.807	0.00599	-7.751	0.00331	photosystem I reaction center subunit chloroplastic-like	3.0E-135	87.60%	XP_004293725.1	GO:0016021;GO:0015979;GO:0009538	photosynthesis;photosystem I reaction center;integral component of membrane	Cellular Component;Cellular Component;Biological Process
gene20426	4.873	0.00235	-2.571	0.0116	glucan endo-1,3-beta-glucosidase 7	0.0E0	84.75%	XP_004299094.1	GO:0042973;GO:0005982;GO:0005985;GO:0046658;GO:0030247	starch metabolic process;polysaccharide binding;glucan endo-1,3-beta-D-glucosidase activity;sucrose metabolic process;anchored component of plasma membrane	Cellular Component;Molecular Function;Molecular Function;Biological Process;Biological Process
gene20856	5.323	0.00369	-10.324	0.000655	probable glycosyltransferase At5g03795	0.0E0	74.75%	XP_004307581.2	GO:0009396;GO:0016874	ligase activity;folic acid-containing compound biosynthetic process	Molecular Function;Biological Process
gene20871	5.612	0.00274	-3.657	0.00185	lipid-transfer DIR1	6.5E-80	84.65%	XP_004307588.1	GO:0006508;GO:0008233	peptidase activity;proteolysis	Molecular Function;Biological Process
gene20960	4.546	0.00176	-17.171	0.000749	chlorophyll a-b binding chloroplastic	1.5E-171	85.85%	XP_004307637.1	GO:0046872;GO:0031409;GO:0009941;GO:0016021;GO:0009522;GO:0018298;GO:0016168;GO:0010287;GO:0009416;GO:0009768;GO:0009535	chlorophyll binding;metal ion binding;chloroplast envelope;photosystem I;photosynthesis, light harvesting in photosystem I;plastoglobule;response to light stimulus;integral component of membrane;protein-chromophore linkage;chloroplast thylakoid membrane;pigment binding	Cellular Component;Cellular Component;Cellular Component;Cellular Component;Cellular Component;Molecular Function;Molecular Function;Molecular Function;Biological Process;Biological Process;Biological Process
gene20986	3.428	0.0104	-8.442	0.00141	omega-3 fatty acid chloroplastic	0.0E0	87.15%	XP_004307659.1	GO:0016717;GO:0006629;GO:0016021;GO:0055114	oxidation-reduction process;lipid metabolic process;oxidoreductase activity, acting on paired donors, with oxidation of a pair of donors resulting in the reduction of molecular oxygen to two molecules of water;integral component of membrane	Cellular Component;Molecular Function;Biological Process;Biological Process
gene21196	14.906	0.00124	-7.176	0.00021	leucine-rich repeat receptor kinase TDR	0.0E0	84.45%	XP_004307799.1	GO:0051301;GO:0005524;GO:0005515;GO:0001944;GO:0016021;GO:0009069;GO:0004674;GO:0006468;GO:0010067;GO:0010089;GO:0005886;GO:0010223	vasculature development;procambium histogenesis;protein serine/threonine kinase activity;plasma membrane;xylem development;secondary shoot formation;serine family amino acid metabolic process;cell division;protein phosphorylation;integral component of membrane;protein binding;ATP binding	Cellular Component;Cellular Component;Molecular Function;Molecular Function;Molecular Function;Biological Process;Biological Process;Biological Process;Biological Process;Biological Process;Biological Process;Biological Process
gene21247	6.204	0.00121	-2.397	0.00222	monocopper oxidase SKS1	0.0E0	84.55%	XP_004307804.1	GO:0016722;GO:0009506;GO:0005507;GO:0016021;GO:0055114;GO:0009505;GO:0046658	oxidation-reduction process;plant-type cell wall;plasmodesma;copper ion binding;integral component of membrane;oxidoreductase activity, oxidizing metal ions;anchored component of plasma membrane	Cellular Component;Cellular Component;Cellular Component;Cellular Component;Molecular Function;Molecular Function;Biological Process
gene21651	7.864	0.00119	-4.749	0.000284	thymidine kinase	6.8E-155	89.80%	XP_004293451.1	GO:0005524;GO:0042802;GO:0006206;GO:0006230;GO:0071897;GO:0009157;GO:0016310;GO:0046104;GO:0004797	deoxyribonucleoside monophosphate biosynthetic process;pyrimidine nucleobase metabolic process;identical protein binding;TMP biosynthetic process;DNA biosynthetic process;ATP binding;phosphorylation;thymidine metabolic process;thymidine kinase activity	Molecular Function;Molecular Function;Molecular Function;Biological Process;Biological Process;Biological Process;Biological Process;Biological Process;Biological Process
gene22171	5.138	0.0145	-5.768	0.00477	Fragaria vesca vesca uncharacterized LOC105352046 (LOC105352046) ncRNA	1.4E-53	100.00%	XR_906658.1	0	0	0
gene22351	3.528	0.515	-2.999	0.0285	histidine-containing phosphotransfer 1-like	9.7E-92	85.10%	XP_011466346.1	GO:0009927;GO:0005634;GO:0005737;GO:0032440;GO:0000160;GO:0055114;GO:0016310;GO:0043424;GO:0009736	cytoplasm;oxidation-reduction process;2-alkenal reductase [NAD(P)] activity;nucleus;phosphorelay signal transduction system;cytokinin-activated signaling pathway;histidine phosphotransfer kinase activity;protein histidine kinase binding;phosphorylation	Cellular Component;Cellular Component;Molecular Function;Molecular Function;Molecular Function;Biological Process;Biological Process;Biological Process;Biological Process
gene22714	14.398	0.00104	-5.048	0.000872	kDa proline-rich -like	2.2E-22	93.75%	XP_004304516.1	GO:0005618;GO:0005199;GO:0042546	cell wall biogenesis;structural constituent of cell wall;cell wall	Molecular Function;Cellular Component;Biological Process
gene22775	8.941	0.00118	-2.496	0.00583	pectin acetylesterase 10-like	0.0E0	80.45%	XP_004296984.1	GO:0016787	hydrolase activity	Molecular Function
gene22838	5.089	0.0346	-14.72	0.00112	probable indole-3-acetic acid-amido synthetase	0.0E0	90.85%	XP_004289743.1	0	0	0
gene22927	3.115	0.0533	-2.016	0.00612	S-adenosylmethionine synthase 2-like	0.0E0	97.50%	XP_011466231.1;XP_011466232.1	GO:0005524;GO:0005737;GO:0046872;GO:0006556;GO:0004478;GO:0006730;GO:0006555	cytoplasm;methionine metabolic process;metal ion binding;S-adenosylmethionine biosynthetic process;methionine adenosyltransferase activity;ATP binding;one-carbon metabolic process	Cellular Component;Molecular Function;Molecular Function;Molecular Function;Biological Process;Biological Process;Biological Process
gene23356	6.632	0.00109	-2.477	0.00174	Histone partial	1.0E-50	100.00%	KQL25626.1	GO:0005634;GO:0003677;GO:0046982;GO:0000786;GO:0006334	protein heterodimerization activity;nucleosome;nucleosome assembly;nucleus;DNA binding	Cellular Component;Cellular Component;Molecular Function;Molecular Function;Biological Process
gene23359	7.819	0.00104	-2.46	0.00268	Histone partial	1.0E-50	100.00%	KQL25626.1	GO:0005634;GO:0003677;GO:0046982;GO:0000786;GO:0006334	protein heterodimerization activity;nucleosome;nucleosome assembly;nucleus;DNA binding	Cellular Component;Cellular Component;Molecular Function;Molecular Function;Biological Process
gene23429	9.278	0.00376	-8.326	0.000523	Pectin lyase-like superfamily isoform 1 [Theobroma cacao]	0.0E0	90.90%	XP_004307334.1	GO:0045490;GO:0046872;GO:0030570;GO:0016021	pectin catabolic process;pectate lyase activity;metal ion binding;integral component of membrane	Cellular Component;Molecular Function;Molecular Function;Biological Process
gene23712	8.28	0.00102	-2.367	0.0266	probable aquaporin PIP2-8	0.0E0	93.80%	XP_004290727.1	GO:0016021;GO:0006810;GO:0005215	transporter activity;transport;integral component of membrane	Cellular Component;Molecular Function;Biological Process
gene23829	13.222	0.0038	-3.58	0.00045	RALF-like 34	1.4E-42	97.30%	XP_004288030.1	0	0	0
gene23941	15.166	0.00131	-3.312	0.00133	histone H3 [Zea mays]	3.0E-78	99.85%	XP_009393405.2	GO:0005634;GO:0003677;GO:0046982;GO:0000786;GO:0009536	protein heterodimerization activity;plastid;nucleosome;nucleus;DNA binding	Cellular Component;Cellular Component;Cellular Component;Molecular Function;Molecular Function
gene23943	8.219	0.00101	-2.167	0.00243	histone -like	6.5E-43	93.30%	XP_011463296.1	GO:0005634;GO:0003677;GO:0046982;GO:0000786	protein heterodimerization activity;nucleosome;nucleus;DNA binding	Cellular Component;Cellular Component;Molecular Function;Molecular Function
gene23986	10.077	0.00647	-10.501	0.00904	subtilisin-like protease	0.0E0	89.50%	XP_004287970.1	GO:0006508;GO:0004252	proteolysis;serine-type endopeptidase activity	Molecular Function;Biological Process
gene24005	26.543	0.0193	-52.235	0.000694	probable indole-3-acetic acid-amido synthetase	0.0E0	91.00%	XP_004287982.2	GO:0046872	metal ion binding	Molecular Function
gene24659	11.806	0.00105	-4.09	0.0138	probable histone	1.9E-41	90.85%	XP_004309659.1	GO:0003677;GO:0000790;GO:0046982;GO:0006342;GO:0000786	nuclear chromatin;protein heterodimerization activity;chromatin silencing;nucleosome;DNA binding	Cellular Component;Cellular Component;Molecular Function;Molecular Function;Biological Process
gene24665	3.069	0.0402	-11.452	0.00029	anthocyanidin reductase	0.0E0	92.50%	XP_004309662.1	GO:0050662;GO:0033729;GO:0055114;GO:0009964	coenzyme binding;oxidation-reduction process;anthocyanidin reductase activity;negative regulation of flavonoid biosynthetic process	Molecular Function;Molecular Function;Biological Process;Biological Process
gene25695	49.024	0.0015	-4.218	0.000422	GDSL esterase lipase APG-like	0.0E0	91.30%	XP_004302841.1	GO:0016788;GO:0052886;GO:0048046;GO:0055114;GO:0052889;GO:0052887	9,9'-di-cis-zeta-carotene desaturation to 7,9,7',9'-tetra-cis-lycopene;oxidation-reduction process;apoplast;hydrolase activity, acting on ester bonds;7,9,9'-tricis-neurosporene:quinone oxidoreductase activity;9,9'-dicis-carotene:quinone oxidoreductase activity	Cellular Component;Molecular Function;Molecular Function;Molecular Function;Biological Process;Biological Process
gene25767	16.648	0.00227	-2.439	0.00526	aquaporin TIP2-1	1.2E-146	95.35%	XP_004302879.1	GO:0015200;GO:0015254;GO:0009992;GO:0015793;GO:0042807;GO:0009941;GO:0015250;GO:0000326;GO:0005794;GO:0009505;GO:0005887;GO:0009705;GO:0006833;GO:0009506;GO:0072489	plant-type cell wall;methylammonium transmembrane transporter activity;chloroplast envelope;central vacuole;water transport;glycerol channel activity;methylammonium transmembrane transport;integral component of plasma membrane;Golgi apparatus;plant-type vacuole membrane;water channel activity;glycerol transport;plasmodesma;protein storage vacuole;cellular water homeostasis	Cellular Component;Cellular Component;Cellular Component;Cellular Component;Cellular Component;Cellular Component;Cellular Component;Cellular Component;Molecular Function;Molecular Function;Molecular Function;Biological Process;Biological Process;Biological Process;Biological Process
gene25805	7.662	0.006	-4.637	0.00721	PLASMODESMATA CALLOSE-BINDING PROTEIN 3	2.3E-72	87.95%	XP_004299305.1	GO:0001872;GO:0005975;GO:0009408;GO:0052543;GO:0009365;GO:0016021;GO:0009505;GO:0004553;GO:0004673;GO:0046658;GO:0018106	carbohydrate metabolic process;callose deposition in cell wall;plant-type cell wall;(1->3)-beta-D-glucan binding;hydrolase activity, hydrolyzing O-glycosyl compounds;protein histidine kinase complex;integral component of membrane;protein histidine kinase activity;peptidyl-histidine phosphorylation;anchored component of plasma membrane;response to heat	Cellular Component;Cellular Component;Cellular Component;Molecular Function;Molecular Function;Molecular Function;Biological Process;Biological Process;Biological Process;Biological Process;Cellular Component
gene25967	4.039	0.00274	-5.891	0.000213	IQ-DOMAIN 31	0.0E0	75.40%	XP_004299388.1	GO:0005515	protein binding	Molecular Function
gene26010	12.214	0.015	-2.477	0.0326	gibberellin-regulated 6	1.4E-57	89.05%	XP_004299361.1	0	0	0
gene26021	4.562	0.00555	-4.601	0.000676	rhsA [Gossypium arboreum]	1.1E-46	66.10%	XP_011464362.1	0	0	0
gene26047	3.089	0.00553	-2.144	0.0367	galactoside 2-alpha-L-fucosyltransferase-like	0.0E0	84.40%	XP_004299338.1	GO:0001575;GO:0009969;GO:0003735;GO:0036065;GO:0016021;GO:0042254;GO:0009247;GO:0005794;GO:0005840;GO:0008107;GO:0006412;GO:0009832	glycolipid biosynthetic process;plant-type cell wall biogenesis;translation;fucosylation;ribosome;integral component of membrane;globoside metabolic process;xyloglucan biosynthetic process;Golgi apparatus;structural constituent of ribosome;galactoside 2-alpha-L-fucosyltransferase activity;ribosome biogenesis	Cellular Component;Cellular Component;Cellular Component;Molecular Function;Molecular Function;Biological Process;Biological Process;Biological Process;Biological Process;Biological Process;Biological Process;Biological Process
gene26094	22.787	0.00821	-2.416	0.00485	replication A 70 kDa DNA-binding subunit B	0.0E0	85.25%	XP_004301112.1	GO:0005634;GO:0003677;GO:0006281;GO:0006260;GO:0006310	DNA replication;nucleus;DNA recombination;DNA repair;DNA binding	Cellular Component;Molecular Function;Biological Process;Biological Process;Biological Process
gene26269	8.704	0.00108	-2.002	0.0155	leucine-rich repeat receptor-like serine threonine- kinase BAM1	0.0E0	84.80%	XP_004304038.1	GO:0005515	protein binding	Molecular Function
gene26361	10.777	0.00136	-5.768	0.00029	leucine-rich repeat extensin 3	0.0E0	70.90%	XP_011467740.1	0	0	0
gene26607	11.657	0.00102	-4.075	0.00126	glucan endo-1,3-beta-glucosidase-like	0.0E0	78.95%	XP_004307514.1	GO:0042973;GO:0005982;GO:0005985;GO:0046658;GO:0030247	starch metabolic process;polysaccharide binding;glucan endo-1,3-beta-D-glucosidase activity;sucrose metabolic process;anchored component of plasma membrane	Cellular Component;Molecular Function;Molecular Function;Biological Process;Biological Process
gene26870	3.396	0.152	-2.596	0.00112	NRT1 PTR FAMILY -like	0.0E0	79.85%	XP_011464752.1	GO:0006857;GO:0016021;GO:0005215	transporter activity;oligopeptide transport;integral component of membrane	Cellular Component;Molecular Function;Biological Process
gene26872	3.744	0.101	-2.574	0.0453	NRT1 PTR FAMILY -like	0.0E0	79.40%	XP_011464753.1	GO:0006857;GO:0016021;GO:0005215	transporter activity;oligopeptide transport;integral component of membrane	Cellular Component;Molecular Function;Biological Process
gene27117	3.306	0.0048	-3.792	0.00152	gamma-glutamyl peptidase 5-like	1.6E-170	88.00%	XP_004290401.1	GO:0006541;GO:0016740	transferase activity;glutamine metabolic process	Molecular Function;Biological Process
gene27200	12.033	0.00121	-4.929	0.00029	Legumin A [Morus notabilis]	0.0E0	74.00%	XP_004294115.1	GO:0045735	nutrient reservoir activity	Molecular Function
gene27253	3.24	0.00478	-7.028	0.000906	epidermis-specific secreted glyco EP1-like	0.0E0	87.35%	XP_004294119.2	GO:0030246	carbohydrate binding	Molecular Function
gene27512	7.622	0.0231	-5.958	0.00815	benzyl alcohol O-benzoyltransferase	0.0E0	89.70%	XP_004290447.1	GO:0016747	transferase activity, transferring acyl groups other than amino-acyl groups	Molecular Function
gene28290	3.51	0.0937	-2.24	0.0141	05g02680D [Brassica napus]	1.4E-111	91.05%	XP_004296544.1	GO:0016021	integral component of membrane	Cellular Component
gene28479	12.034	0.00218	-2.216	0.0188	oleosin kDa-like	1.9E-101	78.35%	XP_004304649.1	GO:0016021;GO:0012511	monolayer-surrounded lipid storage body;integral component of membrane	Cellular Component;Cellular Component
gene28517	3.319	0.0121	-2.228	0.00619	PREDICTED: uncharacterized protein LOC101305922	0.0E0	68.05%	XP_004294843.1	0	0	0
gene28952	4.37	0.00226	-3.166	0.000673	187-kDa microtubule-associated AIR9 isoform X1 [Vitis vinifera]	0.0E0	89.25%	XP_011460652.1;XP_004293996.1;XP_011460653.1	GO:0005515;GO:0009574;GO:0055028;GO:0009524	preprophase band;protein binding;cortical microtubule;phragmoplast	Cellular Component;Cellular Component;Cellular Component;Molecular Function
gene28958	3.823	0.00276	-2.069	0.0293	BTB POZ domain-containing At1g30440-like	0.0E0	92.50%	XP_004294000.1	GO:0005515;GO:0005886	plasma membrane;protein binding	Cellular Component;Molecular Function
gene29389	4.558	0.006	-4.307	0.000524	L-ascorbate oxidase homolog	0.0E0	90.75%	XP_004300548.1	GO:0006118;GO:0005507;GO:0055114;GO:0019852;GO:0009505;GO:0008447	L-ascorbate oxidase activity;oxidation-reduction process;plant-type cell wall;L-ascorbic acid metabolic process;copper ion binding;obsolete electron transport	Cellular Component;Molecular Function;Molecular Function;Biological Process;Biological Process;Biological Process
gene29468	14.096	0.0105	-2.341	0.00504	probable polyamine oxidase 5	0.0E0	83.20%	XP_004307224.1	GO:0005737;GO:1990534;GO:0048510;GO:0055114	cytoplasm;oxidation-reduction process;regulation of timing of transition from vegetative to reproductive phase;thermospermine oxidase activity	Cellular Component;Molecular Function;Biological Process;Biological Process
gene29746	21.696	0.00462	-3.288	0.0104	E6	1.8E-79	68.30%	XP_004295556.1	0	0	0
gene29776	9.062	0.00113	-2.951	0.0153	histone H3 [Zea mays]	3.0E-78	99.85%	XP_009393405.2	GO:0005634;GO:0003677;GO:0046982;GO:0000786;GO:0009536	protein heterodimerization activity;plastid;nucleosome;nucleus;DNA binding	Cellular Component;Cellular Component;Cellular Component;Molecular Function;Molecular Function
gene29850	4.234	0.00164	-2.24	0.0349	UDP-glucuronate 4-epimerase 1	0.0E0	95.55%	XP_004296420.1	GO:0005802;GO:0050378;GO:0005768;GO:0050662;GO:0016021;GO:0050379;GO:0005982;GO:0005985;GO:0009117	coenzyme binding;nucleotide metabolic process;endosome;starch metabolic process;UDP-glucuronate 4-epimerase activity;UDP-glucuronate 5'-epimerase activity;sucrose metabolic process;integral component of membrane;trans-Golgi network	Cellular Component;Cellular Component;Cellular Component;Molecular Function;Molecular Function;Molecular Function;Biological Process;Biological Process;Biological Process
gene29934	42.81	0.006	-18.114	0.00936	vicilin-like antimicrobial peptides 2-1	9.5E-144	100.00%	XP_004296660.1	0	0	0
gene30120	5.849	0.0251	-2.368	0.00218	NLI interacting factor-like phosphatase [Medicago truncatula]	0.0E0	73.15%	XP_004303039.1	GO:0004721;GO:0006470	phosphoprotein phosphatase activity;protein dephosphorylation	Molecular Function;Biological Process
gene30256	3.464	0.00772	-4.434	0.0334	GDSL esterase lipase At5g03610-like	0.0E0	84.45%	XP_004303005.1	GO:0016788	hydrolase activity, acting on ester bonds	Molecular Function
gene30424	6.371	0.00516	-3.127	0.00618	lactosylceramide 4-alpha-galactosyltransferase	0.0E0	75.90%	XP_004293590.1	GO:0016757;GO:0016020	membrane;transferase activity, transferring glycosyl groups	Cellular Component;Molecular Function
gene30450	3.619	0.0124	-5.13	0.00257	transmembrane [Medicago truncatula]	3.0E-106	80.65%	XP_004293629.1	GO:0016021	integral component of membrane	Cellular Component
gene30593	19.26	0.00122	-3.595	0.0161	PREDICTED: uncharacterized protein LOC101302531	0.0E0	90.45%	XP_004293568.1	GO:0016021	integral component of membrane	Cellular Component
gene30862	8.314	0.0138	-2.701	0.00622	DNA replication licensing factor MCM5	0.0E0	93.10%	XP_004287219.1	GO:0006270;GO:0046809;GO:0000347;GO:0003682;GO:0042555;GO:0000785;GO:0005657;GO:0003688;GO:0005524;GO:0003678;GO:0005737;GO:0016491;GO:0032508;GO:0055114	DNA replication initiation;MCM complex;oxidation-reduction process;DNA duplex unwinding;chromatin;DNA helicase activity;chromatin binding;cytoplasm;THO complex;replication fork;oxidoreductase activity;replication compartment;ATP binding;DNA replication origin binding	Cellular Component;Cellular Component;Cellular Component;Molecular Function;Molecular Function;Molecular Function;Molecular Function;Molecular Function;Biological Process;Biological Process;Biological Process;Cellular Component;Cellular Component;Cellular Component
gene30958	8.532	0.00105	-4.069	0.0455	DELLA GAI-like	0.0E0	84.45%	XP_004287380.1	GO:0010187;GO:0042538;GO:0006355;GO:0009863;GO:0043565;GO:0045449;GO:0009867;GO:0009723;GO:0009938;GO:0005634;GO:0005667;GO:0003700;GO:0009737;GO:2000377;GO:2000033	response to ethylene;transcription factor activity, sequence-specific DNA binding;transcription factor complex;nucleus;regulation of transcription, DNA-templated;negative regulation of seed germination;salicylic acid mediated signaling pathway;regulation of reactive oxygen species metabolic process;negative regulation of gibberellic acid mediated signaling pathway;sequence-specific DNA binding;re…	Cellular Component;Molecular Function;Molecular Function;Biological Process;Biological Process;Biological Process;Biological Process;Biological Process;Biological Process;Biological Process;Biological Process;Biological Process;Biological Process;Cellular Component;Biological Process
gene31270	5.826	0.0309	-2.038	0.0335	CBS domain-containing CBSX5-like	0.0E0	83.20%	XP_004291656.1	0	0	0
gene31371	3.369	0.00498	-12.662	0.00113	chlorophyll a-b binding chloroplastic	6.7E-171	91.25%	XP_004300672.1	GO:0046872;GO:0016021;GO:0009765;GO:0009522;GO:0018298;GO:0016168;GO:0009535	chlorophyll binding;metal ion binding;photosystem I;integral component of membrane;protein-chromophore linkage;photosynthesis, light harvesting;chloroplast thylakoid membrane	Cellular Component;Cellular Component;Cellular Component;Molecular Function;Molecular Function;Biological Process;Biological Process
gene31819	9.103	0.00103	-2.019	0.0489	fringe-related family [Populus trichocarpa]	0.0E0	86.65%	XP_004298826.1	GO:0016021	integral component of membrane	Cellular Component
gene32082	7.881	0.00118	-2.172	0.00219	probable polygalacturonase	0.0E0	83.65%	XP_004298894.1;XP_011463978.1	GO:0016829;GO:0004650;GO:0071555;GO:0005576;GO:0005982;GO:0005985;GO:0047911	starch metabolic process;polygalacturonase activity;galacturan 1,4-alpha-galacturonidase activity;lyase activity;extracellular region;sucrose metabolic process;cell wall organization	Cellular Component;Molecular Function;Molecular Function;Molecular Function;Biological Process;Biological Process;Biological Process
gene32370	3.413	0.00414	-2.029	0.0311	hydroxymethylglutaryl- synthase	0.0E0	87.85%	XP_004298742.1	GO:0009506;GO:0006084;GO:0006552;GO:0006574;GO:0005829;GO:0006550;GO:0046950;GO:0008299;GO:0004421	cellular ketone body metabolic process;valine catabolic process;cytosol;plasmodesma;hydroxymethylglutaryl-CoA synthase activity;isoprenoid biosynthetic process;acetyl-CoA metabolic process;leucine catabolic process;isoleucine catabolic process	Cellular Component;Cellular Component;Molecular Function;Biological Process;Biological Process;Biological Process;Biological Process;Biological Process;Biological Process
gene32477	4.364	0.00149	-2.36	0.00631	tubulin beta chain-like	0.0E0	98.15%	XP_004298793.1	GO:0005525;GO:0005737;GO:0003924;GO:0005200;GO:0005874;GO:0007017	cytoplasm;microtubule;microtubule-based process;GTP binding;structural constituent of cytoskeleton;GTPase activity	Cellular Component;Cellular Component;Molecular Function;Molecular Function;Molecular Function;Biological Process
gene32625	5.934	0.00411	-10.491	0.00116	vacuolar iron transporter homolog 4-like	1.3E-134	85.45%	XP_004290529.1	GO:0005623;GO:0005381;GO:0071421;GO:0016021;GO:0005384;GO:0006880;GO:0030026;GO:0071281;GO:0034755	cellular manganese ion homeostasis;iron ion transmembrane transporter activity;manganese ion transmembrane transport;cellular response to iron ion;manganese ion transmembrane transporter activity;cell;integral component of membrane;iron ion transmembrane transport;intracellular sequestering of iron ion	Cellular Component;Cellular Component;Molecular Function;Molecular Function;Biological Process;Biological Process;Biological Process;Biological Process;Biological Process
gene32631	3.734	0.00526	-3.373	0.0277	TMV resistance N-like	5.8E-76	79.95%	XP_016651389.1	GO:0005524;GO:0005515;GO:0007165;GO:0043531;GO:0006952	signal transduction;ADP binding;defense response;protein binding;ATP binding	Molecular Function;Molecular Function;Molecular Function;Biological Process;Biological Process
gene32965	4.489	0.00343	-2.081	0.0076	ribulose-1,5-bisphosphate carboxylase oxygenase large partial (chloroplast)	1.1E-74	96.25%	AAB94007.1	GO:0000287;GO:0009573;GO:0046487;GO:0019253;GO:0055114;GO:0004497;GO:0016984	magnesium ion binding;oxidation-reduction process;glyoxylate metabolic process;ribulose-bisphosphate carboxylase activity;chloroplast ribulose bisphosphate carboxylase complex;monooxygenase activity;reductive pentose-phosphate cycle	Molecular Function;Molecular Function;Molecular Function;Biological Process;Biological Process;Cellular Component;Biological Process
gene34041	3.635	0.0177	-2.66	0.00177	dirigent 22-like	3.2E-142	86.15%	XP_004294970.2	GO:0042349;GO:0050790;GO:0009699	regulation of catalytic activity;phenylpropanoid biosynthetic process;guiding stereospecific synthesis activity	Molecular Function;Biological Process;Biological Process
gene34043	3.166	0.0117	-2.83	0.0234	dirigent 22-like	3.7E-125	86.15%	XP_004294972.1	0	0	0
gene34224	4.858	0.00647	-3.013	0.0129	chlorophyll a-b binding chloroplastic	4.6E-98	77.05%	EMJ17024.1;XP_007215825.1	GO:0046872;GO:0031409;GO:0009941;GO:0016021;GO:0009522;GO:0018298;GO:0016168;GO:0010287;GO:0009416;GO:0009768;GO:0009535	chlorophyll binding;metal ion binding;chloroplast envelope;photosystem I;photosynthesis, light harvesting in photosystem I;plastoglobule;response to light stimulus;integral component of membrane;protein-chromophore linkage;chloroplast thylakoid membrane;pigment binding	Cellular Component;Cellular Component;Cellular Component;Cellular Component;Cellular Component;Molecular Function;Molecular Function;Molecular Function;Biological Process;Biological Process;Biological Process
gene34226	4.451	0.00413	-2.825	0.0272	chlorophyll a-b binding chloroplastic	1.1E-116	91.75%	XP_004293460.1	GO:0046872;GO:0031409;GO:0009523;GO:0009941;GO:0016021;GO:0009522;GO:0018298;GO:0016168;GO:0010287;GO:0009416;GO:0009768;GO:0009535	photosystem II;chlorophyll binding;metal ion binding;chloroplast envelope;photosystem I;photosynthesis, light harvesting in photosystem I;plastoglobule;response to light stimulus;integral component of membrane;protein-chromophore linkage;chloroplast thylakoid membrane;pigment binding	Cellular Component;Cellular Component;Cellular Component;Cellular Component;Cellular Component;Cellular Component;Molecular Function;Molecular Function;Molecular Function;Biological Process;Biological Process;Biological Process
gene34296	6.405	0.00105	-2.957	0.0426	chlorophyll a-b binding of LHCII type 1-like	9.7E-105	81.15%	XP_004303877.1	GO:0046872;GO:0016021;GO:0009765;GO:0009522;GO:0018298;GO:0016168;GO:0009535	chlorophyll binding;metal ion binding;photosystem I;integral component of membrane;protein-chromophore linkage;photosynthesis, light harvesting;chloroplast thylakoid membrane	Cellular Component;Cellular Component;Cellular Component;Molecular Function;Molecular Function;Biological Process;Biological Process
gene34297	5.294	0.00551	-3.926	0.00313	chlorophyll a-b binding of LHCII type 1-like	0.0E0	97.10%	XP_004303878.1	GO:0046872;GO:0016021;GO:0009765;GO:0009522;GO:0018298;GO:0016168;GO:0009535	chlorophyll binding;metal ion binding;photosystem I;integral component of membrane;protein-chromophore linkage;photosynthesis, light harvesting;chloroplast thylakoid membrane	Cellular Component;Cellular Component;Cellular Component;Molecular Function;Molecular Function;Biological Process;Biological Process
gene34393	4.36	0.00144	-13.128	0.000594	UDP-rhamnose:rhamnosyltransferase 1	0.0E0	80.50%	XP_011461964.1	GO:0052696;GO:0080043;GO:0043231;GO:0080044;GO:0009813	quercetin 3-O-glucosyltransferase activity;flavonoid biosynthetic process;intracellular membrane-bounded organelle;quercetin 7-O-glucosyltransferase activity;flavonoid glucuronidation	Cellular Component;Molecular Function;Molecular Function;Biological Process;Biological Process
gene34432	5.366	0.00238	-2.151	0.0185	chlorophyll a-b binding of LHCII type 1-like	0.0E0	96.65%	XP_004302854.1	GO:0046872;GO:0009523;GO:0016021;GO:0009765;GO:0009522;GO:0018298;GO:0016168;GO:0009535	photosystem II;chlorophyll binding;metal ion binding;photosystem I;integral component of membrane;protein-chromophore linkage;photosynthesis, light harvesting;chloroplast thylakoid membrane	Cellular Component;Cellular Component;Cellular Component;Cellular Component;Molecular Function;Molecular Function;Biological Process;Biological Process
gene35022	4.29	0.00261	-10.183	0.00013	UDP-rhamnose:rhamnosyltransferase 1	0.0E0	80.70%	XP_004306714.2	GO:0016758;GO:0008152	metabolic process;transferase activity, transferring hexosyl groups	Molecular Function;Biological Process
gene35024	4.306	0.00235	-10.127	0.000131	UDP-rhamnose:rhamnosyltransferase 1	0.0E0	80.15%	XP_004306716.1	GO:0052696;GO:0080043;GO:0043231;GO:0080044;GO:0009813	quercetin 3-O-glucosyltransferase activity;flavonoid biosynthetic process;intracellular membrane-bounded organelle;quercetin 7-O-glucosyltransferase activity;flavonoid glucuronidation	Cellular Component;Molecular Function;Molecular Function;Biological Process;Biological Process
