# Supplementary material for: An atypical HLH transcriptional regulator plays a novel and important role in strawberry ripened receptacle
Source: BMC Plant Biol. 2019 Dec 27;19:586. doi: 10.1186/s12870-019-2092-4 (PMC6933692; doi:10.1186/s12870-019-2092-4)
Supplement: Supplementary file 4 — Additional file 4. Phenotypic analysis of F. × ananassa “Chandler” in vitro plants grown in N30K medium supplemented with hormones. (A) General view of control plants (CONTROL) and treated plants with gibberellic acid (GA3) and paclobutrazol (PBZ) after 11 dpt. Analysis by qRT-PCR of FaPRE1, FaPRE2 and FaPRE3 expression in leaves (B), pedicels (C) and roots (D) from in vitro strawberry plants (F. × ananassa “Chandler”) treated with GA3 and PBZ. Mean values ± SD of three independent experiments are shown. CONTROL, plants in N30K medium; GA3, plants in N30K medium supplemented with GA3 100 μM; PBZ, plants in N30K medium supplemented with paclobutrazol 100 μM. Statistical significance with respect to the reference sample (Control) was determined by the Student’s t-test: *p < 0.05. [file 12870_2019_2092_MOESM4_ESM.xlsx]

## Sheet: Additional file 11
Additional file 12. Primer sequences used in this work. Fw: forward; Rv: reverse. Up: upper; Low: lower.
Gene	Purpose	Primer	Sequence 5'-3'	Product size (bp)
FaPRE1	FL sequence	FaPRE1-FL-forward	AAGGGTACCACTACATAATATACTCTAGCTTGCTCA	654
		FaPRE1-FL-reverse	CCTGGATCCCTAGTGCAAGTCCTTTTTATTAATC
	GFP fusion	attB-PRE1-fw	GGGGACAAGTTTGTACAAAAAAGCAGGCTTAACAATGTCTAGCGGAAGGTCATCAAGCCAGTC	282
		attB-PRE1-rv	GGGGACCACTTTGTACAAGAAAGCTGGGTCCTACTGCATAATCAAGCTCCTAAAAATGGC
	FaPRE1_3’UTR	FaPRE1_3’UTR_Fw	CCATGATCATCAAGCAAACG	83
		FaPRE1_3’UTR_Rv	GAGCTCTTTGTCTAAGATGGGGTA
	RNAi construct	FaPRE1up-RNAi	AAGGGTACCACTACATAATATACTCTAGCTTGCTCA	626
		FaPRE1low-RNAi	CCTGGATCCCTAGTGCAAGTCCTTTTTATTAATC
FaPRE2	FaPRE2_3’UTR	FaPRE2_3’UTR_Fw	CAAGCACGGTTAATTGAGCA	119
		FaPRE2_3’UTR_Rv	TTTGCTAGCTAGTGCAAGTCC
FaPRE3	FaPRE3_3’UTR	FaPRE3_3’UTR_Fw	CGACGATCCGCCATAACTA	120
		FaPRE3_3’UTR_Rv	GGCTAATGAGCAAACCCTAGC
FaNCED1	qRT-PCR	FaNCED1up	GAGCTTGAAGAGTGTGTTGTCCGAAA	172
		FaNCED1low	CGGTTCAGCAATGGCGAGATAAGCATA
Interspacer 26S-18S	qRT-PCR	413fw	ACCGTTGATTCGCACAATTGGTCATCG	151
		413rv	TACTGCGGGTCGGCAATCGGACG
gene28407	qRT-PCR	28407qRT-UP	GAAGCTGCTAGCCTTCCCTT	210
		28407qRT-LOW	AGCACCCAAGGTTCTCAACA
gene18229	qRT-PCR	18229qRT-UP	GGCTAAAACCACCGGCATTG	229
		18229qRT-LOW	TCCTGGGTGGACTGAGTTGA
gene21391	qRT-PCR	21391qRT-UP	TTCATCGTCGCCGATCAGTC	197
		21391qRT-LOW	ACCTTCCCAATCTGTACCGC
gene14837	qRT-PCR	14837qRT-UP	ACAGTGCGTGGGATTTCAGT	226
		14837qRT-LOW	AAGGCCCAGGAAGATTGCTC
gene14266	qRT-PCR	14266qRT-UP	CACCGATCTTGAGGACGGAC	181
		14266qRT-LOW	AGCAGCTTTATCAGCCCACA
FaAAT2	qRT-PCR	FaAAT2qRT-UP	GAAGACGACGCGCAAATCTC	224
		FaAAT2qRT-LOW	GCTCCGGCTAGTCCAATGTT
FaAAT1	qRT-PCR	FaAAT1qRT-UP	ACAAGCTTACCCTGCTCGAC	221
		FaAAT1qRT-LOW	TCGAGCCTCAAGGTATGGGA
gene24674	qRT-PCR	24674qRT-UP	TGTTCCACTCCACTACTCCTC	163
		24674qRT-LOW	AGCGGTTTTCGGATGCTGAG
gene24941	qRT-PCR	24941qRT-UP	CACCGGAGACTGAGCAACAT	211
		24941qRT-LOW	TGACTCGCAGTGCCATCATT
gene31413	qRT-PCR	31413qRT-UP	CGGCTTCATACGCAAAGCAA	186
		31413qRT-LOW	GAGTCTGTGGTGGTGCTGTT
gene28720	qRT-PCR	28720qRT-UP	CGGACAGAAGGCAGTCAAGAA	223
		28720qRT-LOW	GGTCCCGAATCCTCCCAAAA
gene04424	qRT-PCR	04424qRT-UP	GTGTCCTGCTTCTCCGATCC	190
		04424qRT-LOW	TATTTCCGGTGTTCGGTGGG
gene18656	qRT-PCR	18656qRT-UP	GCAGAGTACTTTGGACTTGA	203
		18656qRT-LOW	AGACCAAAAATTCCACCACT
gene28435	qRT-PCR	28435qRT-UP	ATCAAGCAAGGTGATCAGAG	249
		28435qRT-LOW	CATAGACCAGAGATCCTCCA
gene14611	qRT-PCR	14611qRT-UP	GCGTTTTCCAGATTGTTGAT	199
		14611qRT-LOW	TAAATGGCTGGAAACGATGA
gene23367	qRT-PCR	23367qRT-UP	GAATTGTGTTGCCATTTGGA	148
		23367qRT-LOW	CGTCAATGATCCATTTGGTG
gene26825	qRT-PCR	26825qRT-UP	TGCTTCACAAAATCAAAATGG	164
		26825qRT-LOW	AGATTTGTCACTGTTGGTGAT
gene20725	qRT-PCR	20725qRT-UP	AGGCCACAAGAAACATCCAA	174
		20725qRT-LOW	AGTCCTTCATGAGCGATTTT
gene18732	qRT-PCR	18732qRT-UP	CGATGTTCAAATGCTCTGTC	212
		18732qRT-LOW	CTCCTTTGTTAAGAGCTCCA
gene09427	qRT-PCR	09427qRT-UP	GATGAGACATGGAAGGACAA	172
		09427qRT-LOW	CTAGTGGTTCTAGTGCAGAC
gene29482	qRT-PCR	29482qRT-UP	GAGCATCTGGGTTCATAGC	217
		29482qRT-LOW	TCCACTATTACATCAGGAGC
gene25260	qRT-PCR	25260qRT-UP	CTGGGTCACCATTTAGTCAA	217
		25260qRT-LOW	GTTTGGCTTGAACAGAACAA
gene13540	qRT-PCR	13540qRT-UP	AAATGCAAAGAGCGACCTTA	173
		13540qRT-LOW	GCTTCTTAAACGACAAGAGC
FaRGLyaseI	qRT-PCR	RGLqRT-UP	CCTTGATCCGTACACTATGG	189
		RGLqRT-LOW	ATCCAACATAAGCCGAACTT
gene21638	qRT-PCR	21638qRT-UP	AATTCTCAAAGACCAAACGTG	233
		21638qRT-LOW	TAACTCTACTTGGCGTTGTT
gene03442	qRT-PCR	03442qRT-UP	GGCCACTATACATCTTGGAG	249
		03442qRT-LOW	GAGGTACTGTTTCAGTGTGT
gene23967	qRT-PCR	23967qRT-UP	TTCTTTGGAAGTATGTCGCA	227
		23967qRT-LOW	CCCATTCAAAGCATTAGCAG
FaGA2ox3	qRT-PCR	FaGA2ox3qRT-UP	TCTCCCACAAATCACTCTCCA	71
		FaGA2ox3RT-LOW	TAATCCTCAACAGCGGAACTG
