# Supplementary material for: An atypical HLH transcriptional regulator plays a novel and important role in strawberry ripened receptacle
Source: BMC Plant Biol. 2019 Dec 27;19:586. doi: 10.1186/s12870-019-2092-4 (PMC6933692; doi:10.1186/s12870-019-2092-4)
Supplement: Supplementary file 5 — Additional file 5. Analysis by qRT-PCR of FaPRE1, FaPRE2 and FaPRE3 gene expression in strawberry transgenic receptacle agroinfiltrated with the RNAi-FaPRE1 construct. Control: receptacle agroinfiltrated with the empty pFRN vector; Pool 1, 2 and 3: receptacles agroinfiltrated with FaPRE1-pFRN construct. [file 12870_2019_2092_MOESM5_ESM.xlsx]

## Sheet: Additional file 2
Additional file 2: Subfamily classification of 182 plant bHLH sequences examined in this study and additional information.
Species	Subfamily	Sequence Name	Gene ID	Alternative Names	PUBMED ID	Protein lenght	DNA-binding motif
Arabidopsis thaliana	5	At001Gl3	At5g41315	GL3	17885086	637	G binder
	5	At002EGL1	At1g63650	MYC2, EGL1, EGL3	11063707	596	G box
	2	At003	At4g16430			467	G box
	2	At004MYC4	At4g17880	MYC4	12509522	589	G box
	2	At005MYC3	At5g46760	ATR2, MYC3	12136026	592	G box
	2	At006MYC2	At1g32640	MYC2, ZBF1, JAI1	12509522	623	G box
	26	At007	At1g03040			302	G binder
	24	At008PIF3	At1g09530	PIF3, POC1	9845368	524	G binder
	24	At009PIF4	At2g43010	PIF4	12006496	430	G binder
	9	At010	At2g31220			458	E non G
	4	At011	At4g36060			286	G binder
	5	At012MYC1	At4g00480	MYC1	8980509	526	non DNA-binder
	2	At014	At4g00870			423	G box
	24	At015PIL5	At2g20180	PIL5	15486102	407	G binder
	24	At016UN10	At4g00050	UNE10	15634699	399	G binder
	2	At017AIB	At2g46510	AIB	17828375	566	G box
	3	At018	At2g22750			304	G binder
	3	At019	At2g22760			295	G binder
	3	At020NAI1	At2g22770	NAI1	18780803	320	G binder
	1	At021AMS	At2g16910	AMS	12535353	571	E non G
	1	At022DYT1	At4g21330	DYT1	16831835	207	E non G
	24	At023	At4g28790			413	G binder
	24	At024SPT	At4g36930	SPT	11245574	373	G binder
	3	At025	At4g37850			328	G binder
	24	At026HFR1	At1g02340	HFR1	10995393	292	non E-binder
	1	At027	At4g29930			254	E box
	2	At028	At5g46830			511	G binder
	1	At029FRU	At2g28160	FRU	15556641	318	E non G
	13	At030	At1g68810			368	G binder
	25	At031ZCW	At1g59640	BPE, ZCW32	16902407	264	G binder
	13	At032	At3g25710			344	G binder
	1	At033SCRM	At1g12860	SCRM2	18641265	828	E non G
	4	At034	At3g23210			320	G binder
	1	At035	At5g57150			247	E box
	12	At036	At5g51780			174	G binder
	31	At037HEC2	At3g50330	HEC2	17855426	231	non E-binder
	12	At038ORG2	At3g56970	ORG2	12887587	253	G binder
	12	At039ORG3	At3g56980	ORG3	12887587	258	G binder
	31	At040IND	At4g00120	IND, EDA33	15035986	198	non E-binder
	7	At041	At5g56960		12509522	466	G box
	5	At042TT8	At4g09820	TT8	11041882	518	G binder
	31	At043HEC3	At5g09750	HEC3	17855426	224	non DNA-binder
	25	At044BEE1	At1g18400	BEE1	12454087	260	G binder
	10	At045MUTE	At3g06120	MUTE	17183267	202	G box
	14	At046BIM1	At5g08130	BIM1	15680330	409	G binder
	4	At047	At3g47640			240	non E-binder
	25	At048	At2g42300			327	G binder
	25	At049	At1g68920			486	G binder
	25	At050BEE3	At1g73830	BEE3	12454087	261	G binder
	13	At051	At2g40200			254	G binder
	30	At052	At1g30670			264	non E-binder
	30	At053	At2g34820			291	non E-binder
	28	At054	At1g27740			258	non E-binder
	12	At055	At1g12540			198	G binder
	24	At056	At4g28800			441	G binder
	10	At057	At4g01460			315	G binder
	25	At058BEE2	At4g36540	BEE2	12454087	304	G binder
	26	At059UN12	At4g02590	UNE12	15634699	310	G binder
	25	At060	At3g57800			426	G binder
	1	At061	At5g10570			315	E non G
	25	At062	At3g07340			456	G binder
	25	At063CIB1	At4g34530	CIB1	18988809	335	G binder
	25	At064	At2g18300			335	G binder
	24	At065PIL6	At3g59060	PIF5, PIL6	12826627	442	G binder
	26	At066	At2g24260			350	G binder
	10	At067	At3g61950			358	G binder
	15	At068	At4g29100			407	non DNA-binder
	26	At069	At4g30980			310	G binder
	10	At070	At2g46810			371	G binder
	10	At071	At5g46690			327	G binder
	24	At072PIF7	At5g61270	PIF7	18252845	366	G binder
	24	At073ALC	At5g67110	ALC	11747817	210	G binder
	25	At074	At1g10120			366	G binder
	25	At075	At1g25330			223	G binder
	25	At076	At1g26260			390	G binder
	25	At077	At3g23690			371	G binder
	25	At078	At5g48560			498	G binder
	25	At079	At5g62610			281	G binder
	27	At080	At1g35460			259	E non G
	27	At081	At4g09180			262	E non G
	26	At082	At5g58010			297	G binder
	28	At083RHD6	At1g66470	RHD6	17556585	298	non DNA-binder
	28	At084	At2g14760			328	non E-binder
	28	At085	At4g33880			352	non E-binder
	28	At086RSL1	At5g37800	RSL1	17556585	307	non DNA-binder
	31	At087	At3g21330			373	non DNA-binder
	31	At088HEC1	At5g67060	HEC1	17855426	241	non E-binder
	9	At089	At1g06170			420	E non G
	1	At090	At1g10610			441	E non G
	9	At091	At2g31210			428	E non G
	7	At092	At5g43650			247	G binder
	1	At093	At5g65640			351	E non G
	10	At094	At1g22490			304	G binder
	11	At095ZOU	At1g49770	ZOU	18849529	308	G box
	10	At096	At1g72210			320	G binder
	10	At097FMA	At3g24140	FMA	17088607	414	G binder
	10	At098SPCH	At5g53210	SPCH	17183265	364	G binder
	10	At099	At5g65320			296	G binder
	12	At100	At2g41240			242	G binder
	12	At101	At5g04150			240	G binder
	14	At102BIM2	At1g69010	BIM2	15680330	311	G binder
	15	At103	At4g21340			301	non E-binder
	4	At104	At4g14410			283	G binder
	4	At105ILR3	At5g54680	ILR3	17028341	234	G binder
	13	At106	At2g41130			253	G binder
	13	At107	At3g56770			230	G binder
	orphan	At108MEE8	At1g25310	MEE8	15634699	145	non E-binder
	24	At109	At1g68240			185	E non G
	15	At110	At1g27660			453	non E-binder
	15	At112	At1g61660			393	non E-binder
	15	At113	At3g19500			270	non E-binder
	15	At114	At4g05170			238	non E-binder
	4	At115	At1g51070			226	G binder
	1	At116ICE1	At3g26744	ICE1	12672693	494	E non G
	30	At117	At3g22100			252	non DNA-binder
	12	At118	At4g25400			163	G binder
	24	At119	At4g28811			544	G binder
	12	At120	At5g51790			209	G binder
	4	At121	At3g19860			284	G binder
	27	At122	At1g51140			379	E non G
	15	At123	At3g20640			454	non E-binder
	24	At124PIL1	At2g46970	PIL1	11828023	416	G binder
	12	At125	At1g62975			259	G binder
	12	At126	At4g25410			221	G binder
	24	At127	At4g28815			307	G binder
	27	At128	At1g05805			362	E non G
	27	At129	At2g43140			297	E non G
	27	At130	At2g42280			359	E non G
	13	At131	At4g38070			1513	G binder
	24	At132PIL2	At3g62090	PIL2		346	non E-binder
	16	At134PRE2	At5g15160	PRE2	16527868	94	non DNA-binder
	16	At135PRE3	At1g74500	PRE3	16527868	93	non E-binder
	16	At136PRE1	At5g39860	PRE1	16527868	92	non DNA-binder
	25	At137	At5g50915		17933900	286	G binder
	9	At138	At2g31215			129	E non G
	28	At139	At5g43175			223	non E-binder
	2	At13MYC7E	At1g01260	MYC7E		590	G box
	31	At140	At5g01310			912	non DNA-binder
	14	At141BIM3	At5g38860	BIM3	15680330	298	G binder
	17	At142SAC5	At5g64340	SAC51	18694459	348	non DNA-binder
	17	At143	At5g09460			326	E box
	17	At144	At1g29950			251	non DNA-binder
	17	At145	At5g50010			311	non E-binder
	21	At146	At4g30180			158	non DNA-binder
	19	At147	At3g17100			230	non E-binder
	19	At148	At3g06590			221	non E-binder
	19	At149	At1g09250			207	non E-binder
	19	At150	At3g05800			211	non E-binder
	orphan	At151	At2g47270			102	non E-binder
	15	At153	At1g05710			149	non E-binder
	15	At154ERP	At2g31730	ERP	17933900	153	non E-binder
	23	At155CPu	At2g31280	CPU	17663791	720	non E-binder
	23	At156LHW	At2g27230	LHW	17626058	650	non E-binder
	23	At157	At1g64625			527	non E-binder
	18	At158	At2g43060			156	non E-binder
	20	At159P1r2	At4g30410	P1R2	17948056	180	non E-binder
	orphan	At160	At1g71200			255	G binder
	16	At161PRE4	At3g47710	PRE4	16527868	92	non DNA-binder
	12	At162	At4g20970			190	E non G
	16	At163KDR	At1g26945	KDR, PRE6	16786307	94	non DNA-binder
	16	At164PRE5	At3g28857	PRE5	16527868	92	non DNA-binder
	21	At165PAR1	At2g42870	PAR1	17948056	118	non DNA-binder
	21	At166PAR2	At3g58850	PAR2	17948056	118	non DNA-binder
	20	At167P1r1	At5g57780	P1R1	17948056	167	non E-binder
	22	At168P1r3	At3g29370	P1R3	17948056	101	non DNA-binder
	22	At169	At5g39240			106	non E-binder
	21	At170	At2g18969			175	non DNA-binder
Fragaria × ananassa	16	FaPRE1			KM655802	93
	16	FaPRE2			XM_004296502	95
	16	FaPRE3			XM_004297270	98
	24	FaSPT			AY679615	298
	5	FabHLH3			JQ989284	697
	5	FabHLH33			JQ989286	260
	5	FaMYC1			JQ989283	368
Cicer arietinum	16	CabHLH135			XP004491783	93
Glycine max	16	GmbHLH135			XP003534454	92
Medicago truncatula	16	Mtstyle2.1			XP003621179	93
Oryza sativa	16	OsbHLH			NP001049112	92
Ricinus communis	16	Rc T.R.			XP002517494	90
Setaria italica	16	SibHLH135			XP004985540	92
Solanum lycopersicum	16	SlbHLH135			XP004233358	94
Theobroma cacao	16	TcbHLH			EOY03421	91
Theobroma cacao	16	TcBSU1			EOY21783	91
Vitis vinifera	16	VvbHLH135			XP002283094	90
