# Supplementary material for: An atypical HLH transcriptional regulator plays a novel and important role in strawberry ripened receptacle
Source: BMC Plant Biol. 2019 Dec 27;19:586. doi: 10.1186/s12870-019-2092-4 (PMC6933692; doi:10.1186/s12870-019-2092-4)
Supplement: Supplementary file 9 — Additional file 9 All the genes down-regulated in strawberry FaPRE1-RNAi receptacles (fold change RNAi) and up-regulated in strawberry red receptacle (fold ripening). Gene ID and corresponding annotations as reported in Fragaria vesca Genome Database (https://www.rosaceae.org/) [73]. [file 12870_2019_2092_MOESM9_ESM.xlsx]

## Sheet: Additional file 4
Additional file 6: Total Microarray Data from Transcriptomic Comparison Between Transgenic Fruits Agroinfiltrated with FaPRE1-RNAi construct and No-Transgenic Control Fruits. Gene ID and corresponding annotations as reported in Fragaria vesca Genome Database (http://www.strawberrygenome.org/)[69].
SystematicName	Fold Change	p-value	Sequence Description	Blast Min E-Value	Blast Similarity Mean	Blast Top Hit Accession	Annotation GO ID	Annotation GO Term	Annotation GO Category
gene00001	1.296	0.481	hypothetical chloroplast RF2 (plastid)	4.5E-15	87.55%	ABY79775.1;YP_001936578.1;YP_001936560.1;ABY79792.1	GO:0009570;GO:0005524;GO:0016021	chloroplast stroma;integral component of membrane;ATP binding	Cellular Component;Cellular Component;Molecular Function
gene00002	-1.241	0.24	PREDICTED: uncharacterized protein LOC105350950	2.2E-47	92.20%	XP_011462316.1	GO:0003676;GO:0015074	nucleic acid binding;DNA integration	Molecular Function;Biological Process
gene00003	-1.132	0.719	Fragaria vesca americana clone fosmid complete sequence	5.1E-90	82.40%	EU024836.1	0	0	0
gene00004	1.672	0.102	PREDICTED: uncharacterized protein LOC101292758	5.1E-9	55.60%	XP_004309383.1	0	0	0
gene00007	1.108	0.613	Fragaria vesca vesca bromodomain-containing 4-like (LOC101311215) transcript variant mRNA	2.7E-10	93.00%	XM_004306133.2	0	0	0
gene00008	1.125	0.64	---NA---	0	0	0	0	0	0
gene00009	1.215	0.47	serine threonine kinase	8.8E-4	64.00%	AEJ72559.1	0	0	0
gene00011	-1.62	0.109	Fragaria vesca americana clone fosmid complete sequence	4.3E-34	95.67%	EU024838.1	0	0	0
gene00012	1.857	0.0203	Nomascus leucogenys spermatogenesis associated 1 (SPATA1) mRNA	1.4E-4	82.00%	XM_003260266.2	0	0	0
gene00014	1.073	0.86	Fragaria vesca americana clone fosmid complete sequence	2.9E-44	92.00%	EU024848.1	0	0	0
gene00015	-3.193	0.0273	Fragaria vesca vesca uncharacterized LOC101294924 (LOC101294924) transcript variant ncRNA	4.3E-38	84.18%	XR_908227.1	0	0	0
gene00016	1.114	0.708	---NA---	0	0	0	0	0	0
gene00017	1.153	0.587	Mus musculus uncharacterized LOC108169135 (LOC108169135) ncRNA	4.9E-4	87.31%	XR_001785201.1	0	0	0
gene00018	1.308	0.442	Fragaria vesca clone VT_403_R T-DNA insertion flanking sequence	4.4E-7	88.00%	HQ185037.1	0	0	0
gene00020	1.522	0.392	Fragaria vesca vesca uncharacterized LOC101303535 (LOC101303535) mRNA	3.9E-5	88.00%	XM_004303736.2	0	0	0
gene00022	1.146	0.493	photosystem II Z (chloroplast) [Fragaria vesca bracteata]	2.3E-12	92.33%	T08999	GO:0009507;GO:0042549;GO:0009539	chloroplast;photosystem II reaction center;photosystem II stabilization	Cellular Component;Cellular Component;Biological Process
gene00023	2.743	0.0199	NADH dehydrogenase subunit 2 (chloroplast) [Gynochthodes nanlingensis]	3.0E-11	95.80%	YP_358628.1;AAW82565.1	GO:0015992;GO:0006120;GO:0008137;GO:0042254;GO:0006744;GO:0009535;GO:0006412;GO:0006814;GO:0003735;GO:0048038;GO:0016021;GO:0019684;GO:0015935;GO:0019843	proton transport;photosynthesis, light reaction;ubiquinone biosynthetic process;integral component of membrane;sodium ion transport;chloroplast thylakoid membrane;quinone binding;rRNA binding;NADH dehydrogenase (ubiquinone) activity;translation;mitochondrial electron transport, NADH to ubiquinone;small ribosomal subunit;structural constituent of ribosome;ribosome biogenesis	Cellular Component;Cellular Component;Cellular Component;Molecular Function;Molecular Function;Molecular Function;Molecular Function;Biological Process;Biological Process;Biological Process;Biological Process;Biological Process;Biological Process;Biological Process
gene00026	-1.033	0.87	---NA---	0	0	0	0	0	0
gene00027	1.298	0.412	Fragaria vesca vesca uncharacterized LOC105350630 (LOC105350630) ncRNA	1.6E-11	91.00%	XR_905153.1	0	0	0
gene00029	1.413	0.314	hypothetical chloroplast RF2 (plastid) [Fragaria vesca bracteata]	3.6E-17	65.40%	AFS89534.1	GO:0005524;GO:0009507	chloroplast;ATP binding	Cellular Component;Molecular Function
gene00030	-1.066	0.863	Rosa roxburghii complete genome	3.7E-20	100.00%	KX768420.1	0	0	0
gene00031	5.167	0.00749	hypothetical chloroplast RF68 (chloroplast) [Corymbia torelliana]	3.0E-12	82.56%	YP_008577454.1;YP_008577467.1;AGC58876.1;AGC58863.1	GO:0009507	chloroplast	Cellular Component
gene00033	-1.21	0.58	Fragaria vesca vesca probable cinnamyl alcohol dehydrogenase 1 (LOC101311931) transcript variant mRNA	8.2E-9	91.25%	XM_011472530.1	0	0	0
gene00034	1.122	0.722	DNA RNA polymerases superfamily	1.3E-51	77.75%	AAV33453.1	GO:0003676;GO:0008270;GO:0015074;GO:0008233	nucleic acid binding;peptidase activity;DNA integration;zinc ion binding	Molecular Function;Molecular Function;Molecular Function;Biological Process
gene00036	-2.859	0.0604	PREDICTED: uncharacterized protein LOC103495895	5.9E-30	75.55%	XP_008455800.1	0	0	0
gene00037	1.062	0.769	Cynomorium coccineum chromosome Ccoc1947 complete sequence	2.2E-13	76.00%	KX270769.1	0	0	0
gene00038	-7.91	0.0202	---NA---	0	0	0	0	0	0
gene00040	-1.949	0.178	Retrotransposon Ty3-gypsy subclass	8.3E-78	88.15%	XP_011462115.1	GO:0003676;GO:0008270;GO:0015074	nucleic acid binding;DNA integration;zinc ion binding	Molecular Function;Molecular Function;Biological Process
gene00041	-1.168	0.529	photosystem I assembly ycf4 (chloroplast) [Theobroma cacao]	1.1E-69	97.15%	AGN71890.1;YP_006883274.1;AGN71805.1;AKI31002.1;AGN71720.1;AFC17653.1;AKI31163.1;YP_006883348.1;AGN72145.1;AKI30924.1;AFC17727.1;AET62750.1;YP_007025479.1;AKI31237.1;ADY15362.1;YP_004286113.1;YP_007025394.1;AET62665.1;AFS89558.1;AKI30847.1	GO:0016021;GO:0009522;GO:0015979;GO:0009535	photosynthesis;photosystem I;integral component of membrane;chloroplast thylakoid membrane	Cellular Component;Cellular Component;Cellular Component;Biological Process
gene00042	1.896	0.0918	PREDICTED: uncharacterized protein LOC105350087	4.8E-7	45.00%	XP_011459774.1	0	0	0
gene00043	-1.257	0.741	PREDICTED: uncharacterized protein LOC101304409	3.8E-12	66.00%	XP_004287101.1	0	0	0
gene00044	1.153	0.536	Fragaria vesca vesca uncharacterized LOC105352096 (LOC105352096) transcript variant ncRNA	3.0E-21	83.00%	XR_906704.1	0	0	0
gene00049	1.46	0.265	Fragaria vesca americana clone fosmid complete sequence	2.2E-36	92.33%	EU024838.1	0	0	0
gene00050	4.297	0.0371	NADH dehydrogenase subunit 1 (mitochondrion) [Rhazya stricta]	2.6E-5	87.00%	XP_015947343.1	0	0	0
gene00053	-2.378	0.231	inclusion body [Cauliflower mosaic virus]	2.2E-66	95.70%	AAA03526.1;P22547.1	GO:0006417;GO:0019050;GO:0019056;GO:0030430;GO:0075525	viral translational termination-reinitiation;host cell cytoplasm;modulation by virus of host transcription;regulation of translation;suppression by virus of host apoptotic process	Cellular Component;Biological Process;Biological Process;Biological Process;Biological Process
gene00054	-7.387	0.0764	inclusion body	1.5E-46	92.35%	AAA03526.1;P22547.1	GO:0006417;GO:0019050;GO:0019056;GO:0030430;GO:0075525	viral translational termination-reinitiation;host cell cytoplasm;modulation by virus of host transcription;regulation of translation;suppression by virus of host apoptotic process	Cellular Component;Biological Process;Biological Process;Biological Process;Biological Process
gene00057	1.24	0.425	---NA---	0	0	0	0	0	0
gene00059	-1.279	0.358	ethylene-responsive transcription factor 1B-like	1.1E-13	53.80%	XP_004302079.1	0	0	0
gene00060	-1.095	0.734	---NA---	0	0	0	0	0	0
gene00061	3.106	0.00549	photosystem I P700 apo A2 (chloroplast) [Fragaria chiloensis]	1.6E-67	69.05%	AFQ39167.1;AFQ39177.1;AFQ39163.1;AFQ39173.1;AFQ39171.1;AFQ39187.1;AFQ39183.1;AFQ39169.1;AFQ39175.1;AFQ39165.1;AFQ39185.1;AFQ39179.1;AFQ39155.1;AFQ39181.1;AFQ39161.1;AFQ39157.1	GO:0016021;GO:0009522;GO:0015979;GO:0005488;GO:0009536	plastid;photosynthesis;photosystem I;binding;integral component of membrane	Cellular Component;Cellular Component;Cellular Component;Molecular Function;Biological Process
gene00066	2.131	0.0537	Fragaria vesca vesca uncharacterized LOC101302380 (LOC101302380) mRNA	1.0E-21	91.00%	XM_011470072.1	0	0	0
gene00067	-1.802	0.0684	PREDICTED: uncharacterized protein LOC105352280	3.6E-7	86.00%	XP_011467201.1	0	0	0
gene00068	-1.097	0.7	Fragaria vesca vesca kDa class VI heat shock (LOC101293563) transcript variant mRNA	4.3E-20	94.00%	XM_011462680.1	0	0	0
gene00069	1.594	0.242	Fragaria vesca bracteata voucher CO-SCR14 chimeric ATP8-orf225 synthase subunit complete cds mitochondrial	2.2E-63	100.00%	KM107426.1	0	0	0
gene00070	4.209	0.00361	ribulose-1,5-bisphosphate carboxylase oxygenase large partial (chloroplast)	2.0E-136	86.05%	XP_011470791.1	GO:0000287;GO:0009573;GO:0046487;GO:0019253;GO:0009853;GO:0055114;GO:0004497;GO:0016984	magnesium ion binding;photorespiration;oxidation-reduction process;glyoxylate metabolic process;ribulose-bisphosphate carboxylase activity;chloroplast ribulose bisphosphate carboxylase complex;monooxygenase activity;reductive pentose-phosphate cycle	Molecular Function;Molecular Function;Molecular Function;Biological Process;Biological Process;Biological Process;Cellular Component;Biological Process
gene00075	1.529	0.147	Heuchera parviflora saurensis voucher Folk 97 (OS) complete genome	1.2E-30	82.25%	KR559021.1	0	0	0
gene00076	1.186	0.445	Fragaria vesca vesca uncharacterized LOC101310573 (LOC101310573) transcript variant ncRNA	3.9E-23	88.56%	EU024861.1	0	0	0
gene00077	1.429	0.415	Fragaria vesca vesca DNA topoisomerase 6 subunit A (LOC101313060) transcript variant mRNA	3.8E-24	90.67%	AF158652.2;AF158652	0	0	0
gene00078	-1.065	0.893	Fragaria vesca vesca uncharacterized LOC101299369 (LOC101299369) transcript variant ncRNA	3.2E-43	94.00%	XR_905371.1	0	0	0
gene00082	-2.054	0.0333	hypothetical protein DCAR_031676	1.8E-14	61.35%	KZM80749.1	0	0	0
gene00087	1.347	0.539	---NA---	0	0	0	0	0	0
gene00088	1.209	0.539	Fragaria vesca vesca uncharacterized LOC105353487 (LOC105353487) transcript variant ncRNA	2.1E-39	98.00%	XR_908287.1	0	0	0
gene00089	1.137	0.519	AP-1 complex subunit sigma-2-like	1.5E-6	87.00%	XP_011459907.1	0	0	0
gene00090	1.624	0.0736	Fragaria vesca vesca phytochrome A-associated F-box (LOC101306485) mRNA	1.7E-17	81.71%	XM_004290741.2	0	0	0
gene00091	-1.93	0.458	zinc finger BED domain-containing RICESLEEPER 2-like	2.3E-101	79.30%	XP_011468667.1	GO:0003677;GO:0046983	DNA binding;protein dimerization activity	Molecular Function;Molecular Function
gene00092	-1.205	0.315	increased DNA methylation 1-like isoform X1	0.0E0	74.25%	XP_004306175.2	GO:0008270;GO:0005515	protein binding;zinc ion binding	Molecular Function;Molecular Function
gene00093	1.331	0.278	pectinesterase 14	0.0E0	72.40%	XP_011468005.1	GO:0005618;GO:0016020;GO:0005982;GO:0042545;GO:0005985;GO:0030599	starch metabolic process;membrane;pectinesterase activity;cell wall modification;sucrose metabolic process;cell wall	Cellular Component;Cellular Component;Molecular Function;Biological Process;Biological Process;Biological Process
gene00094	2.15	0.0413	UDP-glycosyltransferase 73D1	0.0E0	85.15%	XP_004304331.1	GO:0052696;GO:0080043;GO:0043231;GO:0080044;GO:0009813	quercetin 3-O-glucosyltransferase activity;flavonoid biosynthetic process;intracellular membrane-bounded organelle;quercetin 7-O-glucosyltransferase activity;flavonoid glucuronidation	Cellular Component;Molecular Function;Molecular Function;Biological Process;Biological Process
gene00095	-1.764	0.326	UDP-glycosyltransferase 73C3	0.0E0	74.80%	XP_004306177.1	GO:0016758;GO:0008152	metabolic process;transferase activity, transferring hexosyl groups	Molecular Function;Biological Process
gene00096	-1.616	0.152	UDP-glycosyltransferase 73C1-like	0.0E0	83.60%	XP_004306178.1	GO:0016758;GO:0008152	metabolic process;transferase activity, transferring hexosyl groups	Molecular Function;Biological Process
gene00097	-1.027	0.937	Fragaria vesca vesca UDP-glycosyltransferase 73C1-like (LOC101310346) mRNA	8.5E-146	100.00%	XM_004306130.2	0	0	0
gene00098	1.495	0.274	Fragaria vesca vesca bromodomain-containing 4-like (LOC101311215) transcript variant mRNA	5.6E-38	91.20%	XM_004306133.2	0	0	0
gene00099	1.33	0.426	bromodomain-containing 4-like [Fragaria vesca vesca]	2.1E-97	72.20%	XP_011468010.1;XP_011468009.1;XP_004306181.1;XP_011468008.1;XP_011468011.1	0	0	0
gene00100	-1.157	0.49	Fragaria vesca vesca serine threonine- kinase HT1 (LOC101298822) transcript variant mRNA	1.5E-25	84.00%	XM_011469863.1	0	0	0
gene00101	-1.298	0.499	PREDICTED: uncharacterized protein LOC108192476	1.2E-33	49.90%	XP_017227780.1	0	0	0
gene00102	1.409	0.183	PREDICTED: uncharacterized protein LOC101309477	3.9E-11	91.00%	XP_004306175.2	0	0	0
gene00103	1.163	0.563	probable leucine-rich repeat receptor kinase At5g63930 isoform X1 [Vitis vinifera]	0.0E0	62.00%	XP_011468721.1	GO:0005515	protein binding	Molecular Function
gene00104	1.097	0.727	F-box SKIP19-like	0.0E0	70.20%	XP_011468348.1	GO:0005515	protein binding	Molecular Function
gene00105	-1.136	0.571	F-box SKIP19-like	4.5E-88	69.65%	XP_011468347.1	0	0	0
gene00106	1.095	0.81	F-box SKIP19	1.3E-109	67.55%	XP_011468349.1	GO:0005515	protein binding	Molecular Function
gene00107	-1.896	0.397	F-box SKIP19-like	0.0E0	65.35%	XP_004306414.1	GO:0005515	protein binding	Molecular Function
gene00108	-1.653	0.21	F-box LRR-repeat 23	1.5E-103	67.45%	XP_004299010.1	0	0	0
gene00109	1.285	0.471	F-box SKIP19-like	1.4E-28	57.05%	XP_009362266.1	0	0	0
gene00110	-2.053	0.336	thaumatin [Eucalyptus grandis]	4.9E-157	88.40%	XP_004304709.1	0	0	0
gene00111	1.101	0.89	fatty acyl- reductase 3-like	8.3E-27	77.90%	XP_011465614.1	GO:0055114;GO:0080019	oxidation-reduction process;fatty-acyl-CoA reductase (alcohol-forming) activity	Molecular Function;Biological Process
gene00112	-1.59	0.208	F-box SKIP19-like	0.0E0	67.75%	XP_004294255.2	GO:0005515	protein binding	Molecular Function
gene00113	-1.007	0.984	F-box SKIP19-like	1.2E-147	58.25%	XP_008372205.1	GO:0005515	protein binding	Molecular Function
gene00114	1.192	0.684	(S)-scoulerine 9-O-methyltransferase-like	3.2E-177	69.05%	XP_011468352.1	GO:0008171;GO:0046983	O-methyltransferase activity;protein dimerization activity	Molecular Function;Molecular Function
gene00115	-1.678	0.288	Fragaria vesca vesca uncharacterized LOC105352096 (LOC105352096) transcript variant ncRNA	2.8E-16	80.00%	XR_906704.1	0	0	0
gene00116	1.072	0.847	F-box SKIP19-like	1.7E-70	74.95%	XP_011468353.1	GO:0005515	protein binding	Molecular Function
gene00117	2.074	0.00859	kinase PINOID	0.0E0	84.55%	XP_004304710.1	GO:0048767;GO:0048766;GO:0009069;GO:0004674;GO:0006468;GO:0005886;GO:0009734;GO:0048825;GO:0009986;GO:0005634;GO:0005524;GO:0009926;GO:0009958;GO:0005737;GO:0035556	plasma membrane;serine family amino acid metabolic process;root hair elongation;nucleus;intracellular signal transduction;protein phosphorylation;auxin-activated signaling pathway;root hair initiation;cytoplasm;auxin polar transport;protein serine/threonine kinase activity;cell surface;cotyledon development;ATP binding;positive gravitropism	Cellular Component;Cellular Component;Cellular Component;Cellular Component;Molecular Function;Molecular Function;Biological Process;Biological Process;Biological Process;Biological Process;Biological Process;Biological Process;Biological Process;Biological Process;Biological Process
gene00118	1.992	0.0909	glucan endo-1,3-beta-glucosidase 13	3.3E-80	92.15%	XP_004306417.1	GO:0005975;GO:0009365;GO:0016021;GO:0004553;GO:0004673;GO:0046658;GO:0030247;GO:0018106	carbohydrate metabolic process;polysaccharide binding;hydrolase activity, hydrolyzing O-glycosyl compounds;protein histidine kinase complex;integral component of membrane;protein histidine kinase activity;peptidyl-histidine phosphorylation;anchored component of plasma membrane	Cellular Component;Cellular Component;Molecular Function;Molecular Function;Molecular Function;Biological Process;Biological Process;Cellular Component
gene00119	2.645	0.0084	photosystem I reaction center subunit chloroplastic	6.8E-87	93.70%	XP_004304712.1	GO:0009522;GO:0015979;GO:0016168	chlorophyll binding;photosynthesis;photosystem I	Cellular Component;Molecular Function;Biological Process
gene00120	-1.879	0.15	F-box LRR-repeat At3g48880-like	2.0E-140	57.85%	XP_011461466.1	GO:0005515	protein binding	Molecular Function
gene00121	1.08	0.673	DNA damage-binding 1	0.0E0	96.05%	XP_004304711.1	GO:0005634;GO:0043161;GO:0005515;GO:0031461;GO:0006289;GO:0003684	cullin-RING ubiquitin ligase complex;nucleus;damaged DNA binding;nucleotide-excision repair;protein binding;proteasome-mediated ubiquitin-dependent protein catabolic process	Cellular Component;Cellular Component;Molecular Function;Molecular Function;Biological Process;Biological Process
gene00122	-3.529	0.00381	ABC transporter C family member 12-like [Juglans regia]	0.0E0	85.90%	XP_004304713.1;XP_011468355.1	GO:0005524;GO:0042626;GO:0055085;GO:0032440;GO:0016021;GO:0055114	transmembrane transport;oxidation-reduction process;2-alkenal reductase [NAD(P)] activity;integral component of membrane;ATP binding;ATPase activity, coupled to transmembrane movement of substances	Cellular Component;Molecular Function;Molecular Function;Molecular Function;Biological Process;Biological Process
gene00123	-1.163	0.673	ABC transporter C family member 2-like [Nicotiana sylvestris]	0.0E0	69.90%	XP_011001134.1	GO:0005524;GO:0042626;GO:0016758;GO:0055085;GO:0016491;GO:0008152;GO:0016021	transmembrane transport;oxidoreductase activity;metabolic process;integral component of membrane;ATP binding;ATPase activity, coupled to transmembrane movement of substances;transferase activity, transferring hexosyl groups	Cellular Component;Molecular Function;Molecular Function;Molecular Function;Molecular Function;Biological Process;Biological Process
gene00124	-1.809	0.126	mitogen-activated kinase kinase kinase NPK1-like	1.2E-40	55.65%	XP_011468852.1	GO:0016301	kinase activity	Molecular Function
gene00125	-1.215	0.361	UDP-glucose flavonoid 3-O-glucosyltransferase 7-like	0.0E0	79.20%	XP_004304021.1	GO:0047893;GO:0009813	flavonoid biosynthetic process;flavonol 3-O-glucosyltransferase activity	Molecular Function;Biological Process
gene00126	-1.341	0.328	scopoletin glucosyltransferase-like	0.0E0	84.85%	XP_004304714.1	GO:0052696;GO:0080043;GO:0043231;GO:0080044;GO:0009813	quercetin 3-O-glucosyltransferase activity;flavonoid biosynthetic process;intracellular membrane-bounded organelle;quercetin 7-O-glucosyltransferase activity;flavonoid glucuronidation	Cellular Component;Molecular Function;Molecular Function;Biological Process;Biological Process
gene00127	-1.197	0.556	PREDICTED: uncharacterized protein LOC105349948	6.7E-100	66.00%	XP_011459381.1	0	0	0
gene00128	1.329	0.23	serpin-ZX [Prunus mume]	2.0E-68	66.85%	XP_011460659.1	GO:0005615	extracellular space	Cellular Component
gene00129	1.111	0.717	potassium transporter 5-like	0.0E0	81.00%	XP_004299194.2	GO:0015079;GO:0071805;GO:0016021	potassium ion transmembrane transporter activity;potassium ion transmembrane transport;integral component of membrane	Cellular Component;Molecular Function;Biological Process
gene00130	2.654	0.0597	zinc finger MYM-type 1-like	1.6E-10	64.82%	XP_008222691.1	GO:0005488	binding	Molecular Function
gene00131	-1.057	0.803	receptor-like kinase [Medicago truncatula]	2.3E-70	71.90%	XP_004299205.1	GO:0000166;GO:0016020;GO:0004672;GO:0016310	membrane;protein kinase activity;phosphorylation;nucleotide binding	Cellular Component;Molecular Function;Molecular Function;Biological Process
gene00132	-1.236	0.446	DNA-damage-repair toleration DRT100-like	1.6E-4	60.00%	XP_011465687.1	0	0	0
gene00133	1.071	0.799	PREDICTED: uncharacterized protein LOC105352022	7.1E-139	79.40%	XP_011466175.1	0	0	0
gene00134	1.689	0.145	PREDICTED: uncharacterized protein LOC105350813	3.2E-10	92.86%	XP_011462057.1	0	0	0
gene00135	-1.075	0.856	PREDICTED: uncharacterized protein LOC105350813	2.0E-26	86.00%	XP_011462057.1	0	0	0
gene00136	1.748	0.172	gamma-interferon-inducible lysosomal thiol reductase	1.0E-165	81.80%	XP_011466176.1	0	0	0
gene00137	-1.21	0.698	high mobility group B 11	0.0E0	55.30%	XP_011466178.1	0	0	0
gene00138	1.406	0.104	probable pectinesterase 29	0.0E0	77.35%	XP_011466177.1	GO:0045490;GO:0005618;GO:0045330;GO:0005982;GO:0042545;GO:0005985;GO:0030599	pectin catabolic process;starch metabolic process;pectinesterase activity;cell wall modification;aspartyl esterase activity;sucrose metabolic process;cell wall	Cellular Component;Molecular Function;Molecular Function;Biological Process;Biological Process;Biological Process;Biological Process
gene00139	1.104	0.812	pentatricopeptide repeat-containing At5g66520-like	0.0E0	83.90%	XP_004304899.1	GO:0008270;GO:0005515	protein binding;zinc ion binding	Molecular Function;Molecular Function
gene00140	1.025	0.918	F-box LRR-repeat At3g48880-like	5.4E-165	53.45%	XP_004302278.1	GO:0005515	protein binding	Molecular Function
gene00141	-2.503	0.0616	NHL repeat-containing 2	0.0E0	88.45%	XP_011466179.1	GO:0008152;GO:0016787	hydrolase activity;metabolic process	Molecular Function;Biological Process
gene00142	1.129	0.715	transcription factor bHLH149	7.3E-103	74.55%	XP_011466180.1;XP_004302279.1	GO:0046983	protein dimerization activity	Molecular Function
gene00143	1.123	0.602	Werner Syndrome-like exonuclease	1.3E-137	53.80%	XP_004304901.1	GO:0003676;GO:0008408;GO:0006139	3'-5' exonuclease activity;nucleic acid binding;nucleobase-containing compound metabolic process	Molecular Function;Molecular Function;Biological Process
gene00144	-1.052	0.807	PREDICTED: uncharacterized protein LOC105352592	8.0E-100	52.15%	XP_011468401.1	GO:0003676	nucleic acid binding	Molecular Function
gene00145	-1.077	0.749	PREDICTED: uncharacterized protein LOC105352592	4.2E-51	50.91%	XP_011468401.1	GO:0003676	nucleic acid binding	Molecular Function
gene00146	-1.124	0.747	---NA---	0	0	0	0	0	0
gene00147	1.238	0.463	F-box LRR-repeat At3g48880 isoform X1 [Vitis vinifera]	1.8E-114	48.90%	XP_011462010.1	GO:0005515	protein binding	Molecular Function
gene00148	2.919	0.0157	stromal 70 kDa heat shock-related chloroplastic-like	1.2E-12	91.35%	XP_017609118.1	GO:0005524;GO:0051082;GO:0006457	protein folding;ATP binding;unfolded protein binding	Molecular Function;Molecular Function;Biological Process
gene00149	-1.019	0.955	PREDICTED: uncharacterized protein LOC105352023	7.7E-90	62.75%	XP_011466181.1	GO:0016020	membrane	Cellular Component
gene00150	1.327	0.492	FAR1-RELATED SEQUENCE 5-like	9.2E-76	63.67%	XP_011461515.1	0	0	0
gene00151	1.119	0.747	NAC domain-containing 41-like	0.0E0	63.30%	XP_011462190.1	0	0	0
gene00152	-1.191	0.358	F-box kelch-repeat At3g23880-like isoform X1 [Fragaria vesca vesca]	0.0E0	67.65%	XP_004296088.1	0	0	0
gene00153	-1.209	0.485	F-box kelch-repeat At3g23880-like isoform X1 [Fragaria vesca vesca]	5.0E-167	71.35%	XP_011461518.1	0	0	0
gene00154	-2.12	0.032	F-box kelch-repeat At3g23880-like [Fragaria vesca vesca]	0.0E0	66.95%	XP_011461519.1;XP_011461521.1	GO:0005515	protein binding	Molecular Function
gene00155	-1.166	0.538	F-box At4g21240 [Fragaria vesca vesca]	0.0E0	69.70%	XP_011461518.1	GO:0005515	protein binding	Molecular Function
gene00156	-5.258	0.012	F-box kelch-repeat At3g23880-like isoform X1 [Fragaria vesca vesca]	0.0E0	73.45%	XP_004296090.1	GO:0005515	protein binding	Molecular Function
gene00157	-1.062	0.857	PLANT CADMIUM RESISTANCE 6-like	3.6E-85	77.90%	XP_004296091.1	GO:0016020	membrane	Cellular Component
gene00158	2.321	0.0128	---NA---	0	0	0	0	0	0
gene00159	1.443	0.379	PREDICTED: uncharacterized protein LOC105349503	1.3E-81	52.90%	XP_011457626.1	0	0	0
gene00160	-1.411	0.334	F-box kelch-repeat At3g23880-like isoform X1 [Fragaria vesca vesca]	7.8E-94	70.15%	XP_011461525.1	GO:0005515	protein binding	Molecular Function
gene00161	-1.882	0.123	F-box kelch-repeat At3g23880-like isoform X1 [Fragaria vesca vesca]	0.0E0	71.60%	XP_004296093.1;XP_011461522.1;XP_011461523.1;XP_011461524.1	GO:0005515	protein binding	Molecular Function
gene00162	1.113	0.851	---NA---	0	0	0	0	0	0
gene00163	1.184	0.733	lipid transfer VAS	6.1E-82	61.80%	XP_004296094.1	0	0	0
gene00164	1.034	0.881	hypothetical protein VITISV_030442	2.8E-30	67.05%	CAN74857.1	GO:0005488	binding	Molecular Function
gene00165	-1.749	0.134	magnesium transporter MRS2-3-like	0.0E0	73.35%	XP_004296095.1	GO:0055085;GO:0015693;GO:0016020;GO:0015095	transmembrane transport;membrane;magnesium ion transmembrane transporter activity;magnesium ion transport	Cellular Component;Molecular Function;Biological Process;Biological Process
gene00166	1.048	0.888	glutamate receptor -like	0.0E0	77.65%	XP_004296096.1	GO:0006811;GO:0016021;GO:0007268;GO:0035235;GO:0004970	chemical synaptic transmission;ionotropic glutamate receptor activity;ionotropic glutamate receptor signaling pathway;ion transport;integral component of membrane	Cellular Component;Molecular Function;Biological Process;Biological Process;Biological Process
gene00167	1.33	0.47	F-box At5g49610-like	8.0E-15	42.00%	XP_011463069.1	0	0	0
gene00168	-2.07	0.527	zinc finger BED domain-containing RICESLEEPER 2-like	4.9E-5	63.44%	XP_007198884.1;EMJ00083.1	0	0	0
gene00169	1.318	0.432	---NA---	0	0	0	0	0	0
gene00170	1.163	0.843	DNA topoisomerase 6 subunit A	0.0E0	58.10%	XP_004309462.1	GO:0003677;GO:0003824;GO:0000737;GO:0005694	catalytic activity;chromosome;DNA catabolic process, endonucleolytic;DNA binding	Cellular Component;Molecular Function;Molecular Function;Biological Process
gene00171	-1.109	0.768	Fragaria vesca vesca hunchback-like (LOC101310224) transcript variant mRNA	0.0E0	90.00%	XM_004300278.2	0	0	0
gene00172	1.052	0.86	F-box At5g49610-like [Pyrus x bretschneideri]	6.4E-67	45.40%	XP_011463069.1	GO:0005515	protein binding	Molecular Function
gene00173	-1.201	0.914	F-box At4g17565	0.0E0	51.15%	XP_004309463.1	GO:0005515	protein binding	Molecular Function
gene00174	1.273	0.276	G-type lectin S-receptor-like serine threonine- kinase LECRK3	0.0E0	77.45%	XP_011470813.1;XP_011470814.1	GO:0005524;GO:0005515;GO:0016020;GO:0004672;GO:0006468	membrane;protein kinase activity;protein phosphorylation;protein binding;ATP binding	Cellular Component;Molecular Function;Molecular Function;Molecular Function;Biological Process
gene00175	-1.11	0.771	PREDICTED: uncharacterized protein LOC101302128	0.0E0	77.67%	XP_004309456.1	0	0	0
gene00176	-1.382	0.686	PREDICTED: uncharacterized protein LOC105353422	2.0E-57	99.00%	XP_011470816.1	0	0	0
gene00177	-1.199	0.321	seleno O	0.0E0	90.00%	XP_010087379.1;EXB28989.1	GO:0009570;GO:0016415;GO:0042967;GO:0006464;GO:0009107	chloroplast stroma;lipoate biosynthetic process;cellular protein modification process;acyl-carrier-protein biosynthetic process;octanoyltransferase activity	Cellular Component;Molecular Function;Biological Process;Biological Process;Biological Process
gene00178	-1.92	0.045	probable disease resistance At4g27220 [Fragaria vesca vesca]	6.4E-136	68.50%	XP_011470824.1	GO:0005515;GO:0007165	signal transduction;protein binding	Molecular Function;Biological Process
gene00179	2.224	0.0296	probable disease resistance At4g27220 [Fragaria vesca vesca]	2.8E-122	83.65%	XP_011470819.1;XP_011470820.1	GO:0005515;GO:0007165	signal transduction;protein binding	Molecular Function;Biological Process
gene00180	-2.595	0.108	Guanosine-3 ,5 -bis(diphosphate) 3 -pyrophosphohydrolase [Morus notabilis]	8.8E-87	81.75%	XP_011470818.1	GO:0015969;GO:0016310;GO:0016301;GO:0016787	kinase activity;hydrolase activity;guanosine tetraphosphate metabolic process;phosphorylation	Molecular Function;Molecular Function;Biological Process;Biological Process
gene00181	1.593	0.452	Mus musculus chromosome clone RP24- complete sequence	5.5E-9	69.00%	AL773567.16	0	0	0
gene00182	3.382	0.0171	probable disease resistance At4g27220 [Fragaria vesca vesca]	9.9E-103	85.25%	XP_011470817.1	GO:0005515;GO:0007165	signal transduction;protein binding	Molecular Function;Biological Process
gene00183	-1.058	0.872	receptor kinase 1	2.6E-65	75.50%	XP_011459822.1	GO:0005524;GO:0048544;GO:0009069;GO:0004674;GO:0006468	protein serine/threonine kinase activity;serine family amino acid metabolic process;recognition of pollen;protein phosphorylation;ATP binding	Molecular Function;Molecular Function;Biological Process;Biological Process;Biological Process
gene00184	1.493	0.173	receptor kinase 1	0.0E0	78.50%	XP_011459822.1	GO:0005524;GO:0048544;GO:0009069;GO:0004674;GO:0006468;GO:0005886	protein serine/threonine kinase activity;plasma membrane;serine family amino acid metabolic process;recognition of pollen;protein phosphorylation;ATP binding	Cellular Component;Molecular Function;Molecular Function;Biological Process;Biological Process;Biological Process
gene00185	1.683	0.184	transcription factor MYB44-like	1.1E-166	89.60%	XP_004291065.1	GO:0003677	DNA binding	Molecular Function
gene00186	2.715	0.0207	probable carbohydrate esterase At4g34215	0.0E0	79.35%	XP_004292803.1	0	0	0
gene00187	-1.337	0.698	probable carbohydrate esterase At4g34215	0.0E0	81.20%	XP_004292804.1	0	0	0
gene00188	-1.128	0.638	probable isoaspartyl peptidase L-asparaginase 2	0.0E0	93.25%	XP_004291067.1	GO:0006528;GO:0006531;GO:0004067;GO:0006522	alanine metabolic process;asparagine metabolic process;aspartate metabolic process;asparaginase activity	Molecular Function;Biological Process;Biological Process;Biological Process
gene00189	3.145	0.00628	cyclin-D3-1-like [Gossypium hirsutum]	0.0E0	79.65%	XP_004291068.1	GO:0005634	nucleus	Cellular Component
gene00190	-1.044	0.812	chloroplastic	2.5E-120	88.55%	XP_004291069.1	GO:0009507	chloroplast	Cellular Component
gene00191	1.985	0.0204	F-box At1g47056-like	0.0E0	86.90%	XP_004291070.1	GO:0005515	protein binding	Molecular Function
gene00192	1.272	0.22	mannose-P-dolichol utilization defect 1 homolog 2	1.1E-137	89.20%	XP_004291071.1	GO:0016021;GO:0006488	dolichol-linked oligosaccharide biosynthetic process;integral component of membrane	Cellular Component;Biological Process
gene00193	-1.839	0.0927	transcription factor LHW-like isoform X1	0.0E0	83.55%	XP_004292805.1	GO:0005829;GO:0009069;GO:0004674;GO:0006468;GO:0035556	protein serine/threonine kinase activity;cytosol;serine family amino acid metabolic process;intracellular signal transduction;protein phosphorylation	Cellular Component;Molecular Function;Biological Process;Biological Process;Biological Process
gene00194	1.407	0.316	type I cytoskeletal 10	1.7E-16	63.40%	XP_011459823.1	0	0	0
gene00195	1.108	0.622	F-box GID2-like	5.3E-86	79.15%	XP_004291072.1	GO:0005634;GO:0010162;GO:0005515;GO:0019005;GO:0009845	seed dormancy process;nucleus;SCF ubiquitin ligase complex;seed germination;protein binding	Cellular Component;Cellular Component;Molecular Function;Biological Process;Biological Process
gene00196	1.375	0.342	squamosa promoter-binding 1-like	1.5E-103	79.55%	XP_011458918.1	GO:0005634;GO:0003677	nucleus;DNA binding	Cellular Component;Molecular Function
gene00197	-1.311	0.267	---NA---	0	0	0	0	0	0
gene00198	-1.103	0.596	---NA---	0	0	0	0	0	0
gene00199	1.43	0.216	L10-interacting MYB domain-containing -like	2.4E-41	73.75%	XP_007210193.1;EMJ11392.1	0	0	0
gene00200	2.845	0.0201	---NA---	0	0	0	0	0	0
gene00201	-1.038	0.973	chilling-induced [Medicago truncatula]	1.4E-98	60.15%	XP_011458919.1	0	0	0
gene00202	-1.292	0.405	potassium transporter 5	0.0E0	81.65%	XP_004299195.2	GO:0015079;GO:0071805;GO:0016021	potassium ion transmembrane transporter activity;potassium ion transmembrane transport;integral component of membrane	Cellular Component;Molecular Function;Biological Process
gene00203	-1.063	0.871	probable S-acyltransferase 7 [Vitis vinifera]	0.0E0	66.85%	XP_004301043.1	GO:0008270;GO:0016740	transferase activity;zinc ion binding	Molecular Function;Molecular Function
gene00204	1.79	0.0194	probable 3-beta-hydroxysteroid-Delta(8),Delta(7)-isomerase	4.0E-153	87.70%	XP_004299197.1	GO:0000166;GO:0003676;GO:0047750;GO:0016021;GO:0006694;GO:0000247;GO:0016125;GO:0005886;GO:0060964	cholestenol delta-isomerase activity;sterol metabolic process;C-8 sterol isomerase activity;plasma membrane;regulation of gene silencing by miRNA;nucleic acid binding;integral component of membrane;steroid biosynthetic process;nucleotide binding	Cellular Component;Cellular Component;Molecular Function;Molecular Function;Molecular Function;Molecular Function;Biological Process;Biological Process;Biological Process
gene00205	-1.082	0.681	SRC2 homolog	0.0E0	66.65%	XP_011464215.1	GO:0005515	protein binding	Molecular Function
gene00206	-1.226	0.821	nonsense-mediated mRNA decay 2-like [Ziziphus jujuba]	7.6E-132	79.65%	XP_011464216.1	0	0	0
gene00207	8.612	0.00541	DNA replication licensing factor MCM2	0.0E0	86.35%	XP_004299199.1	GO:0005657;GO:0003677;GO:0005524;GO:0006270;GO:0003678;GO:0010082;GO:0009793;GO:0032508;GO:0005829;GO:0000347;GO:0042555;GO:0042127	DNA replication initiation;embryo development ending in seed dormancy;MCM complex;cytosol;THO complex;DNA duplex unwinding;regulation of root meristem growth;regulation of cell proliferation;replication fork;DNA helicase activity;ATP binding;DNA binding	Cellular Component;Cellular Component;Cellular Component;Molecular Function;Molecular Function;Molecular Function;Biological Process;Biological Process;Biological Process;Biological Process;Biological Process;Cellular Component
gene00208	1.376	0.355	calnexin homolog	0.0E0	81.35%	XP_007222238.1;EMJ23437.1	GO:0005509;GO:0016021;GO:0005783;GO:0051082;GO:0006457	protein folding;integral component of membrane;endoplasmic reticulum;unfolded protein binding;calcium ion binding	Cellular Component;Cellular Component;Molecular Function;Molecular Function;Biological Process
gene00209	-1.186	0.479	pentatricopeptide repeat-containing chloroplastic-like	0.0E0	78.80%	XP_004301045.1	GO:0008270;GO:0005515	protein binding;zinc ion binding	Molecular Function;Molecular Function
gene00210	1.777	0.0601	Chromatin assembly factor 1 subunit	0.0E0	71.40%	XP_011464217.1	0	0	0
gene00211	1.776	0.0211	TVP38 TMEM64 family membrane slr0305 [Ricinus communis]	1.5E-137	91.75%	XP_004299200.1	GO:0016021	integral component of membrane	Cellular Component
gene00212	-1.06	0.814	E3 ubiquitin- ligase ATL23	7.4E-26	69.85%	XP_010100129.1;EXB81512.1	GO:0061630;GO:0043161;GO:0046872;GO:0016020	membrane;metal ion binding;ubiquitin protein ligase activity;proteasome-mediated ubiquitin-dependent protein catabolic process	Cellular Component;Molecular Function;Molecular Function;Biological Process
gene00213	-1.036	0.894	bidirectional sugar transporter N3-like	8.5E-72	62.05%	XP_007222479.1;EMJ23678.1	GO:0016021;GO:0008643;GO:0051119	sugar transmembrane transporter activity;integral component of membrane;carbohydrate transport	Cellular Component;Molecular Function;Biological Process
gene00214	-1.272	0.362	---NA---	0	0	0	0	0	0
gene00215	-1.073	0.845	respiratory burst oxidase homolog D	0.0E0	89.10%	XP_004299201.1	GO:0007231;GO:0005794;GO:0043069;GO:0005886;GO:0004601;GO:0072593;GO:0006979;GO:0009408;GO:0005509;GO:0006804;GO:0016174;GO:0016021;GO:0033500;GO:0098869;GO:0055114;GO:0050832	peroxidase activity;oxidation-reduction process;plasma membrane;cellular oxidant detoxification;negative regulation of programmed cell death;integral component of membrane;response to oxidative stress;osmosensory signaling pathway;defense response to fungus;obsolete peroxidase reaction;reactive oxygen species metabolic process;Golgi apparatus;calcium ion binding;response to heat;carbohydrate home…	Cellular Component;Cellular Component;Cellular Component;Molecular Function;Molecular Function;Molecular Function;Biological Process;Biological Process;Biological Process;Biological Process;Biological Process;Biological Process;Biological Process;Biological Process;Biological Process;Biological Process
gene00216	3.417	0.0162	probable xyloglucan endotransglucosylase hydrolase B	0.0E0	94.55%	XP_004299202.1	GO:0005618;GO:0048046;GO:0071555;GO:0004553;GO:0016762;GO:0010411;GO:0042546	apoplast;hydrolase activity, hydrolyzing O-glycosyl compounds;cell wall biogenesis;xyloglucan:xyloglucosyl transferase activity;xyloglucan metabolic process;cell wall;cell wall organization	Cellular Component;Cellular Component;Molecular Function;Molecular Function;Biological Process;Biological Process;Biological Process
gene00217	1.479	0.0841	60S ribosomal L21-1 [Gossypium arboreum]	1.9E-117	94.20%	XP_004299203.1	GO:0003735;GO:0005739;GO:0042254;GO:0022625;GO:0006412	cytosolic large ribosomal subunit;translation;mitochondrion;structural constituent of ribosome;ribosome biogenesis	Cellular Component;Cellular Component;Molecular Function;Biological Process;Biological Process
gene00218	1.47	0.243	UPF0481 At3g47200-like	9.6E-12	85.80%	XP_004301047.1	GO:0016021	integral component of membrane	Cellular Component
gene00219	1.453	0.145	UPF0481 At3g47200-like	0.0E0	78.30%	XP_004301047.1	GO:0016021	integral component of membrane	Cellular Component
gene00220	1.168	0.618	heparan-alpha-glucosaminide N-acetyltransferase-like	0.0E0	77.40%	XP_004299204.1	GO:0016020	membrane	Cellular Component
gene00221	1.199	0.442	---NA---	0	0	0	0	0	0
gene00222	-1.066	0.829	Fragaria vesca vesca probable disease resistance RPP8 2 (LOC101293233) transcript variant mRNA	1.6E-27	88.00%	XM_011471273.1	0	0	0
gene00223	1.304	0.613	probable purine permease 4	1.5E-110	80.50%	XP_011466182.1	GO:0016021;GO:0006810;GO:0005215	transporter activity;transport;integral component of membrane	Cellular Component;Molecular Function;Biological Process
gene00224	1.972	0.0525	F-box kelch-repeat At3g06240-like [Fragaria vesca vesca]	0.0E0	59.05%	XP_011463219.1;XP_011463218.1	GO:0003723;GO:0005515;GO:0033897	protein binding;ribonuclease T2 activity;RNA binding	Molecular Function;Molecular Function;Molecular Function
gene00225	-2.479	0.0771	F-box CPR30-like [Pyrus x bretschneideri]	0.0E0	56.75%	XP_011466187.1;XP_011466186.1	0	0	0
gene00226	2.237	0.0297	cyclic phosphodiesterase-like	4.1E-130	65.45%	XP_004304904.1	0	0	0
gene00227	1.509	0.378	ribonuclease S-3-like	1.0E-162	57.00%	XP_004304905.1	GO:0003723;GO:0033897	ribonuclease T2 activity;RNA binding	Molecular Function;Molecular Function
gene00228	1.289	0.225	importin subunit alpha-4	0.0E0	84.30%	XP_004302281.1	GO:0005515;GO:0006607;GO:0005829;GO:0008565;GO:0008139;GO:0005643;GO:0005654	nucleoplasm;NLS-bearing protein import into nucleus;cytosol;nuclear localization sequence binding;protein transporter activity;protein binding;nuclear pore	Cellular Component;Cellular Component;Cellular Component;Molecular Function;Molecular Function;Molecular Function;Biological Process
gene00229	1.91	0.0333	rhodanese-like domain-containing 6	0.0E0	76.60%	XP_011466188.1	0	0	0
gene00230	1.881	0.0231	calmodulin-binding 25-like	1.6E-125	64.85%	XP_004304906.1	0	0	0
gene00231	-2.037	0.116	probable Xaa-Pro aminopeptidase 3 isoform X1	0.0E0	81.70%	XP_004304907.1	GO:0006508;GO:0004177;GO:0030145	aminopeptidase activity;manganese ion binding;proteolysis	Molecular Function;Molecular Function;Biological Process
gene00232	1.026	0.909	UMP-CMP kinase 3-like [Pyrus x bretschneideri]	3.8E-151	91.55%	XP_004302283.1;XP_011466190.1	GO:0005634;GO:0004127;GO:0005524;GO:0009041;GO:0046939;GO:0006207;GO:0005737;GO:0006221	cytoplasm;nucleotide phosphorylation;'de novo' pyrimidine nucleobase biosynthetic process;nucleus;cytidylate kinase activity;uridylate kinase activity;ATP binding;pyrimidine nucleotide biosynthetic process	Cellular Component;Cellular Component;Molecular Function;Molecular Function;Molecular Function;Biological Process;Biological Process;Biological Process
gene00233	1.195	0.407	PREDICTED: uncharacterized protein LOC101303238	1.5E-113	88.40%	XP_004302285.1	0	0	0
gene00234	1.238	0.332	PREDICTED: uncharacterized protein LOC101303527	2.0E-111	86.10%	XP_004302286.1	0	0	0
gene00235	-2.271	0.0607	DUF724 domain-containing 3-like	1.2E-116	83.10%	XP_004302287.1	0	0	0
gene00236	1.025	0.927	pentatricopeptide repeat-containing At3g62890-like	0.0E0	82.60%	XP_004304908.1	GO:0008270	zinc ion binding	Molecular Function
gene00237	-1.047	0.889	pentatricopeptide repeat-containing At1g56570	0.0E0	82.55%	XP_004304909.1	GO:0008270;GO:0009749;GO:0005515;GO:0009737;GO:0009651;GO:0005739;GO:0050832	response to glucose;response to salt stress;protein binding;response to abscisic acid;defense response to fungus;mitochondrion;zinc ion binding	Cellular Component;Molecular Function;Molecular Function;Biological Process;Biological Process;Biological Process;Biological Process
gene00238	1.443	0.491	RTF1 homolog	0.0E0	78.20%	XP_004302289.2	GO:0003677;GO:0016570;GO:0016593;GO:0050789;GO:0006368	histone modification;regulation of biological process;Cdc73/Paf1 complex;transcription elongation from RNA polymerase II promoter;DNA binding	Cellular Component;Molecular Function;Biological Process;Biological Process;Biological Process
gene00239	-1.637	0.0294	alkaline neutral invertase mitochondrial	0.0E0	88.90%	XP_004302290.1	GO:0033926	glycopeptide alpha-N-acetylgalactosaminidase activity	Molecular Function
gene00240	-1.449	0.441	psbP domain-containing chloroplastic-like isoform X2	0.0E0	85.35%	XP_004302293.1	GO:0005509;GO:0009654;GO:0015979;GO:0019898	photosystem II oxygen evolving complex;photosynthesis;extrinsic component of membrane;calcium ion binding	Cellular Component;Cellular Component;Molecular Function;Biological Process
gene00241	-1.651	0.0793	AP-3 complex subunit mu-like	0.0E0	94.45%	XP_011466191.1;XP_004302292.1	GO:0016192;GO:0030131;GO:0009630;GO:0006623	clathrin adaptor complex;gravitropism;protein targeting to vacuole;vesicle-mediated transport	Cellular Component;Biological Process;Biological Process;Biological Process
gene00242	-1.014	0.966	chloroplast stem-loop binding of 41 kDa chloroplastic-like [Pyrus x bretschneideri]	0.0E0	81.50%	XP_004302291.1	GO:0050662;GO:0003824	coenzyme binding;catalytic activity	Molecular Function;Molecular Function
gene00243	4.737	0.0309	galactinol synthase 2-like	0.0E0	84.10%	XP_004302295.1	GO:0016757	transferase activity, transferring glycosyl groups	Molecular Function
gene00244	3.795	0.0595	galactinol synthase 2-like	0.0E0	86.90%	XP_004302294.1	GO:0016757	transferase activity, transferring glycosyl groups	Molecular Function
gene00245	-1.041	0.86	PREDICTED: uncharacterized protein LOC105353156	1.2E-23	52.60%	XP_011470243.1	0	0	0
gene00246	-1.32	0.583	Fragaria vesca vesca uncharacterized LOC105352025 (LOC105352025) ncRNA	4.0E-115	86.67%	XR_906630.1	0	0	0
gene00247	1.196	0.623	PREDICTED: uncharacterized protein LOC105352026	4.6E-65	100.00%	XP_011466194.1	0	0	0
gene00248	-1.263	0.52	---NA---	0	0	0	0	0	0
gene00249	-1.245	0.655	G-type lectin S-receptor-like serine threonine- kinase At1g11410 isoform X2	0.0E0	71.30%	XP_011460354.1	GO:0005524;GO:0005515;GO:0048544;GO:0004672;GO:0006468	protein kinase activity;recognition of pollen;protein phosphorylation;protein binding;ATP binding	Molecular Function;Molecular Function;Molecular Function;Biological Process;Biological Process
gene00250	-1.559	0.292	PREDICTED: uncharacterized protein LOC105349534 isoform X3	1.6E-52	59.08%	XP_011457685.1	0	0	0
gene00251	-1.112	0.721	PREDICTED: uncharacterized protein LOC101310543	2.7E-27	54.30%	XP_004306245.1	GO:0003676	nucleic acid binding	Molecular Function
gene00252	-1.336	0.431	NAC domain-containing 17-like	0.0E0	72.65%	XP_004304910.1	GO:0003677;GO:0016020;GO:0006355	membrane;DNA binding;regulation of transcription, DNA-templated	Cellular Component;Molecular Function;Biological Process
gene00253	-2.218	0.0569	Fragaria vesca vesca uncharacterized LOC101308093 (LOC101308093) transcript variant ncRNA	1.1E-97	85.00%	XR_906430.1	0	0	0
gene00254	2.269	0.015	PREDICTED: uncharacterized protein LOC101311842	1.7E-97	86.00%	XP_004295173.1	GO:0003676;GO:0004523;GO:0006825;GO:0005758;GO:0051252;GO:0016021;GO:0016531	regulation of RNA metabolic process;mitochondrial intermembrane space;copper ion transport;nucleic acid binding;RNA-DNA hybrid ribonuclease activity;integral component of membrane;copper chaperone activity	Cellular Component;Cellular Component;Molecular Function;Molecular Function;Molecular Function;Biological Process;Biological Process
gene00255	1.462	0.411	---NA---	0	0	0	0	0	0
gene00256	1.252	0.448	probable calcium-binding CML25	3.5E-39	74.70%	XP_004298507.1	GO:0005509;GO:0044424	intracellular part;calcium ion binding	Cellular Component;Molecular Function
gene00257	1.38	0.486	TMV resistance N-like isoform X1	3.5E-168	54.60%	XP_011461372.1	0	0	0
gene00258	-1.214	0.358	4-alpha-glucanotransferase DPE2 [Vitis vinifera]	0.0E0	76.80%	XP_008244084.1;XP_008244085.1	GO:0000023;GO:2001070;GO:0004134;GO:0005982;GO:0005985	starch binding;starch metabolic process;4-alpha-glucanotransferase activity;maltose metabolic process;sucrose metabolic process	Molecular Function;Molecular Function;Biological Process;Biological Process;Biological Process
gene00259	-8.134	0.002	bromodomain-containing 4-like [Fragaria vesca vesca]	1.1E-4	64.25%	XP_011468010.1;XP_011468009.1;XP_004306181.1;XP_011468008.1;XP_011468011.1	0	0	0
gene00260	-1.588	0.259	SAC3 family C	1.4E-116	71.55%	XP_010645594.1	GO:0048573	photoperiodism, flowering	Biological Process
gene00261	2.06	0.0468	Malus x domestica 60S ribosomal L12-like (LOC103447885) transcript variant mRNA	1.6E-4	82.00%	XM_008356961.2	0	0	0
gene00262	-1.044	0.855	PREDICTED: uncharacterized protein LOC101302487 isoform X1	6.0E-158	69.85%	XP_011468783.1	GO:0003676;GO:0008270	nucleic acid binding;zinc ion binding	Molecular Function;Molecular Function
gene00263	-2.267	0.0161	U3 small nucleolar ribonucleo IMP4-like	7.1E-122	84.80%	XP_011466812.1	GO:0032040;GO:0030515;GO:0034457;GO:0042134;GO:0006364	Mpp10 complex;rRNA processing;small-subunit processome;rRNA primary transcript binding;snoRNA binding	Cellular Component;Cellular Component;Molecular Function;Molecular Function;Biological Process
gene00264	1.45	0.382	mediator of RNA polymerase II transcription subunit 15a-like	0.0E0	53.75%	XP_011470460.1	0	0	0
gene00265	1.013	0.955	pentatricopeptide repeat-containing chloroplastic	0.0E0	88.75%	XP_004308197.1	GO:0008270;GO:0005515	protein binding;zinc ion binding	Molecular Function;Molecular Function
gene00266	1.193	0.699	metal-independent phosphoserine phosphatase-like [Juglans regia]	1.1E-164	75.35%	XP_004306475.1	GO:0016791;GO:0005829	phosphatase activity;cytosol	Cellular Component;Molecular Function
gene00267	1.111	0.626	PREDICTED: uncharacterized protein LOC101303640	0.0E0	92.70%	XP_004306476.1	0	0	0
gene00268	-1.069	0.82	aladin isoform X1 [Gossypium raimondii]	1.2E-88	76.10%	XP_004306477.1	GO:0005515;GO:0043231;GO:0012505	intracellular membrane-bounded organelle;protein binding;endomembrane system	Cellular Component;Cellular Component;Molecular Function
gene00269	-1.057	0.805	aladin isoform X1 [Gossypium raimondii]	9.6E-58	91.85%	XP_004306477.1	GO:0006913;GO:0005783;GO:0005643	nucleocytoplasmic transport;endoplasmic reticulum;nuclear pore	Cellular Component;Cellular Component;Biological Process
gene00270	-1.551	0.252	nuclear poly(A) polymerase 1	0.0E0	75.70%	XP_004306478.1	GO:0005634;GO:0003723;GO:0009908;GO:0031123;GO:0043631;GO:0004652;GO:0048519;GO:0048827	RNA polyadenylation;negative regulation of biological process;RNA 3'-end processing;nucleus;flower development;polynucleotide adenylyltransferase activity;RNA binding;phyllome development	Cellular Component;Molecular Function;Molecular Function;Biological Process;Biological Process;Biological Process;Biological Process;Biological Process
gene00271	-1.897	0.123	pentatricopeptide repeat-containing At3g61360 [Vitis vinifera]	0.0E0	84.95%	XP_004308198.1	0	0	0
gene00272	1.083	0.721	pentatricopeptide repeat-containing At5g65560-like	0.0E0	79.10%	XP_011468786.1;XP_011468787.1	GO:0005515	protein binding	Molecular Function
gene00273	2.735	0.0539	syntaxin-related KNOLLE	0.0E0	91.00%	XP_004306480.1	GO:0008152;GO:0005484;GO:0016829;GO:0000149;GO:0006886;GO:0009504;GO:0006887;GO:0005886;GO:0009524;GO:0009506;GO:0006906;GO:0048278;GO:0016021;GO:0012505;GO:0031201	SNAP receptor activity;plasma membrane;cell plate;SNARE binding;metabolic process;vesicle docking;integral component of membrane;phragmoplast;endomembrane system;intracellular protein transport;vesicle fusion;plasmodesma;lyase activity;exocytosis;SNARE complex	Cellular Component;Cellular Component;Cellular Component;Cellular Component;Cellular Component;Cellular Component;Cellular Component;Molecular Function;Molecular Function;Molecular Function;Biological Process;Biological Process;Biological Process;Biological Process;Biological Process
gene00274	1.375	0.615	zinc finger family [Populus trichocarpa]	0.0E0	57.40%	XP_011470461.1	GO:0003676;GO:0046872	metal ion binding;nucleic acid binding	Molecular Function;Molecular Function
gene00275	1.546	0.141	PREDICTED: uncharacterized protein LOC105350012	2.6E-29	49.90%	XP_011459636.1	GO:0003676;GO:0004523;GO:0051252	regulation of RNA metabolic process;nucleic acid binding;RNA-DNA hybrid ribonuclease activity	Molecular Function;Molecular Function;Biological Process
gene00276	-1.475	0.482	PREDICTED: uncharacterized protein LOC103329382 [Prunus mume]	7.1E-13	85.57%	XP_008230065.1;XP_008230064.1	0	0	0
gene00277	-6.197	0.00104	aquaporin NIP1-1-like	0.0E0	88.20%	XP_011466195.1;XP_004302297.1	GO:0005887;GO:0006833;GO:0015254;GO:0009992;GO:0015793;GO:0034220;GO:0015250	water channel activity;water transport;glycerol transport;glycerol channel activity;cellular water homeostasis;integral component of plasma membrane;ion transmembrane transport	Cellular Component;Molecular Function;Molecular Function;Biological Process;Biological Process;Biological Process;Biological Process
gene00278	1.558	0.111	seipin-2-like isoform X1	0.0E0	74.20%	XP_004304911.1	GO:0019915;GO:0016021	lipid storage;integral component of membrane	Cellular Component;Biological Process
gene00279	1.126	0.855	invertase inhibitor	3.7E-117	68.50%	XP_004304912.1	0	0	0
gene00280	1.275	0.188	trafficking particle complex subunit 4	2.1E-102	95.85%	XP_004302298.1	GO:0030008;GO:0006888;GO:0005737;GO:0016021;GO:0017112;GO:0043547	cytoplasm;ER to Golgi vesicle-mediated transport;Rab guanyl-nucleotide exchange factor activity;TRAPP complex;positive regulation of GTPase activity;integral component of membrane	Cellular Component;Cellular Component;Cellular Component;Molecular Function;Biological Process;Biological Process
gene00281	1.31	0.183	ABC transporter I family member 20	1.1E-72	88.40%	XP_004302300.1	GO:0016887;GO:0005524	ATPase activity;ATP binding	Molecular Function;Molecular Function
gene00282	-1.065	0.744	ADP-ribosylation factor 2-B-like isoform X2 [Gossypium hirsutum]	1.6E-118	99.30%	CDP13175.1	GO:0005525;GO:0007264;GO:0016021;GO:0005622	GTP binding;small GTPase mediated signal transduction;intracellular;integral component of membrane	Cellular Component;Cellular Component;Molecular Function;Biological Process
gene00283	10.252	0.00176	WAT1-related At1g09380	0.0E0	80.60%	XP_004302299.1	GO:0055085;GO:0022857;GO:0016021;GO:0005886	transmembrane transport;plasma membrane;transmembrane transporter activity;integral component of membrane	Cellular Component;Cellular Component;Molecular Function;Biological Process
gene00284	4.232	0.00692	GDSL esterase lipase At1g09390-like	0.0E0	86.00%	XP_004302302.2	GO:0016788;GO:0016021	hydrolase activity, acting on ester bonds;integral component of membrane	Cellular Component;Molecular Function
gene00285	-1.269	0.323	keratin- type I cytoskeletal 51 kDa-like	2.0E-117	62.33%	XP_004304913.1	0	0	0
gene00286	1.512	0.202	pentatricopeptide repeat-containing At4g38150-like	1.6E-24	54.20%	XP_011466370.1;XP_011466371.1;XP_011466372.1	0	0	0
gene00287	-1.805	0.157	pentatricopeptide repeat-containing mitochondrial-like	0.0E0	88.45%	XP_004304914.1	GO:0008270	zinc ion binding	Molecular Function
gene00288	1.111	0.766	Fragaria vesca vesca NIM1-INTERACTING 1 (LOC105352594) mRNA	4.2E-16	83.50%	XM_011470102.1	0	0	0
gene00289	-1.001	0.998	Fragaria vesca vesca fasciclin-like arabinogalactan 20 (LOC101294313) mRNA	3.7E-15	95.00%	XM_011472215.1	0	0	0
gene00290	3.216	0.0365	NIM1-INTERACTING 1	7.0E-34	81.50%	XP_011468404.1	GO:0010112	regulation of systemic acquired resistance	Biological Process
gene00291	1.055	0.843	glucose-6-phosphate 1-dehydrogenase chloroplastic isoform X1	0.0E0	84.55%	XP_004302303.1	GO:0050661;GO:0006098;GO:0006749;GO:0055114;GO:0006006;GO:0004345	oxidation-reduction process;pentose-phosphate shunt;glutathione metabolic process;NADP binding;glucose metabolic process;glucose-6-phosphate dehydrogenase activity	Molecular Function;Molecular Function;Biological Process;Biological Process;Biological Process;Biological Process
gene00292	-2.052	0.0154	pyrrolidone-carboxylate peptidase 1 [Gossypium arboreum]	1.6E-155	93.35%	XP_011466199.1;XP_011466198.1;XP_011466197.1	GO:0016920;GO:0006508;GO:0005829	cytosol;pyroglutamyl-peptidase activity;proteolysis	Cellular Component;Molecular Function;Biological Process
gene00293	1.527	0.16	polygalacturonase At1g48100-like	0.0E0	88.35%	XP_004304915.1	GO:0004650;GO:0071555;GO:0005576;GO:0005982;GO:0005985	starch metabolic process;polygalacturonase activity;extracellular region;sucrose metabolic process;cell wall organization	Cellular Component;Molecular Function;Biological Process;Biological Process;Biological Process
gene00294	-1.187	0.62	zinc finger CCCH domain-containing 44-like [Fragaria vesca vesca]	0.0E0	71.60%	XP_004304916.1	GO:0003677;GO:0008270;GO:0005515	protein binding;DNA binding;zinc ion binding	Molecular Function;Molecular Function;Molecular Function
gene00295	1.135	0.755	probable FBD-associated F-box At1g32375 [Malus domestica]	1.9E-142	56.90%	XP_011468405.1	0	0	0
gene00296	-1.33	0.197	zinc finger CCCH domain-containing 3	1.5E-79	77.15%	XP_004302306.1	GO:0003676;GO:0008270	nucleic acid binding;zinc ion binding	Molecular Function;Molecular Function
gene00297	1.381	0.166	shaggy-related kinase alpha [Glycine max]	0.0E0	95.95%	XP_011465886.1;XP_011465887.1;NP_001269276.1;AEH02865.1	GO:0005524;GO:0009069;GO:0004674;GO:0006468	protein serine/threonine kinase activity;serine family amino acid metabolic process;protein phosphorylation;ATP binding	Molecular Function;Molecular Function;Biological Process;Biological Process
gene00298	-3.203	0.0316	RADIALIS-like 4	2.9E-10	72.40%	XP_016582408.1	GO:0005634;GO:0003677	nucleus;DNA binding	Cellular Component;Molecular Function
gene00299	1.428	0.132	aspartic ase nepenthesin-1-like	1.5E-119	56.55%	XP_004304917.1	GO:0004190;GO:0006508	aspartic-type endopeptidase activity;proteolysis	Molecular Function;Biological Process
gene00300	1.417	0.308	Fragaria vesca vesca ROOT PRIMORDIUM DEFECTIVE 1 (LOC101302543) transcript variant mRNA	6.3E-79	99.00%	XM_011463510.1	0	0	0
gene00301	-1.067	0.759	ROOT PRIMORDIUM DEFECTIVE 1	0.0E0	87.15%	XP_004296280.1;XP_011461811.1;XP_011461812.1	GO:0016787	hydrolase activity	Molecular Function
gene00302	-1.353	0.189	Cytochrome c oxidase copper chaperone [Morus notabilis]	2.3E-44	84.30%	XP_011461813.1	GO:0006825;GO:0005758;GO:0016531	mitochondrial intermembrane space;copper ion transport;copper chaperone activity	Cellular Component;Molecular Function;Biological Process
gene00303	1.443	0.0901	probable ubiquitin-conjugating enzyme E2 25	0.0E0	67.35%	XP_004295140.2	0	0	0
gene00304	1.012	0.959	Fragaria vesca vesca uncharacterized LOC105352073 (LOC105352073) mRNA	8.6E-9	78.00%	XM_011468064.1	0	0	0
gene00305	1.438	0.34	PREDICTED: uncharacterized protein LOC105349242	9.9E-9	68.00%	XP_011459817.1	0	0	0
gene00306	-1.366	0.135	cysteine-rich receptor kinase 29	0.0E0	73.90%	XP_004296281.1	GO:0005524;GO:0016020;GO:0004672;GO:0006468	membrane;protein kinase activity;protein phosphorylation;ATP binding	Cellular Component;Molecular Function;Molecular Function;Biological Process
gene00307	1.515	0.386	PREDICTED: uncharacterized protein LOC105349503	8.8E-44	43.13%	XP_011457626.1	0	0	0
gene00308	1.162	0.591	Fragaria vesca vesca ubiquitin-conjugating enzyme E2 38 (LOC101303407) transcript variant mRNA	8.5E-16	77.00%	XM_011463513.1	0	0	0
gene00309	1.231	0.459	probable ubiquitin-conjugating enzyme E2 25	0.0E0	81.05%	XP_011461815.1	GO:0016020	membrane	Cellular Component
gene00310	-1.862	0.0732	metallothionein-like protein	1.7E-15	93.00%	CAA04766.1	GO:0046872	metal ion binding	Molecular Function
gene00311	2.122	0.0163	PREDICTED: uncharacterized protein LOC101305116	1.2E-11	94.00%	XP_004289451.1	0	0	0
gene00312	1.436	0.552	PREDICTED: uncharacterized protein LOC101303689	0.0E0	66.95%	XP_004296283.1	0	0	0
gene00313	2.606	0.0443	PREDICTED: uncharacterized protein LOC105350912	0.0E0	65.40%	XP_011462233.1	0	0	0
gene00314	1.018	0.98	DETOXIFICATION 19-like	0.0E0	81.00%	XP_011461818.1	GO:0006855;GO:0015297;GO:0016021;GO:0015238	antiporter activity;integral component of membrane;drug transmembrane transport;drug transmembrane transporter activity	Cellular Component;Molecular Function;Molecular Function;Biological Process
gene00315	1.447	0.461	PREDICTED: uncharacterized protein LOC101313271, partial	9.2E-11	96.00%	XP_011470773.1	0	0	0
gene00316	-1.722	0.122	Fragaria vesca vesca DNA topoisomerase 6 subunit A (LOC101313060) transcript variant mRNA	2.2E-70	90.86%	XM_011466794.1	0	0	0
gene00317	1.338	0.344	F-box FBD LRR-repeat At4g26340-like	6.8E-153	52.90%	XP_011462235.1	GO:0005515	protein binding	Molecular Function
gene00318	-3.522	0.028	RNA-binding 25	7.2E-83	93.25%	XP_004295147.1	0	0	0
gene00319	-1.282	0.377	expansin-A12	1.9E-179	85.90%	XP_004295163.1	GO:0008270;GO:0005515;GO:0005618;GO:0016020;GO:0009664;GO:0005576	membrane;extracellular region;cell wall;protein binding;plant-type cell wall organization;zinc ion binding	Cellular Component;Cellular Component;Cellular Component;Molecular Function;Molecular Function;Biological Process
gene00320	1.359	0.161	thioredoxin-1 [Citrus sinensis]	1.4E-70	94.60%	XP_004295160.1	GO:0009507;GO:0006118;GO:0015035;GO:0006662;GO:0016671;GO:0034599;GO:0045454;GO:0055114;GO:0006457;GO:0000103	cellular response to oxidative stress;oxidation-reduction process;chloroplast;sulfate assimilation;cell redox homeostasis;glycerol ether metabolic process;protein folding;oxidoreductase activity, acting on a sulfur group of donors, disulfide as acceptor;obsolete electron transport;protein disulfide oxidoreductase activity	Cellular Component;Molecular Function;Molecular Function;Biological Process;Biological Process;Biological Process;Biological Process;Biological Process;Biological Process;Biological Process
gene00321	1.024	0.952	---NA---	0	0	0	0	0	0
gene00322	1.552	0.0715	F-box FBD LRR-repeat At1g13570-like	0.0E0	69.15%	XP_004295166.1;XP_011461820.1	GO:0005515	protein binding	Molecular Function
gene00323	2.641	0.00658	dynein light cytoplasmic-like	5.3E-100	78.70%	XP_004295170.1	GO:0030286;GO:0007017	microtubule-based process;dynein complex	Cellular Component;Biological Process
gene00324	-1.109	0.767	3-deoxy-manno-octulosonate mitochondrial	0.0E0	94.45%	XP_004295148.1	GO:0031307;GO:0008690;GO:0009860;GO:0009555;GO:0009103;GO:0033468	3-deoxy-manno-octulosonate cytidylyltransferase activity;pollen development;integral component of mitochondrial outer membrane;CMP-keto-3-deoxy-D-manno-octulosonic acid biosynthetic process;lipopolysaccharide biosynthetic process;pollen tube growth	Cellular Component;Molecular Function;Biological Process;Biological Process;Biological Process;Biological Process
gene00325	1.438	0.392	non-canonical poly(A) RNA polymerase PAPD5	0.0E0	83.10%	XP_011461822.1	GO:0003887;GO:0006260;GO:0071897;GO:0042575	DNA replication;DNA polymerase complex;DNA biosynthetic process;DNA-directed DNA polymerase activity	Molecular Function;Biological Process;Biological Process;Cellular Component
gene00326	1.5	0.409	RING-H2 finger ATL19	5.4E-45	68.35%	XP_008226770.1	GO:0008270;GO:0005515;GO:0016020	membrane;protein binding;zinc ion binding	Cellular Component;Molecular Function;Molecular Function
gene00327	1.037	0.908	F-box FBD LRR-repeat At4g13965 [Pyrus x bretschneideri]	2.3E-174	50.10%	XP_011461825.1;XP_011461823.1;XP_011461824.1	0	0	0
gene00328	1.252	0.592	E3 ubiquitin- ligase ATL76 [Morus notabilis]	2.0E-153	65.25%	XP_004296290.1	GO:0008270;GO:0005515;GO:0016020	membrane;protein binding;zinc ion binding	Cellular Component;Molecular Function;Molecular Function
gene00329	-2.269	0.0495	probable leucine-rich repeat receptor-like serine threonine- kinase At3g14840	1.6E-117	84.75%	XP_011462236.1	GO:0005524;GO:0016021;GO:0009069;GO:0004674;GO:0006468	protein serine/threonine kinase activity;serine family amino acid metabolic process;protein phosphorylation;integral component of membrane;ATP binding	Cellular Component;Molecular Function;Molecular Function;Biological Process;Biological Process
gene00330	1.474	0.198	probable leucine-rich repeat receptor-like serine threonine- kinase At3g14840	1.4E-49	67.40%	XP_016648550.1	GO:0005524;GO:0016021;GO:0004672;GO:0006468	protein kinase activity;protein phosphorylation;integral component of membrane;ATP binding	Cellular Component;Molecular Function;Molecular Function;Biological Process
gene00331	1.042	0.902	probable leucine-rich repeat receptor-like serine threonine- kinase At3g14840	6.4E-143	67.05%	XP_011461827.1	GO:0005515;GO:0009069;GO:0016310;GO:0004674;GO:0005886	protein serine/threonine kinase activity;plasma membrane;serine family amino acid metabolic process;protein binding;phosphorylation	Cellular Component;Molecular Function;Molecular Function;Biological Process;Biological Process
gene00332	1.218	0.678	PREDICTED: uncharacterized protein LOC105351288	7.7E-17	48.00%	XP_011463547.1	0	0	0
gene00333	-1.133	0.81	---NA---	0	0	0	0	0	0
gene00334	2.071	0.0188	Prunus persica hypothetical protein (PRUPE_ppa012992mg) mRNA, complete cds	1.2E-8	75.00%	XM_007212145.1	0	0	0
gene00335	1.386	0.181	translation initiation factor IF- chloroplastic	2.3E-41	77.65%	XP_007212102.1;EMJ13301.1	GO:0003743;GO:0009507;GO:0043022;GO:0019843;GO:0005840;GO:0006446	chloroplast;ribosome binding;rRNA binding;ribosome;regulation of translational initiation;translation initiation factor activity	Cellular Component;Molecular Function;Molecular Function;Molecular Function;Cellular Component;Biological Process
gene00336	-1.555	0.297	PREDICTED: uncharacterized protein LOC105350706	0.0E0	59.75%	XP_011461828.1	0	0	0
gene00337	1.372	0.57	PREDICTED: uncharacterized protein LOC105350706	1.6E-121	48.40%	XP_011461828.1	0	0	0
gene00338	1.012	0.991	non-functional NADPH-dependent codeinone reductase 2-like	0.0E0	86.50%	XP_004295157.1	GO:0016491;GO:0055114	oxidation-reduction process;oxidoreductase activity	Molecular Function;Biological Process
gene00339	4.197	0.443	inactive LRR receptor-like serine threonine- kinase BIR2	3.6E-84	80.55%	XP_004302375.1	GO:0005524;GO:0016021;GO:0004672;GO:0006468	protein kinase activity;protein phosphorylation;integral component of membrane;ATP binding	Cellular Component;Molecular Function;Molecular Function;Biological Process
gene00340	1.407	0.661	X-linked retinitis pigmentosa GTPase regulator-interacting 1-like	1.5E-69	69.40%	XP_012833435.1	0	0	0
gene00341	1.27	0.463	suppressor SRP40-like isoform X3	0.0E0	68.50%	XP_004308171.1	0	0	0
gene00342	-1.093	0.712	group 1 family glycosyltransferase [Medicago truncatula]	7.5E-83	70.50%	XP_011464908.1	GO:0016021	integral component of membrane	Cellular Component
gene00343	-2.105	0.0287	PREDICTED: uncharacterized protein LOC101310447 isoform X3	4.4E-139	98.75%	XP_004306419.1	GO:0016021	integral component of membrane	Cellular Component
gene00344	1.075	0.818	protease Do-like 14	0.0E0	78.75%	XP_004302401.1	GO:0005515;GO:0006508;GO:0004252	protein binding;proteolysis;serine-type endopeptidase activity	Molecular Function;Molecular Function;Biological Process
gene00345	-1.013	0.956	mediator of RNA polymerase II transcription subunit 36a	7.3E-82	81.80%	XP_016702676.1	GO:0032040;GO:0008033;GO:0015030;GO:0006355;GO:0031428;GO:0008649;GO:0000494;GO:0030515;GO:1990258;GO:1990259;GO:0016020;GO:0031167;GO:0005829	membrane;rRNA methylation;rRNA methyltransferase activity;cytosol;histone glutamine methylation;small-subunit processome;regulation of transcription, DNA-templated;box C/D snoRNP complex;box C/D snoRNA 3'-end processing;Cajal body;histone-glutamine methyltransferase activity;tRNA processing;snoRNA binding	Cellular Component;Cellular Component;Cellular Component;Cellular Component;Cellular Component;Molecular Function;Molecular Function;Molecular Function;Biological Process;Biological Process;Biological Process;Biological Process;Biological Process
gene00346	1.031	0.889	exocyst complex component SEC5A-like	0.0E0	87.20%	XP_004306420.1	GO:0016021;GO:0006893;GO:0001927;GO:0000145	exocyst assembly;exocyst;integral component of membrane;Golgi to plasma membrane transport	Cellular Component;Cellular Component;Biological Process;Biological Process
gene00347	1.073	0.811	---NA---	0	0	0	0	0	0
gene00348	1.095	0.641	dnaJ homolog	0.0E0	91.55%	XP_004306421.1	GO:0005524;GO:0031072;GO:0009408;GO:0046872;GO:0051082;GO:0006457;GO:0005886	metal ion binding;plasma membrane;heat shock protein binding;protein folding;ATP binding;unfolded protein binding;response to heat	Cellular Component;Molecular Function;Molecular Function;Molecular Function;Molecular Function;Biological Process;Biological Process
gene00349	2.182	0.0345	RING-H2 finger ATL70	3.6E-40	74.60%	XP_010653248.1	GO:0008270;GO:0061630;GO:0043161;GO:0005515;GO:0016020	membrane;ubiquitin protein ligase activity;protein binding;proteasome-mediated ubiquitin-dependent protein catabolic process;zinc ion binding	Cellular Component;Molecular Function;Molecular Function;Molecular Function;Biological Process
gene00350	-1.516	0.49	cucumber peeling cupredoxin-like	2.5E-148	68.35%	XP_004308173.1	GO:0006118;GO:0009055;GO:0031224	electron carrier activity;intrinsic component of membrane;obsolete electron transport	Cellular Component;Molecular Function;Biological Process
gene00351	1.565	0.265	inactive RESTRICTED TEV MOVEMENT 2-like	0.0E0	59.65%	XP_004308174.1	GO:0016020	membrane	Cellular Component
gene00352	2.804	0.0404	lysosomal beta glucosidase-like	4.0E-94	85.05%	XP_004306422.2	GO:0005975;GO:0016021;GO:0004553;GO:0005886	carbohydrate metabolic process;plasma membrane;hydrolase activity, hydrolyzing O-glycosyl compounds;integral component of membrane	Cellular Component;Cellular Component;Molecular Function;Biological Process
gene00353	1.653	0.0389	beta-glucosidase 3B-like isoform X2 [Malus domestica]	0.0E0	90.75%	XP_004306422.2	GO:0009251;GO:0016021;GO:0008422;GO:0005886	plasma membrane;glucan catabolic process;integral component of membrane;beta-glucosidase activity	Cellular Component;Cellular Component;Molecular Function;Biological Process
gene00354	1.149	0.609	Fragaria vesca vesca uncharacterized LOC101294982 (LOC101294982) transcript variant ncRNA	5.2E-82	97.50%	XR_907600.1	0	0	0
gene00355	1.699	0.0675	zinc finger CONSTANS-LIKE 14-like	4.2E-51	63.05%	XP_004310121.1	0	0	0
gene00356	1.525	0.122	lysosomal beta glucosidase-like	2.7E-157	90.45%	XP_011470452.1	GO:0005975;GO:0016021;GO:0004553;GO:0005886	carbohydrate metabolic process;plasma membrane;hydrolase activity, hydrolyzing O-glycosyl compounds;integral component of membrane	Cellular Component;Cellular Component;Molecular Function;Biological Process
gene00357	-1.407	0.194	sucrose-phosphatase 2-like isoform X1 [Juglans regia]	0.0E0	79.30%	XP_004306424.1	GO:0000287;GO:0005986;GO:0050307;GO:0016311;GO:0005982	magnesium ion binding;starch metabolic process;dephosphorylation;sucrose biosynthetic process;sucrose-phosphate phosphatase activity	Molecular Function;Molecular Function;Biological Process;Biological Process;Biological Process
gene00358	1.032	0.927	ATPase [Ricinus communis]	2.6E-34	71.42%	XP_004306426.1	GO:0032780;GO:0042030;GO:0005739	ATPase inhibitor activity;negative regulation of ATPase activity;mitochondrion	Cellular Component;Molecular Function;Biological Process
gene00359	-2.223	0.0289	tRNA uridine 5-carboxymethylaminomethyl modification enzyme	0.0E0	76.40%	XP_004306428.1	GO:0016491;GO:0050660;GO:0055114;GO:0002098	tRNA wobble uridine modification;oxidation-reduction process;oxidoreductase activity;flavin adenine dinucleotide binding	Molecular Function;Molecular Function;Biological Process;Biological Process
gene00360	-1.127	0.543	vesicle-associated membrane 727	7.4E-149	94.25%	XP_004306429.1	GO:0005768;GO:0006906;GO:0007033;GO:0016021;GO:0005484;GO:0031201;GO:0000149;GO:0006623;GO:0006887	endosome;vesicle fusion;SNAP receptor activity;vacuole organization;SNARE binding;exocytosis;SNARE complex;integral component of membrane;protein targeting to vacuole	Cellular Component;Cellular Component;Cellular Component;Molecular Function;Molecular Function;Biological Process;Biological Process;Biological Process;Biological Process
gene00361	1.251	0.245	PREDICTED: uncharacterized protein LOC101313634	7.1E-173	87.15%	XP_004306430.1	GO:0006470;GO:0016021;GO:0008138	protein tyrosine/serine/threonine phosphatase activity;protein dephosphorylation;integral component of membrane	Cellular Component;Molecular Function;Biological Process
gene00362	-1.281	0.222	phosphoinositide 3-kinase regulatory subunit 4	0.0E0	89.65%	XP_011468738.1	GO:0034272;GO:0034271;GO:0005770;GO:0045324;GO:0009555;GO:0009069;GO:0004674;GO:0006468;GO:0009846;GO:0006623;GO:0005643;GO:0005524;GO:0005515;GO:0071561;GO:0030242;GO:0016236	pollen germination;phosphatidylinositol 3-kinase complex, class III, type I;serine family amino acid metabolic process;macroautophagy;protein phosphorylation;protein binding;protein targeting to vacuole;phosphatidylinositol 3-kinase complex, class III, type II;pollen development;protein serine/threonine kinase activity;nucleus-vacuole junction;pexophagy;late endosome;late endosome to vacuole tran…	Cellular Component;Cellular Component;Cellular Component;Cellular Component;Cellular Component;Molecular Function;Molecular Function;Molecular Function;Biological Process;Biological Process;Biological Process;Biological Process;Biological Process;Biological Process;Biological Process;Biological Process
gene00363	-1.371	0.187	chlorophyll(ide) b reductase chloroplastic	0.0E0	93.70%	XP_004306432.1	GO:0009507;GO:0055114;GO:0034256;GO:0010304;GO:0015996	oxidation-reduction process;chloroplast;chlorophyll catabolic process;chlorophyll(ide) b reductase activity;PSII associated light-harvesting complex II catabolic process	Cellular Component;Molecular Function;Biological Process;Biological Process;Biological Process
gene00364	2.664	0.0155	probable inactive leucine-rich repeat receptor kinase At3g03770	0.0E0	79.70%	XP_004306433.2	GO:0005524;GO:0005515;GO:0016021;GO:0004672;GO:0006468	protein kinase activity;protein phosphorylation;integral component of membrane;protein binding;ATP binding	Cellular Component;Molecular Function;Molecular Function;Molecular Function;Biological Process
gene00365	-1.355	0.208	phospholipid-transporting ATPase 1	0.0E0	91.00%	XP_004306434.1	GO:0000287;GO:0005524;GO:0006812;GO:0045332;GO:0015917;GO:0016021;GO:0004012;GO:0005886	aminophospholipid transport;magnesium ion binding;phospholipid translocation;plasma membrane;phospholipid-translocating ATPase activity;integral component of membrane;ATP binding;cation transport	Cellular Component;Cellular Component;Molecular Function;Molecular Function;Molecular Function;Biological Process;Biological Process;Biological Process
gene00366	1.214	0.629	Fragaria vesca vesca phospholipid-transporting ATPase 1 (LOC101314786) mRNA	5.9E-58	100.00%	XM_004306386.2	0	0	0
gene00367	-1.01	0.965	ribonuclease H At1g65750	1.1E-20	52.00%	XP_011457628.1	0	0	0
gene00368	-1.346	0.184	cationic amino acid transporter chloroplastic	0.0E0	88.00%	XP_004308176.1	GO:0005887;GO:0015179;GO:1902475;GO:0015297;GO:0015807	L-amino acid transport;L-amino acid transmembrane transporter activity;L-alpha-amino acid transmembrane transport;antiporter activity;integral component of plasma membrane	Cellular Component;Molecular Function;Molecular Function;Biological Process;Biological Process
gene00369	1.946	0.0675	vacuolar sorting-associated 36 [Fragaria vesca vesca]	0.0E0	81.05%	XP_011468740.1;XP_011468739.1;XP_011468742.1;XP_011468741.1;XP_004306435.1	GO:0043130;GO:0032266	ubiquitin binding;phosphatidylinositol-3-phosphate binding	Molecular Function;Molecular Function
gene00370	-2.651	0.133	A-kinase anchor 12 [Prunus mume]	0.0E0	77.75%	XP_004308177.1	GO:0004842;GO:0008270;GO:0005515;GO:0009941;GO:0016567	chloroplast envelope;protein ubiquitination;ubiquitin-protein transferase activity;protein binding;zinc ion binding	Cellular Component;Molecular Function;Molecular Function;Molecular Function;Biological Process
gene00371	1.001	0.995	PREDICTED: uncharacterized protein LOC101315374	1.6E-125	82.30%	XP_004306436.1	0	0	0
gene00372	1.066	0.809	DNA gyrase subunit chloroplastic mitochondrial	0.0E0	87.20%	XP_011468743.1;XP_004308178.2	GO:0003677;GO:0005524;GO:0005694;GO:0003918;GO:0006265	DNA topoisomerase type II (ATP-hydrolyzing) activity;chromosome;DNA topological change;ATP binding;DNA binding	Cellular Component;Molecular Function;Molecular Function;Molecular Function;Biological Process
gene00373	-1.389	0.245	mitochondrial partial	1.9E-46	71.10%	XP_007227312.1;EMJ28511.1	GO:0005488	binding	Molecular Function
gene00374	1.218	0.624	Fragaria vesca vesca uncharacterized LOC101290890 (LOC101290890) mRNA	6.6E-124	87.67%	XM_004306389.2	0	0	0
gene00375	-1.042	0.83	probable tRNA N6-adenosine threonylcarbamoyltransferase	0.0E0	91.00%	XP_011460734.1	GO:0005829;GO:0016787	cytosol;hydrolase activity	Cellular Component;Molecular Function
gene00376	-1.16	0.636	suppressor SRP40-like isoform X2	0.0E0	71.60%	XP_004308180.1	0	0	0
gene00377	-4.33	0.0185	ethylene-responsive transcription factor WRI1	0.0E0	71.80%	XP_004306438.1	GO:0003677;GO:0005667;GO:0003700;GO:0016491;GO:0007275;GO:0006355;GO:0045449	transcription factor activity, sequence-specific DNA binding;multicellular organism development;transcription factor complex;oxidoreductase activity;DNA binding;regulation of transcription, DNA-templated	Molecular Function;Molecular Function;Molecular Function;Biological Process;Biological Process;Cellular Component;Biological Process
gene00378	-1.065	0.734	FAR1-RELATED SEQUENCE 3 [Ricinus communis]	0.0E0	87.15%	XP_004306439.1	GO:0008270;GO:0006355	zinc ion binding;regulation of transcription, DNA-templated	Molecular Function;Biological Process
gene00379	-1.095	0.807	ETHYLENE INSENSITIVE 3-like 1	0.0E0	80.65%	XP_004306440.1	GO:0005634;GO:0005667;GO:0003700;GO:0006355;GO:0045449	transcription factor activity, sequence-specific DNA binding;transcription factor complex;nucleus;regulation of transcription, DNA-templated	Cellular Component;Molecular Function;Biological Process;Cellular Component;Biological Process
gene00380	1.137	0.632	ribonuclease H At1g65750	7.4E-156	55.40%	XP_011470453.1	GO:0003676	nucleic acid binding	Molecular Function
gene00381	-1.138	0.769	---NA---	0	0	0	0	0	0
gene00382	1.361	0.317	pectinesterase pectinesterase inhibitor 24	0.0E0	77.05%	XP_011470454.1	GO:0045490;GO:0043086;GO:0005618;GO:0045330;GO:0016021;GO:0005982;GO:0046910;GO:0042545;GO:0005985;GO:0030599	pectin catabolic process;starch metabolic process;pectinesterase inhibitor activity;negative regulation of catalytic activity;pectinesterase activity;cell wall modification;aspartyl esterase activity;sucrose metabolic process;cell wall;integral component of membrane	Cellular Component;Cellular Component;Molecular Function;Molecular Function;Molecular Function;Biological Process;Biological Process;Biological Process;Biological Process;Biological Process
gene00383	1.171	0.728	probable pectinesterase pectinesterase inhibitor 47	0.0E0	84.55%	XP_011470455.1	GO:0045490;GO:0043086;GO:0005618;GO:0045330;GO:0005982;GO:0046910;GO:0042545;GO:0005985;GO:0030599	pectin catabolic process;starch metabolic process;pectinesterase inhibitor activity;negative regulation of catalytic activity;pectinesterase activity;cell wall modification;aspartyl esterase activity;sucrose metabolic process;cell wall	Cellular Component;Molecular Function;Molecular Function;Molecular Function;Biological Process;Biological Process;Biological Process;Biological Process;Biological Process
gene00384	-1.169	0.697	Fragaria vesca vesca uncharacterized LOC105352340 (LOC105352340) transcript variant ncRNA	1.6E-42	82.90%	XR_907129.1	0	0	0
gene00385	-1.715	0.118	PREDICTED: uncharacterized protein LOC101292446	0.0E0	96.50%	XP_004306441.2	0	0	0
gene00386	-1.615	0.215	type I inositol polyphosphate 5-phosphatase 10-like [Malus domestica]	0.0E0	88.40%	XP_004306443.1	GO:0016787;GO:0046856	hydrolase activity;phosphatidylinositol dephosphorylation	Molecular Function;Biological Process
gene00387	1.197	0.363	flowering time control FPA-like isoform X1 [Juglans regia]	0.0E0	67.25%	XP_011468747.1	GO:0000166;GO:0003676;GO:0043229;GO:0048608;GO:0009791;GO:0006397;GO:0044763;GO:0050789;GO:0044702	intracellular organelle;regulation of biological process;mRNA processing;nucleic acid binding;single-organism cellular process;reproductive structure development;single organism reproductive process;nucleotide binding;post-embryonic development	Cellular Component;Molecular Function;Molecular Function;Biological Process;Biological Process;Biological Process;Biological Process;Biological Process;Biological Process
gene00388	1.603	0.14	SAD1 UNC-84 domain 1-like	0.0E0	76.10%	XP_004306444.1	GO:0016020	membrane	Cellular Component
gene00389	1.782	0.0223	PREDICTED: uncharacterized protein LOC101311740	4.7E-8	70.00%	XP_011461046.1	0	0	0
gene00390	2.085	0.137	arginine decarboxylase	0.0E0	87.40%	XP_004306445.1	GO:0006527;GO:0008792;GO:0006560;GO:0008295;GO:0033388	putrescine biosynthetic process from arginine;proline metabolic process;spermidine biosynthetic process;arginine catabolic process;arginine decarboxylase activity	Molecular Function;Biological Process;Biological Process;Biological Process;Biological Process
gene00391	2.291	0.081	ETHYLENE INSENSITIVE 3-like 1 [Malus domestica]	1.6E-41	85.00%	XP_004306440.1	GO:0005634;GO:0005667;GO:0003700;GO:0006355;GO:0045449	transcription factor activity, sequence-specific DNA binding;transcription factor complex;nucleus;regulation of transcription, DNA-templated	Cellular Component;Molecular Function;Biological Process;Cellular Component;Biological Process
gene00392	-1.289	0.553	ETHYLENE INSENSITIVE 3-like 1	0.0E0	67.25%	XP_004306440.1	GO:0005634;GO:0005667;GO:0003700;GO:0045449	transcription factor activity, sequence-specific DNA binding;transcription factor complex;nucleus;regulation of transcription, DNA-templated	Cellular Component;Molecular Function;Cellular Component;Biological Process
gene00393	-1.146	0.538	ABSCISIC ACID-INSENSITIVE 5 2 isoform X1 [Pyrus x bretschneideri]	0.0E0	88.60%	XP_011468749.1	GO:0005667;GO:0003700;GO:0006355;GO:0043565;GO:0045449	transcription factor activity, sequence-specific DNA binding;sequence-specific DNA binding;transcription factor complex;regulation of transcription, DNA-templated	Molecular Function;Molecular Function;Biological Process;Cellular Component;Biological Process
gene00394	1.002	0.996	argonaute 4A-like	0.0E0	86.15%	XP_004308183.1;XP_011468750.1	GO:0003676;GO:0005515	nucleic acid binding;protein binding	Molecular Function;Molecular Function
gene00395	-1.601	0.19	ZINC INDUCED FACILITATOR-LIKE 1-like	1.8E-162	71.80%	XP_011470456.1	GO:0055085;GO:0016021	transmembrane transport;integral component of membrane	Cellular Component;Biological Process
gene00396	-2.14	0.296	phosphoenolpyruvate carboxykinase [ATP]-like	0.0E0	94.55%	XP_011468751.1	GO:0004612;GO:0005524;GO:0006094;GO:0005829;GO:0006099;GO:0016310;GO:0016301;GO:0015976	carbon utilization;tricarboxylic acid cycle;cytosol;phosphoenolpyruvate carboxykinase (ATP) activity;kinase activity;ATP binding;gluconeogenesis;phosphorylation	Cellular Component;Molecular Function;Molecular Function;Molecular Function;Biological Process;Biological Process;Biological Process;Biological Process
gene00397	1.215	0.362	mitogen-activated kinase kinase kinase 2-like [Fragaria vesca vesca]	0.0E0	94.90%	XP_011468753.1	GO:0005524;GO:0005515;GO:0006164;GO:0003937;GO:0004672;GO:0006144;GO:0006468;GO:0042720;GO:0004643	IMP cyclohydrolase activity;purine nucleotide biosynthetic process;phosphoribosylaminoimidazolecarboxamide formyltransferase activity;protein kinase activity;mitochondrial inner membrane peptidase complex;protein phosphorylation;protein binding;ATP binding;purine nucleobase metabolic process	Molecular Function;Molecular Function;Molecular Function;Molecular Function;Molecular Function;Biological Process;Biological Process;Biological Process;Cellular Component
gene00398	-2.527	0.247	zinc finger CCCH domain-containing 11	3.3E-26	92.30%	XP_004307428.1	GO:0046872	metal ion binding	Molecular Function
gene00399	1.26	0.485	MATH domain and coiled-coil domain-containing At3g58370-like [Fragaria vesca vesca]	1.6E-38	65.45%	XP_011468752.1;XP_004306450.1	0	0	0
gene00400	1.698	0.0385	MATH domain and coiled-coil domain-containing At3g58370-like	0.0E0	70.25%	XP_011468752.1;XP_004306450.1	GO:0005515	protein binding	Molecular Function
gene00401	1.571	0.486	MATH domain and coiled-coil domain-containing At3g58270-like [Prunus mume]	0.0E0	74.55%	XP_004306451.1	GO:0005515	protein binding	Molecular Function
gene00402	1.078	0.761	glutathione S-transferase T2-like	1.0E-175	65.57%	XP_011468756.1	0	0	0
gene00403	-1.307	0.74	Glycine max PRA1 family B4-like (LOC100801690) transcript variant mRNA	1.9E-12	81.05%	XM_004307645.2	0	0	0
gene00404	-1.456	0.207	MATH domain and coiled-coil domain-containing At3g58270-like [Prunus mume]	0.0E0	72.85%	XP_004306455.2	GO:0005515	protein binding	Molecular Function
gene00405	-1.23	0.377	MATH domain and coiled-coil domain-containing At3g58270-like [Prunus mume]	0.0E0	68.90%	XP_004306455.2	GO:0005515	protein binding	Molecular Function
gene00406	1.457	0.294	F-box LRR-repeat At3g59190-like isoform X1 [Fragaria vesca vesca]	0.0E0	63.15%	XP_011468757.1;XP_004308187.2	GO:0005515	protein binding	Molecular Function
gene00407	1.031	0.956	E3 ubiquitin- ligase RKP	0.0E0	81.80%	XP_011468759.1	GO:0008270;GO:0005515;GO:0000151;GO:0034450;GO:0016874;GO:0006511;GO:0016567	ubiquitin-dependent protein catabolic process;protein ubiquitination;ligase activity;ubiquitin ligase complex;protein binding;zinc ion binding;ubiquitin-ubiquitin ligase activity	Cellular Component;Molecular Function;Molecular Function;Molecular Function;Molecular Function;Biological Process;Biological Process
gene00408	-1.249	0.472	centromere V	1.4E-95	89.55%	XP_011469536.1;XP_004288628.1;XP_011469526.1	GO:0016846;GO:0008152	carbon-sulfur lyase activity;metabolic process	Molecular Function;Biological Process
gene00409	1.225	0.394	60S ribosomal L30	1.6E-76	96.75%	XP_004306457.1	GO:0003723;GO:0003735;GO:0042254;GO:0022625;GO:0006412	cytosolic large ribosomal subunit;translation;RNA binding;structural constituent of ribosome;ribosome biogenesis	Cellular Component;Molecular Function;Molecular Function;Biological Process;Biological Process
gene00410	1.339	0.526	porphobilinogen chloroplastic	0.0E0	89.85%	XP_004306458.1	GO:0009570;GO:0015995;GO:0018160;GO:0004418;GO:0048046;GO:0009941;GO:0006782	chlorophyll biosynthetic process;hydroxymethylbilane synthase activity;apoplast;chloroplast envelope;chloroplast stroma;peptidyl-pyrromethane cofactor linkage;protoporphyrinogen IX biosynthetic process	Cellular Component;Cellular Component;Cellular Component;Molecular Function;Biological Process;Biological Process;Biological Process
gene00411	-1.9	0.0177	PREDICTED: uncharacterized protein LOC101298161	1.1E-146	65.50%	XP_004306459.1	0	0	0
gene00412	1.459	0.282	exonuclease 1-like	4.1E-180	55.75%	XP_004308188.1	GO:0006281;GO:0006308;GO:0035312	5'-3' exodeoxyribonuclease activity;DNA catabolic process;DNA repair	Molecular Function;Biological Process;Biological Process
gene00413	1.042	0.866	exonuclease 1-like	1.2E-16	69.00%	XP_004304757.1	0	0	0
gene00414	1.676	0.0632	60S ribosomal L27-like	5.3E-55	63.50%	XP_011470457.1	GO:0003735;GO:0042254;GO:0005840;GO:0006412	translation;ribosome;structural constituent of ribosome;ribosome biogenesis	Cellular Component;Molecular Function;Biological Process;Biological Process
gene00415	1.119	0.741	germin 9-2	3.5E-147	82.05%	XP_011468760.1	GO:0046564;GO:0046487;GO:0033609;GO:0005618;GO:0030145;GO:0005576;GO:0045735	glyoxylate metabolic process;nutrient reservoir activity;manganese ion binding;extracellular region;oxalate decarboxylase activity;oxalate metabolic process;cell wall	Cellular Component;Cellular Component;Molecular Function;Molecular Function;Molecular Function;Biological Process;Biological Process
gene00416	1.026	0.974	CO(2)-response secreted protease-like	0.0E0	84.30%	XP_004308189.1	GO:0032440;GO:0006508;GO:0004252;GO:0055114;GO:0005576	oxidation-reduction process;2-alkenal reductase [NAD(P)] activity;extracellular region;proteolysis;serine-type endopeptidase activity	Cellular Component;Molecular Function;Molecular Function;Biological Process;Biological Process
gene00417	-1.047	0.845	zinc ion-binding [Medicago truncatula]	0.0E0	83.95%	XP_004306461.1	GO:0005634;GO:0008270;GO:0005515;GO:1902553;GO:0005829;GO:0016874	positive regulation of catalase activity;cytosol;nucleus;ligase activity;protein binding;zinc ion binding	Cellular Component;Cellular Component;Molecular Function;Molecular Function;Molecular Function;Biological Process
gene00418	1.351	0.354	PREDICTED: uncharacterized protein LOC101303058	1.7E-60	47.45%	XP_011459034.1	GO:0005515	protein binding	Molecular Function
gene00419	-1.506	0.299	F-box LRR-repeat 14-like [Pyrus x bretschneideri]	7.0E-57	86.75%	XP_004287248.1	GO:0005515	protein binding	Molecular Function
gene00420	1.529	0.125	MATH domain and coiled-coil domain-containing At3g58370-like	5.9E-53	56.05%	XP_016652547.1	GO:0005515	protein binding	Molecular Function
gene00421	-3.204	0.0417	F-box LRR-repeat 13-like [Malus domestica]	9.8E-117	87.95%	XP_011468767.1	0	0	0
gene00422	1.075	0.907	pentatricopeptide repeat-containing At2g19280 [Nelumbo nucifera]	0.0E0	75.35%	XP_011468765.1;XP_011468766.1	0	0	0
gene00423	1.426	0.211	MATH domain and coiled-coil domain-containing At3g58370-like	1.2E-154	62.00%	XP_011468761.1	0	0	0
gene00424	-1.514	0.138	F-box LRR-repeat 14-like [Malus domestica]	6.2E-140	69.00%	XP_011457338.1;XP_011457369.1	GO:0005515	protein binding	Molecular Function
gene00425	-1.124	0.815	cysteine desulfurase chloroplastic	0.0E0	78.35%	XP_011470458.1	GO:0031071;GO:0030170;GO:0006790;GO:0006534	pyridoxal phosphate binding;cysteine metabolic process;sulfur compound metabolic process;cysteine desulfurase activity	Molecular Function;Molecular Function;Biological Process;Biological Process
gene00426	-1.155	0.804	exportin-7 isoform X1 [Vitis vinifera]	0.0E0	93.40%	XP_004306463.1	GO:0005737;GO:0007165;GO:0006611;GO:0008536;GO:0005643;GO:0005049	cytoplasm;protein export from nucleus;signal transduction;Ran GTPase binding;nuclear export signal receptor activity;nuclear pore	Cellular Component;Cellular Component;Molecular Function;Molecular Function;Biological Process;Biological Process
gene00427	-1.098	0.626	cysteine desulfurase chloroplastic	0.0E0	89.60%	XP_004306465.1	GO:0031071;GO:0009507;GO:0030170;GO:0001887;GO:0018283;GO:0009000;GO:0010269;GO:0006534	pyridoxal phosphate binding;response to selenium ion;chloroplast;selenocysteine lyase activity;cysteine metabolic process;iron incorporation into metallo-sulfur cluster;cysteine desulfurase activity;selenium compound metabolic process	Cellular Component;Molecular Function;Molecular Function;Molecular Function;Biological Process;Biological Process;Biological Process;Biological Process
gene00428	-1.188	0.63	PREDICTED: uncharacterized protein LOC101302789	0.0E0	47.60%	XP_004308192.1	0	0	0
gene00429	1.161	0.68	PREDICTED: uncharacterized protein LOC101300478	0.0E0	71.00%	XP_004306466.1	0	0	0
gene00430	1.229	0.591	probable polygalacturonase At3g15720	1.1E-165	71.10%	XP_011470459.1	GO:0004650;GO:0005982;GO:0005985	starch metabolic process;polygalacturonase activity;sucrose metabolic process	Molecular Function;Biological Process;Biological Process
gene00431	-2.352	0.0927	transcription factor GAMYB [Vitis vinifera]	0.0E0	82.10%	XP_011468770.1	GO:0003677	DNA binding	Molecular Function
gene00432	1.306	0.291	PREDICTED: uncharacterized protein LOC105353227	5.5E-12	55.40%	XP_011470506.1	0	0	0
gene00433	1.228	0.506	inactive kinase SELMODRAFT_444075-like	0.0E0	73.90%	XP_004308194.1	GO:0005524;GO:0018108;GO:0004713	protein tyrosine kinase activity;peptidyl-tyrosine phosphorylation;ATP binding	Molecular Function;Molecular Function;Biological Process
gene00434	1.367	0.535	acyl carrier chloroplastic-like	3.1E-82	81.65%	XP_008228349.1	GO:0031177;GO:0006633	phosphopantetheine binding;fatty acid biosynthetic process	Molecular Function;Biological Process
gene00435	-1.982	0.169	mitogen-activated kinase kinase kinase YODA-like	0.0E0	59.90%	XP_011468774.1;XP_011468772.1;XP_011468773.1;XP_011468771.1;XP_004308196.1	0	0	0
gene00436	1.297	0.582	transmembrane 45B	5.9E-70	77.55%	XP_004290395.1	GO:0016020	membrane	Cellular Component
gene00437	1.863	0.119	Cytochrome b6-f complex subunit 7 [Morus notabilis]	2.9E-73	82.80%	XP_004306468.1	GO:0009512;GO:0016021	cytochrome b6f complex;integral component of membrane	Cellular Component;Cellular Component
gene00438	-1.178	0.618	light-mediated development DET1 isoform X3	2.6E-179	87.50%	XP_011468777.1	GO:0003824;GO:0016021	catalytic activity;integral component of membrane	Cellular Component;Molecular Function
gene00439	-1.81	0.103	RNA-binding 5 isoform X1	0.0E0	82.70%	XP_004306470.1	GO:0000166;GO:0003676;GO:0008270	nucleic acid binding;nucleotide binding;zinc ion binding	Molecular Function;Molecular Function;Molecular Function
gene00440	-2.621	0.0826	FAR1-RELATED SEQUENCE 2 isoform X2	0.0E0	77.35%	XP_011468781.1	GO:0005634;GO:0005515;GO:0018024;GO:0006355;GO:0006479;GO:0006554	lysine catabolic process;protein methylation;nucleus;histone-lysine N-methyltransferase activity;protein binding;regulation of transcription, DNA-templated	Cellular Component;Molecular Function;Molecular Function;Biological Process;Biological Process;Biological Process
gene00441	1.7	0.222	Fragaria vesca americana clone fosmid complete sequence	1.9E-8	78.00%	EU024861.1	0	0	0
gene00443	1.262	0.506	Fragaria vesca vesca uncharacterized LOC101303695 (LOC101303695) transcript variant ncRNA	7.3E-30	88.00%	XR_905658.1	0	0	0
gene00444	1.512	0.272	PREDICTED: protein POLYCHOME-like	4.6E-9	87.50%	XP_004305341.1	0	0	0
gene00445	-2.705	0.0613	beta-glucosidase 42-like	0.0E0	91.55%	AFU61921.1	GO:0016021;GO:0008422;GO:0030245;GO:0102483	scopolin beta-glucosidase activity;cellulose catabolic process;integral component of membrane;beta-glucosidase activity	Cellular Component;Molecular Function;Molecular Function;Biological Process
gene00446	-1.021	0.938	beta-glucosidase 42-like	3.7E-155	90.85%	XP_004309480.1	GO:0008422;GO:0030245;GO:0102483	scopolin beta-glucosidase activity;cellulose catabolic process;beta-glucosidase activity	Molecular Function;Molecular Function;Biological Process
gene00447	-1.214	0.486	PREDICTED: uncharacterized protein LOC101308323	6.5E-12	74.36%	XP_004307743.1	0	0	0
gene00448	1.263	0.39	Heme binding	0.0E0	87.65%	XP_004309481.1	GO:0005802;GO:0005768;GO:0016021;GO:0020037	endosome;heme binding;integral component of membrane;trans-Golgi network	Cellular Component;Cellular Component;Cellular Component;Molecular Function
gene00449	1.312	0.507	Fragaria vesca vesca uncharacterized LOC101293894 (LOC101293894) transcript variant mRNA	7.1E-15	78.00%	XR_905502.1	0	0	0
gene00450	-1.084	0.915	acidic leucine-rich nuclear phospho 32 family member A-like	1.8E-19	64.85%	XP_011468529.1	0	0	0
gene00451	-1.061	0.825	ankyrin repeat-containing At5g02620-like [Beta vulgaris vulgaris]	1.4E-11	68.89%	XP_011461963.1	GO:0048583;GO:0016020	regulation of response to stimulus;membrane	Cellular Component;Biological Process
gene00452	1.37	0.501	cytochrome P450 93A3-like	0.0E0	80.85%	XP_004309477.1	GO:0005506;GO:0044550;GO:0016021;GO:0016709;GO:0055114;GO:0020037	oxidoreductase activity, acting on paired donors, with incorporation or reduction of molecular oxygen, NAD(P)H as one donor, and incorporation of one atom of oxygen;iron ion binding;oxidation-reduction process;heme binding;secondary metabolite biosynthetic process;integral component of membrane	Cellular Component;Molecular Function;Molecular Function;Molecular Function;Biological Process;Biological Process
gene00453	1.089	0.7	ras-related RABA4d-like	1.4E-166	92.25%	XP_004309478.1	GO:0070382;GO:0005525;GO:0090404;GO:0030659;GO:0005768;GO:0045177;GO:0007264;GO:0015031;GO:0005794;GO:0019900;GO:0080092	protein transport;apical part of cell;endosome;pollen tube tip;GTP binding;cytoplasmic vesicle membrane;kinase binding;small GTPase mediated signal transduction;regulation of pollen tube growth;exocytic vesicle;Golgi apparatus	Cellular Component;Cellular Component;Cellular Component;Cellular Component;Cellular Component;Cellular Component;Molecular Function;Molecular Function;Biological Process;Biological Process;Biological Process
gene00454	-1.072	0.756	E3 ubiquitin- ligase RFWD3 [Vigna angularis]	0.0E0	78.50%	XP_004309470.1	GO:0008270;GO:0005515;GO:0016874	ligase activity;protein binding;zinc ion binding	Molecular Function;Molecular Function;Molecular Function
gene00455	-1.486	0.487	---NA---	0	0	0	0	0	0
gene00456	-1.088	0.802	WRC [Medicago truncatula]	0.0E0	60.70%	XP_004309471.1	0	0	0
gene00457	1.228	0.522	Cysteine Histidine-rich C1 domain family	0.0E0	55.60%	XP_011470828.1	0	0	0
gene00458	-1.586	0.259	Fragaria vesca vesca uncharacterized LOC101296702 (LOC101296702) ncRNA	8.2E-29	82.88%	XR_907343.1	0	0	0
gene00459	1.569	0.477	PREDICTED: uncharacterized protein LOC101297173	0.0E0	50.30%	XP_004305001.1	0	0	0
gene00460	1.556	0.177	disease resistance At4g19050	0.0E0	60.95%	XP_004309474.1	GO:0043531	ADP binding	Molecular Function
gene00461	-1.708	0.196	probable L-type lectin-domain containing receptor kinase	0.0E0	78.25%	XP_011470827.1	GO:0005524;GO:0016021;GO:0009069;GO:0004674;GO:0030246;GO:0006468	carbohydrate binding;protein serine/threonine kinase activity;serine family amino acid metabolic process;protein phosphorylation;integral component of membrane;ATP binding	Cellular Component;Molecular Function;Molecular Function;Molecular Function;Biological Process;Biological Process
gene00462	-1.093	0.792	probable L-type lectin-domain containing receptor kinase	2.3E-17	53.95%	ABV30745.1	GO:0000166;GO:0004672;GO:0016310	protein kinase activity;phosphorylation;nucleotide binding	Molecular Function;Molecular Function;Biological Process
gene00463	-1.247	0.73	probable disease resistance At4g19060	0.0E0	65.75%	XP_004309476.1	GO:0043531	ADP binding	Molecular Function
gene00464	-1.054	0.955	Fragaria vesca vesca probable leucine-rich repeat receptor kinase At1g35710 (LOC101293084) mRNA	1.2E-120	97.00%	XM_004296150.2	0	0	0
gene00465	1.197	0.7	reverse transcriptase	1.5E-29	52.72%	XP_011457628.1	0	0	0
gene00466	3.922	0.00859	serine threonine kinase	1.4E-5	66.00%	AEJ72559.1	0	0	0
gene00467	-1.372	0.229	Fragaria vesca vesca uncharacterized LOC105352096 (LOC105352096) transcript variant ncRNA	6.8E-12	75.71%	XR_906704.1	0	0	0
gene00468	1.381	0.386	septin and tuftelin-interacting 1 homolog 1 [Fragaria vesca vesca]	1.8E-6	81.00%	XP_007211094.1;EMJ12293.1	0	0	0
gene00469	-1.31	0.188	probable auxin efflux carrier component 1b	0.0E0	77.20%	XP_008240670.1	GO:0009926;GO:0010252;GO:0050794;GO:0055085;GO:0010329;GO:0016021;GO:0005783;GO:0005886	auxin polar transport;auxin homeostasis;transmembrane transport;plasma membrane;auxin efflux transmembrane transporter activity;integral component of membrane;endoplasmic reticulum;regulation of cellular process	Cellular Component;Cellular Component;Cellular Component;Molecular Function;Biological Process;Biological Process;Biological Process;Biological Process
gene00470	2.96	0.0408	---NA---	0	0	0	0	0	0
gene00471	-1.168	0.801	---NA---	0	0	0	0	0	0
gene00472	1.095	0.868	Fragaria vesca vesca homoserine kinase-like (LOC101311541) transcript variant mRNA	6.9E-17	77.00%	XM_004292261.2	0	0	0
gene00473	-1.132	0.825	Ribonuclease H	1.2E-71	58.75%	XP_011459910.1	GO:0003824;GO:0000105	histidine biosynthetic process;catalytic activity	Molecular Function;Biological Process
gene00474	1.01	0.98	ribonuclease H At1g65750	4.6E-48	60.05%	XP_011457628.1	GO:0003676	nucleic acid binding	Molecular Function
gene00475	-1.648	0.0793	haloacid dehalogenase-like hydrolase domain-containing 3	2.0E-178	93.05%	XP_004306185.1	GO:0008152;GO:0016787	hydrolase activity;metabolic process	Molecular Function;Biological Process
gene00476	-1.147	0.731	Fragaria vesca vesca POLYCHOME-like (LOC101305210) mRNA	5.5E-4	81.00%	XM_004288098.2	0	0	0
gene00477	-1.249	0.541	YLS9-like	0.0E0	79.60%	XP_004306186.1	GO:0016021	integral component of membrane	Cellular Component
gene00478	-1.384	0.696	PREDICTED: uncharacterized protein LOC101313541	1.4E-65	83.15%	XP_004306187.1	GO:0003676;GO:0046983	nucleic acid binding;protein dimerization activity	Molecular Function;Molecular Function
gene00479	-1.452	0.128	nijmegen breakage syndrome 1 isoform X1 [Juglans regia]	4.4E-160	76.10%	XP_011468017.1	GO:0044428;GO:0050794;GO:0007131;GO:0000724;GO:0007129;GO:0006312	double-strand break repair via homologous recombination;mitotic recombination;reciprocal meiotic recombination;nuclear part;synapsis;regulation of cellular process	Cellular Component;Biological Process;Biological Process;Biological Process;Biological Process;Biological Process
gene00480	-1.307	0.314	nijmegen breakage syndrome 1 isoform X2	3.4E-69	89.00%	XP_011468018.1	GO:0005515;GO:0007131;GO:0000724;GO:0007129;GO:0006312	double-strand break repair via homologous recombination;mitotic recombination;protein binding;reciprocal meiotic recombination;synapsis	Molecular Function;Biological Process;Biological Process;Biological Process;Biological Process
gene00481	2.559	0.174	Jatropha curcas glucan endo-1,3-beta-glucosidase 11 (LOC105639384) transcript variant mRNA	4.7E-29	89.37%	XR_907418.1	0	0	0
gene00482	-1.07	0.863	proline-rich extensin EPR1	1.1E-5	38.33%	XP_014002984.1	0	0	0
gene00483	1.638	0.0318	rDNA intergenic spacer between 26S and 18S rRNA genes	5.7E-61	85.50%	X58119.1	0	0	0
gene00484	-1.314	0.249	---NA---	0	0	0	0	0	0
gene00485	-1.959	0.183	calcium-transporting ATPase plasma membrane-type-like [Fragaria vesca vesca]	2.5E-15	95.00%	XP_011464741.1;XP_011464742.1;XP_004299792.1;XP_011464743.1	0	0	0
gene00486	1.313	0.617	developmentally-regulated GTP-binding 1 homolog	3.2E-8	67.00%	XP_011468690.1	0	0	0
gene00487	-1.057	0.899	PREDICTED: uncharacterized protein LOC101293605	1.0E-37	73.25%	XP_004302905.1	GO:0016021	integral component of membrane	Cellular Component
gene00488	1.279	0.57	FAR1-RELATED SEQUENCE 5-like	8.3E-54	94.00%	XP_004309848.1	0	0	0
gene00489	1.118	0.668	Fragaria vesca vesca 60S ribosomal L12-like (LOC101292486) mRNA	1.0E-7	91.00%	XM_004293570.2	0	0	0
gene00490	-1.019	0.956	Capsicum annuum polyadenylate-binding 3 (LOC107850492) transcript variant mRNA	3.9E-5	86.50%	XM_016695060.1	0	0	0
gene00491	1.868	0.0212	allene oxide cyclase chloroplastic-like	2.6E-165	84.35%	XP_004309482.1	GO:0009507;GO:0046423	allene-oxide cyclase activity;chloroplast	Cellular Component;Molecular Function
gene00492	-1.032	0.945	PREDICTED: uncharacterized protein LOC105353426	9.5E-58	78.00%	XP_011470830.1	0	0	0
gene00493	1.133	0.738	Fragaria vesca vesca uncharacterized LOC101303369 (LOC101303369) transcript variant mRNA	4.8E-178	78.00%	XR_908240.1	0	0	0
gene00494	-1.627	0.159	probable cinnamyl alcohol dehydrogenase 1	1.7E-110	58.60%	XP_004309484.2	GO:0008270;GO:0016491;GO:0055114	oxidation-reduction process;oxidoreductase activity;zinc ion binding	Molecular Function;Molecular Function;Biological Process
gene00495	-1.134	0.684	sucrose transporter 1	3.8E-4	60.00%	AFU61907.1	0	0	0
gene00496	-1.667	0.0495	probable cinnamyl alcohol dehydrogenase 1	0.0E0	89.15%	XP_011470832.1	GO:0008270;GO:0016491;GO:0055114	oxidation-reduction process;oxidoreductase activity;zinc ion binding	Molecular Function;Molecular Function;Biological Process
gene00497	-1.734	0.178	probable cinnamyl alcohol dehydrogenase 1	5.7E-52	86.60%	XP_008229770.1	GO:0008270;GO:0016491;GO:0055114	oxidation-reduction process;oxidoreductase activity;zinc ion binding	Molecular Function;Molecular Function;Biological Process
gene00498	1.43	0.25	Fragaria x ananassa sucrose transporter 1 (SUT1) complete cds	6.6E-37	87.00%	JX013937.1	0	0	0
gene00499	-1.012	0.986	---NA---	0	0	0	0	0	0
gene00502	-2.239	0.0107	E3 ubiquitin ligase DRIP2-like isoform X2	1.6E-62	64.40%	XP_011457970.1;XP_004289907.1	0	0	0
gene00503	1.403	0.487	electron [Ricinus communis]	8.5E-42	68.90%	XP_011469335.1	GO:0005623;GO:0006118;GO:0015035;GO:0009055;GO:0045454;GO:0055114	oxidation-reduction process;cell redox homeostasis;cell;electron carrier activity;obsolete electron transport;protein disulfide oxidoreductase activity	Cellular Component;Molecular Function;Molecular Function;Biological Process;Biological Process;Biological Process
gene00505	2.163	0.055	maturase (mitochondrion) [Cannabis sativa]	0.0E0	94.35%	AKE33987.1;AHF22713.1;AHF22712.1	GO:0005739;GO:0006397	mRNA processing;mitochondrion	Cellular Component;Biological Process
gene00506	-3.195	0.0919	PREDICTED: uncharacterized protein LOC101305241 [Fragaria vesca subsp. vesca]	2.1E-12	80.27%	XP_011458291.1;XP_011458290.1	0	0	0
gene00507	1.143	0.772	probable carboxylesterase 18	7.5E-12	72.00%	XP_011458245.1	0	0	0
gene00508	2.154	0.0284	TMV resistance N-like	3.6E-69	50.94%	XP_004294023.2	0	0	0
gene00509	-1.028	0.96	long chain acyl- synthetase 2	0.0E0	86.65%	XP_004309440.1	GO:0006094;GO:0010143;GO:0007165;GO:0006096;GO:0005783;GO:0004467;GO:0031957;GO:0001676;GO:0009506;GO:0003987;GO:0005515;GO:0019643;GO:0050832;GO:0010311	long-chain fatty acid-CoA ligase activity;long-chain fatty acid metabolic process;lateral root formation;acetate-CoA ligase activity;signal transduction;glycolytic process;protein binding;defense response to fungus;gluconeogenesis;reductive tricarboxylic acid cycle;very long-chain fatty acid-CoA ligase activity;plasmodesma;cutin biosynthetic process;endoplasmic reticulum	Cellular Component;Cellular Component;Molecular Function;Molecular Function;Molecular Function;Molecular Function;Biological Process;Biological Process;Biological Process;Biological Process;Biological Process;Biological Process;Biological Process;Biological Process
gene00510	2.305	0.0415	metal tolerance 11	2.5E-4	70.00%	XP_004307563.1	0	0	0
gene00511	-1.15	0.834	Fragaria x ananassa sucrose transporter 1 (SUT1) complete cds	1.5E-39	84.33%	JX013937.1	0	0	0
gene00512	1.008	0.987	hypothetical protein TSUD_303980	3.4E-4	60.00%	GAU19585.1	0	0	0
gene00513	-2.413	0.0128	probable aspartyl aminopeptidase	3.8E-57	74.65%	XP_007213437.1;EMJ14636.1	GO:0008270;GO:0006508;GO:0004177	aminopeptidase activity;proteolysis;zinc ion binding	Molecular Function;Molecular Function;Biological Process
gene00514	-1.343	0.204	isocitrate dehydrogenase [NADP]	0.0E0	96.90%	XP_004309437.1	GO:0009570;GO:0004450;GO:0006102;GO:0042742;GO:0005886;GO:0000287;GO:0009506;GO:0005507;GO:0051287;GO:0006749;GO:0048046;GO:0006739;GO:0005829;GO:0019643	cytosol;plasma membrane;NAD binding;chloroplast stroma;glutathione metabolic process;copper ion binding;isocitrate metabolic process;magnesium ion binding;reductive tricarboxylic acid cycle;isocitrate dehydrogenase (NADP+) activity;apoplast;NADP metabolic process;plasmodesma;defense response to bacterium	Cellular Component;Cellular Component;Cellular Component;Cellular Component;Cellular Component;Molecular Function;Molecular Function;Molecular Function;Molecular Function;Biological Process;Biological Process;Biological Process;Biological Process;Biological Process
gene00515	-1.454	0.273	ACT domain-containing ACR12 isoform X1	1.1E-79	82.45%	XP_011470804.1	GO:0009570;GO:0008152;GO:0016597;GO:0009535	chloroplast stroma;amino acid binding;metabolic process;chloroplast thylakoid membrane	Cellular Component;Cellular Component;Molecular Function;Biological Process
gene00516	1.018	0.953	Fragaria x ananassa sucrose transporter 1 (SUT1) complete cds	2.7E-35	87.50%	JX013937.1	0	0	0
gene00517	1.045	0.943	transcription factor HBP-1b(c38)-like	0.0E0	85.85%	XP_004309443.1	GO:0005667;GO:0003700;GO:0006355;GO:0043565;GO:0045449	transcription factor activity, sequence-specific DNA binding;sequence-specific DNA binding;transcription factor complex;regulation of transcription, DNA-templated	Molecular Function;Molecular Function;Biological Process;Cellular Component;Biological Process
gene00518	1.697	0.0494	60S ribosomal L6-like	1.9E-126	90.15%	XP_004309444.1	GO:0003735;GO:0042254;GO:0005840;GO:0006412	translation;ribosome;structural constituent of ribosome;ribosome biogenesis	Cellular Component;Molecular Function;Biological Process;Biological Process
gene00519	5.211	0.0262	FT-interacting 1	0.0E0	93.70%	XP_004309445.1	GO:0016757;GO:0005515;GO:0005509;GO:0016021;GO:0005886;GO:0005544	plasma membrane;calcium-dependent phospholipid binding;transferase activity, transferring glycosyl groups;integral component of membrane;protein binding;calcium ion binding	Cellular Component;Cellular Component;Molecular Function;Molecular Function;Molecular Function;Molecular Function
gene00520	1.032	0.929	PREDICTED: uncharacterized protein LOC108987582	5.8E-57	48.75%	XP_018816058.1	GO:0003676	nucleic acid binding	Molecular Function
gene00521	-1.777	0.0333	Fragaria x ananassa sucrose transporter 1 (SUT1) complete cds	1.2E-15	81.00%	JX013937.1	0	0	0
gene00522	2.745	0.0406	polygalacturonase inhibiting	0.0E0	88.40%	XP_004309446.1	GO:0005515;GO:0005618;GO:0048046	apoplast;cell wall;protein binding	Cellular Component;Cellular Component;Molecular Function
gene00523	-1.216	0.437	trichohyalin isoform X3	3.1E-86	75.95%	XP_011463549.1	0	0	0
gene00524	1.066	0.78	PREDICTED: uncharacterized protein At4g02000-like	5.2E-12	46.00%	XP_011470510.1	0	0	0
gene00525	1.672	0.245	myosin-8 isoform X1	0.0E0	78.80%	XP_011462401.1	GO:0016459;GO:0005524;GO:0005515;GO:0003774	myosin complex;protein binding;ATP binding;motor activity	Cellular Component;Molecular Function;Molecular Function;Molecular Function
gene00526	2.04	0.029	Fragaria x ananassa sucrose transporter 1 (SUT1) complete cds	3.3E-40	86.00%	JX013937.1	0	0	0
gene00527	-1.215	0.532	Fragaria vesca vesca uncharacterized LOC105352096 (LOC105352096) transcript variant ncRNA	4.4E-32	86.67%	XR_906704.1	0	0	0
gene00528	1.106	0.734	probable indole-3-pyruvate monooxygenase YUCCA3	0.0E0	91.30%	NP_001266952.1;AFG16917.1	GO:0050661;GO:0050660;GO:0016021;GO:0055114;GO:0004499	oxidation-reduction process;N,N-dimethylaniline monooxygenase activity;flavin adenine dinucleotide binding;integral component of membrane;NADP binding	Cellular Component;Molecular Function;Molecular Function;Molecular Function;Biological Process
gene00529	1.403	0.149	PREDICTED: uncharacterized protein LOC105351291	6.4E-81	84.00%	XP_011463552.1	0	0	0
gene00530	-1.252	0.313	7-hydroxymethyl chlorophyll a chloroplastic	0.0E0	88.90%	XP_011462404.1	GO:0090415;GO:0009507;GO:0050454;GO:0009375;GO:0046656;GO:0055114;GO:0033354	chlorophyll cycle;oxidation-reduction process;chloroplast;coenzyme F420 hydrogenase activity;ferredoxin hydrogenase complex;7-hydroxymethyl chlorophyll a reductase activity;folic acid biosynthetic process	Cellular Component;Molecular Function;Molecular Function;Biological Process;Biological Process;Cellular Component;Biological Process
gene00531	-1.379	0.186	chitin elicitor receptor kinase 1-like	0.0E0	83.00%	XP_004309447.1	GO:0005524;GO:0016021;GO:0009069;GO:0004674;GO:0006468	protein serine/threonine kinase activity;serine family amino acid metabolic process;protein phosphorylation;integral component of membrane;ATP binding	Cellular Component;Molecular Function;Molecular Function;Biological Process;Biological Process
gene00532	1.83	0.122	Cercis canadensis clone 404 microsatellite sequence	4.1E-7	85.40%	XM_007216727.1	0	0	0
gene00533	-1.456	0.232	Coiled-coil domain-containing isoform partial	0.0E0	81.00%	XP_004309448.1	GO:0016021	integral component of membrane	Cellular Component
gene00534	1.338	0.224	lycopene beta epsilon cyclase [Medicago truncatula]	0.0E0	87.75%	XP_004309453.1	GO:0009507;GO:0016491;GO:0055114	oxidation-reduction process;chloroplast;oxidoreductase activity	Cellular Component;Molecular Function;Biological Process
gene00535	-1.272	0.479	#NAME?	8.9E-101	86.65%	XP_004309449.1	0	0	0
gene00536	1.5	0.0787	serine threonine phosphatase 2A 59 kDa regulatory subunit B gamma isoform-like	0.0E0	80.00%	XP_011470807.1	GO:0007165;GO:0034047;GO:0000159;GO:0005488;GO:0008601	signal transduction;protein phosphatase type 2A complex;binding;protein phosphatase type 2A regulator activity;regulation of protein phosphatase type 2A activity	Cellular Component;Molecular Function;Molecular Function;Biological Process;Biological Process
gene00537	2.327	0.0396	chromatin remodeling EBS [Vitis vinifera]	2.5E-171	98.00%	NP_001267003.1;AEC04752.1	GO:0008270;GO:0031507;GO:0000976;GO:0003682;GO:0006342;GO:0000785;GO:0005677	chromatin silencing;chromatin silencing complex;heterochromatin assembly;transcription regulatory region sequence-specific DNA binding;chromatin;chromatin binding;zinc ion binding	Cellular Component;Cellular Component;Molecular Function;Molecular Function;Molecular Function;Biological Process;Biological Process
gene00538	-1.116	0.795	---NA---	0	0	0	0	0	0
gene00539	1.183	0.354	plant UBX domain-containing 4	0.0E0	72.85%	XP_011470810.1	GO:0005634;GO:0043161;GO:0061025;GO:0043130;GO:0007030;GO:0005829;GO:0031468	ubiquitin binding;cytosol;Golgi organization;nucleus;proteasome-mediated ubiquitin-dependent protein catabolic process;nuclear envelope reassembly;membrane fusion	Cellular Component;Cellular Component;Molecular Function;Biological Process;Biological Process;Biological Process;Biological Process
gene00540	-1.286	0.43	KRR1 small subunit processome component homolog	0.0E0	65.95%	XP_011470808.1	0	0	0
gene00541	1.18	0.587	L-ascorbate oxidase-like	5.6E-117	86.20%	XP_011468663.1	GO:0016722;GO:0006118;GO:0005507;GO:0055114;GO:0019852;GO:0005576;GO:0008447	L-ascorbate oxidase activity;oxidation-reduction process;L-ascorbic acid metabolic process;copper ion binding;extracellular region;obsolete electron transport;oxidoreductase activity, oxidizing metal ions	Cellular Component;Molecular Function;Molecular Function;Molecular Function;Biological Process;Biological Process;Biological Process
gene00542	1.198	0.568	L-ascorbate oxidase-like	3.7E-146	75.70%	AGN89526.1	GO:0016722;GO:0005507;GO:0055114;GO:0005576	oxidation-reduction process;copper ion binding;extracellular region;oxidoreductase activity, oxidizing metal ions	Cellular Component;Molecular Function;Molecular Function;Biological Process
gene00543	1.196	0.524	vegetative cell wall gp1-like	2.0E-21	91.33%	XP_011467990.1	0	0	0
gene00544	1.243	0.468	Fragaria vesca vesca vegetative cell wall gp1-like (LOC105352464) transcript variant misc_RNA	3.3E-86	82.70%	XR_907356.1	0	0	0
gene00545	-2.555	0.463	transcription factor bHLH130-like	0.0E0	69.00%	XP_004304314.1	GO:0048573;GO:0046983	photoperiodism, flowering;protein dimerization activity	Molecular Function;Biological Process
gene00546	1.155	0.693	probable inactive leucine-rich repeat receptor kinase At1g66830	0.0E0	81.80%	XP_004306158.1	GO:0005524;GO:0005515;GO:0032440;GO:0016021;GO:0004672;GO:0055114;GO:0006468	oxidation-reduction process;2-alkenal reductase [NAD(P)] activity;protein kinase activity;protein phosphorylation;integral component of membrane;protein binding;ATP binding	Cellular Component;Molecular Function;Molecular Function;Molecular Function;Molecular Function;Biological Process;Biological Process
gene00547	1.059	0.806	WD repeat-containing 55-like [Glycine max]	0.0E0	89.00%	XP_004304315.1	GO:0005634;GO:0005515;GO:0010197;GO:0005737;GO:0009793;GO:0042273;GO:0009960;GO:0009855	cytoplasm;determination of bilateral symmetry;embryo development ending in seed dormancy;endosperm development;nucleus;polar nucleus fusion;ribosomal large subunit biogenesis;protein binding	Cellular Component;Cellular Component;Molecular Function;Biological Process;Biological Process;Biological Process;Biological Process;Biological Process
gene00548	2.287	0.081	Phyllostachys edulis cDNA clone: full insert sequence	1.7E-4	83.67%	FP093443.1	0	0	0
gene00549	1.11	0.678	PREDICTED: uncharacterized protein LOC101300171	1.2E-16	60.56%	XP_004305160.1	0	0	0
gene00550	1.294	0.425	OTU domain-containing At3g57810-like isoform X1 [Fragaria vesca vesca]	0.0E0	72.20%	XP_011458973.1;XP_011458974.1;XP_011458975.1;XP_011458976.1;XP_011458977.1;XP_011458978.1	0	0	0
gene00551	1.788	0.03	cornichon homolog 1 isoform X1	2.8E-93	87.90%	XP_011467992.1	GO:0016021;GO:0006810	transport;integral component of membrane	Cellular Component;Biological Process
gene00552	2.324	0.0349	Fragaria vesca vesca quinone oxidoreductase PIG3-like (LOC105350467) transcript variant mRNA	1.5E-5	71.00%	XM_011462504.1	0	0	0
gene00553	-2.104	0.122	retrotransposon unclassified [Oryza sativa Japonica Group]	5.4E-44	51.00%	XP_011457628.1	0	0	0
gene00554	2.339	0.00724	transcription factor bHLH48-like	6.4E-169	68.55%	XP_011467994.1;XP_011467993.1;XP_004304317.1	GO:0046983	protein dimerization activity	Molecular Function
gene00555	1.565	0.0841	cleavage stimulating factor 64	6.8E-131	66.85%	XP_004304318.1	GO:0000166;GO:0003676;GO:0031124	nucleic acid binding;mRNA 3'-end processing;nucleotide binding	Molecular Function;Molecular Function;Biological Process
gene00556	1.304	0.309	cleavage stimulating factor 64-like	5.6E-29	100.00%	XP_011470916.1	GO:0031124	mRNA 3'-end processing	Biological Process
gene00557	1.221	0.673	PPR superfamily [Medicago truncatula]	5.5E-16	73.15%	XP_007210800.1;EMJ11999.1	0	0	0
gene00558	1.382	0.122	polygalacturonase ADPG2	0.0E0	85.60%	XP_004306161.1	GO:0016829;GO:0004650;GO:0071555;GO:0005576;GO:0005774;GO:0005982;GO:0005985;GO:0047911	starch metabolic process;polygalacturonase activity;galacturan 1,4-alpha-galacturonidase activity;lyase activity;extracellular region;sucrose metabolic process;vacuolar membrane;cell wall organization	Cellular Component;Cellular Component;Molecular Function;Molecular Function;Molecular Function;Biological Process;Biological Process;Biological Process
gene00559	-1.278	0.376	pentatricopeptide repeat-containing mitochondrial	0.0E0	89.95%	XP_004306162.1	GO:0008270;GO:0005515	protein binding;zinc ion binding	Molecular Function;Molecular Function
gene00560	-1.065	0.845	Fragaria vesca vesca uncharacterized LOC105352493 (LOC105352493) mRNA	3.8E-7	81.00%	XM_011469743.1	0	0	0
gene00561	1.872	0.0179	PREDICTED: uncharacterized protein LOC101299215	2.1E-60	93.35%	XP_004304319.1	0	0	0
gene00562	1.19	0.622	Brassica oleracea oleracea probable polygalacturonase (LOC106301722) transcript variant mRNA	1.1E-7	83.84%	XR_001279914.1	0	0	0
gene00563	-1.173	0.695	Fragaria vesca vesca uncharacterized LOC101299504 (LOC101299504) transcript variant mRNA	5.3E-71	100.00%	XM_011469694.1	0	0	0
gene00564	1.216	0.589	PREDICTED: uncharacterized protein LOC101299504 [Fragaria vesca subsp. vesca]	0.0E0	81.00%	XP_004304320.1;XP_011467996.1;XP_011467995.1	GO:0006999;GO:0017056;GO:0044611;GO:0000059	protein import into nucleus, docking;structural constituent of nuclear pore;nuclear pore organization;nuclear pore inner ring	Cellular Component;Molecular Function;Biological Process;Biological Process
gene00565	-2.296	0.119	zinc finger BED domain-containing RICESLEEPER 2-like	1.5E-12	80.55%	XP_007200264.1;EMJ01463.1	GO:0003677;GO:0046983	DNA binding;protein dimerization activity	Molecular Function;Molecular Function
gene00566	-1.421	0.347	hAT family dimerisation domain containing	6.6E-7	60.35%	XP_010107274.1;EXC14468.1	GO:0003677	DNA binding	Molecular Function
gene00567	1.854	0.063	serine carboxypeptidase II-3-like	0.0E0	76.00%	XP_004306277.2	GO:0004185;GO:0051603	serine-type carboxypeptidase activity;proteolysis involved in cellular protein catabolic process	Molecular Function;Biological Process
gene00568	1.404	0.266	glucan endo-1,3-beta-glucosidase-like	1.6E-114	54.75%	XP_011468697.1	0	0	0
gene00569	-1.455	0.0976	PREDICTED: uncharacterized protein At4g02000-like	5.1E-42	67.00%	XP_011470510.1	0	0	0
gene00570	2.311	0.0907	serine carboxypeptidase II-3-like	0.0E0	78.90%	XP_004306277.2	GO:0004185;GO:0051603	serine-type carboxypeptidase activity;proteolysis involved in cellular protein catabolic process	Molecular Function;Biological Process
gene00571	1.281	0.681	HVA22 f	2.5E-81	84.50%	XP_004304494.1	GO:0016021	integral component of membrane	Cellular Component
gene00572	-1.086	0.893	HVA22 f	3.9E-90	82.80%	XP_004304495.1	GO:0003735;GO:0016491;GO:0016021;GO:0042254;GO:0055114;GO:0015934;GO:0006412	large ribosomal subunit;oxidation-reduction process;translation;oxidoreductase activity;integral component of membrane;structural constituent of ribosome;ribosome biogenesis	Cellular Component;Cellular Component;Molecular Function;Molecular Function;Biological Process;Biological Process;Biological Process
gene00573	1.09	0.854	PREDICTED: uncharacterized protein LOC105352527	0.0E0	58.70%	XP_011468160.1	0	0	0
gene00574	-1.248	0.245	Fragaria vesca vesca uncharacterized LOC101305293 (LOC101305293) transcript variant mRNA	9.9E-11	86.00%	XM_011459395.1	0	0	0
gene00575	-1.972	0.105	ATP-dependent DNA helicase PIF1-like	0.0E0	73.30%	XP_008229389.1	GO:0006281;GO:0044806;GO:0006260;GO:0006310;GO:0000002;GO:0005657;GO:0005634;GO:0005524;GO:0043141;GO:0032508;GO:0005739;GO:0032211;GO:0010521;GO:0051974	DNA replication;ATP-dependent 5'-3' DNA helicase activity;negative regulation of telomere maintenance via telomerase;DNA duplex unwinding;nucleus;DNA recombination;G-quadruplex DNA unwinding;telomerase inhibitor activity;DNA repair;mitochondrion;replication fork;mitochondrial genome maintenance;ATP binding;negative regulation of telomerase activity	Cellular Component;Cellular Component;Cellular Component;Molecular Function;Molecular Function;Molecular Function;Biological Process;Biological Process;Biological Process;Biological Process;Biological Process;Biological Process;Biological Process;Biological Process
gene00576	-1.019	0.963	DETOXIFICATION 41-like	0.0E0	87.50%	XP_004306280.1;XP_011468161.1	GO:0006855;GO:0015297;GO:0016021;GO:0015238	antiporter activity;integral component of membrane;drug transmembrane transport;drug transmembrane transporter activity	Cellular Component;Molecular Function;Molecular Function;Biological Process
gene00577	-1.203	0.645	serine threonine- kinase HT1 isoform X1 [Fragaria vesca vesca]	0.0E0	75.60%	XP_011468164.1;XP_011468163.1;XP_011468162.1	GO:0005524;GO:0005515;GO:0004672;GO:0006468	protein kinase activity;protein phosphorylation;protein binding;ATP binding	Molecular Function;Molecular Function;Molecular Function;Biological Process
gene00578	1.064	0.909	B-box zinc finger 22	7.4E-27	80.90%	ESR55591.1;XP_006442351.1	GO:0008270;GO:0016021;GO:0005622	intracellular;integral component of membrane;zinc ion binding	Cellular Component;Cellular Component;Molecular Function
gene00579	1.369	0.112	serine threonine- phosphatase 5 isoform X1	0.0E0	86.00%	XP_011468166.1	GO:0005789;GO:0004721;GO:0031965;GO:0005515;GO:0046872;GO:0016607;GO:0006470;GO:0016021	nuclear speck;phosphoprotein phosphatase activity;endoplasmic reticulum membrane;metal ion binding;protein dephosphorylation;integral component of membrane;protein binding;nuclear membrane	Cellular Component;Cellular Component;Cellular Component;Cellular Component;Molecular Function;Molecular Function;Molecular Function;Biological Process
gene00580	-1.321	0.232	serine threonine- phosphatase 7 long form homolog isoform X2	0.0E0	80.00%	XP_004304497.1;XP_011468167.1;XP_011468168.1	0	0	0
gene00581	1.324	0.399	TOO MANY MOUTHS	0.0E0	82.95%	XP_004306282.1	GO:0005515;GO:0016021;GO:0009505	plant-type cell wall;integral component of membrane;protein binding	Cellular Component;Cellular Component;Molecular Function
gene00582	1.325	0.157	ubiquinone biosynthesis O- mitochondrial	3.7E-147	75.05%	XP_004304498.1	GO:0005737;GO:0006744;GO:0008425;GO:0032259	cytoplasm;ubiquinone biosynthetic process;methylation;2-polyprenyl-6-methoxy-1,4-benzoquinone methyltransferase activity	Cellular Component;Molecular Function;Biological Process;Biological Process
gene00583	-1.333	0.463	citrate glyoxysomal	0.0E0	95.10%	XP_004306283.1	GO:0006099;GO:0046912	tricarboxylic acid cycle;transferase activity, transferring acyl groups, acyl groups converted into alkyl on transfer	Molecular Function;Biological Process
gene00584	-1.218	0.365	nucleolar GTP-binding 1-like	0.0E0	90.30%	XP_004304499.1	GO:0005525;GO:0042254;GO:0005730	GTP binding;nucleolus;ribosome biogenesis	Cellular Component;Molecular Function;Biological Process
gene00585	1.44	0.146	methylthioribose-1-phosphate isomerase-like	6.8E-7	66.00%	XP_011463545.1	0	0	0
gene00586	1.512	0.0702	Fragaria vesca vesca V-type proton ATPase subunit D (LOC101309369) mRNA	1.2E-51	100.00%	XM_004304452.2	0	0	0
gene00587	-1.048	0.81	V-type proton ATPase subunit D-like [Gossypium hirsutum]	0.0E0	94.90%	XP_004304500.1	GO:0042626;GO:0055085;GO:0005794;GO:0000325;GO:0005774;GO:0005886	transmembrane transport;plasma membrane;plant-type vacuole;vacuolar membrane;ATPase activity, coupled to transmembrane movement of substances;Golgi apparatus	Cellular Component;Cellular Component;Cellular Component;Cellular Component;Molecular Function;Biological Process
gene00588	-1.191	0.774	---NA---	0	0	0	0	0	0
gene00589	-9.394	0.0163	conserved hypothetical protein [Culex quinquefasciatus]	7.7E-4	56.00%	XP_001848505.1;EDS28477.1	0	0	0
gene00590	-1.003	0.995	wall-associated receptor kinase-like 1	0.0E0	62.05%	XP_011468169.1	GO:0016021;GO:0009069;GO:0016310;GO:0004674;GO:0030247	protein serine/threonine kinase activity;polysaccharide binding;serine family amino acid metabolic process;integral component of membrane;phosphorylation	Cellular Component;Molecular Function;Molecular Function;Biological Process;Biological Process
gene00591	-1.073	0.772	wall-associated receptor kinase-like 1	4.8E-33	70.45%	XP_011471049.1	GO:0016020;GO:0004672;GO:0005488	membrane;protein kinase activity;binding	Cellular Component;Molecular Function;Molecular Function
gene00592	1.088	0.874	F-box kelch-repeat At3g23880-like [Fragaria vesca vesca]	0.0E0	64.10%	XP_011468698.1	GO:0005509;GO:0016021;GO:0009069;GO:0016310;GO:0004674;GO:0030247	protein serine/threonine kinase activity;polysaccharide binding;serine family amino acid metabolic process;integral component of membrane;phosphorylation;calcium ion binding	Cellular Component;Molecular Function;Molecular Function;Molecular Function;Biological Process;Biological Process
gene00593	1.78	0.0275	Fragaria x ananassa sucrose transporter 1 (SUT1) complete cds	9.4E-41	86.00%	JX013937.1	0	0	0
gene00594	-2.432	0.148	wall-associated receptor kinase-like 1	3.1E-22	54.56%	XP_011468169.1	GO:0030247	polysaccharide binding	Molecular Function
gene00595	4.022	0.011	serine threonine kinase	2.4E-4	62.00%	AEJ72559.1	0	0	0
gene00596	1.372	0.174	Fragaria vesca vesca uncharacterized LOC101308713 (LOC101308713) transcript variant ncRNA	8.4E-14	72.00%	XR_908114.1	0	0	0
gene00597	-1.155	0.462	PREDICTED: uncharacterized protein LOC105351262	0.0E0	50.83%	XP_011463498.1	GO:0005515	protein binding	Molecular Function
gene00598	1.152	0.615	calcium-dependent kinase [Populus trichocarpa]	0.0E0	88.55%	XP_004297792.1	GO:0016757;GO:0016021;GO:0000139;GO:0016310;GO:0071555;GO:0016301	kinase activity;transferase activity, transferring glycosyl groups;Golgi membrane;integral component of membrane;phosphorylation;cell wall organization	Cellular Component;Cellular Component;Molecular Function;Molecular Function;Biological Process;Biological Process
gene00599	1.091	0.747	transport Sec24-like At4g32640	0.0E0	87.75%	XP_004298636.1	GO:0008270;GO:0006888;GO:0006886;GO:0030127	ER to Golgi vesicle-mediated transport;COPII vesicle coat;zinc ion binding;intracellular protein transport	Cellular Component;Molecular Function;Biological Process;Biological Process
gene00600	-1.563	0.42	Myb family transcription factor At1g14600	0.0E0	63.50%	XP_004297794.1	GO:0003677	DNA binding	Molecular Function
gene00601	-1.32	0.146	NADH dehydrogenase [ubiquinone] 1 beta subcomplex subunit 7-like	2.3E-71	84.05%	XP_004297795.1	GO:0006814;GO:0005747;GO:0015992;GO:0006120;GO:0008137;GO:0006744	mitochondrial respiratory chain complex I;proton transport;ubiquinone biosynthetic process;NADH dehydrogenase (ubiquinone) activity;mitochondrial electron transport, NADH to ubiquinone;sodium ion transport	Cellular Component;Molecular Function;Biological Process;Biological Process;Biological Process;Biological Process
gene00602	-1.065	0.83	short-chain dehydrogenase reductase ATA1	2.2E-178	87.80%	XP_004298637.1	GO:0005835;GO:0042967;GO:0004316;GO:0055114;GO:0006633;GO:0008667;GO:0019290	3-oxoacyl-[acyl-carrier-protein] reductase (NADPH) activity;oxidation-reduction process;fatty acid synthase complex;2,3-dihydro-2,3-dihydroxybenzoate dehydrogenase activity;siderophore biosynthetic process;fatty acid biosynthetic process;acyl-carrier-protein biosynthetic process	Molecular Function;Molecular Function;Biological Process;Biological Process;Cellular Component;Biological Process;Biological Process
gene00603	-1.097	0.628	eukaryotic translation initiation factor 3 subunit I-like	0.0E0	92.60%	XP_004297796.1	GO:0003743;GO:0001731;GO:0005515;GO:0016282;GO:0033290;GO:0006446;GO:0005840;GO:0005852	eukaryotic 48S preinitiation complex;regulation of translational initiation;ribosome;eukaryotic 43S preinitiation complex;translation initiation factor activity;protein binding;formation of translation preinitiation complex;eukaryotic translation initiation factor 3 complex	Cellular Component;Cellular Component;Cellular Component;Molecular Function;Molecular Function;Biological Process;Biological Process;Cellular Component
gene00604	1.184	0.381	NRT1 PTR FAMILY -like	0.0E0	93.20%	XP_010105518.1;EXC05013.1	GO:0006857;GO:0016021;GO:0005215	transporter activity;oligopeptide transport;integral component of membrane	Cellular Component;Molecular Function;Biological Process
gene00605	3.341	0.213	glutamate decarboxylase 4-like	0.0E0	90.50%	XP_004298638.1	GO:0030170;GO:0006536;GO:0019482;GO:0004351;GO:0006531;GO:0019530;GO:0006522	pyridoxal phosphate binding;alanine metabolic process;beta-alanine metabolic process;aspartate metabolic process;glutamate metabolic process;glutamate decarboxylase activity;taurine metabolic process	Molecular Function;Molecular Function;Biological Process;Biological Process;Biological Process;Biological Process;Biological Process
gene00606	11.107	0.00119	non-specific lipid-transfer 4	1.9E-64	85.70%	XP_004297800.1	GO:0006869;GO:0009506;GO:0008289	plasmodesma;lipid transport;lipid binding	Cellular Component;Molecular Function;Biological Process
gene00607	4.631	0.00381	XRI1-like isoform X1	0.0E0	67.50%	XP_004297801.1	0	0	0
gene00608	-1.072	0.801	probable potassium transporter 17	0.0E0	80.10%	XP_004297802.1	GO:0015079;GO:0071805;GO:0016021	potassium ion transmembrane transporter activity;potassium ion transmembrane transport;integral component of membrane	Cellular Component;Molecular Function;Biological Process
gene00609	1.006	0.992	PREDICTED: uncharacterized protein LOC105351262	1.5E-19	76.75%	XP_011463498.1	GO:0005524;GO:0016021	integral component of membrane;ATP binding	Cellular Component;Molecular Function
gene00610	1.976	0.0235	PREDICTED: uncharacterized protein LOC105351262	1.5E-101	46.60%	XP_011463498.1	GO:0005515	protein binding	Molecular Function
gene00611	1.961	0.0275	zinc finger BED domain-containing RICESLEEPER 3-like	4.6E-11	65.50%	XP_011457734.1;XP_011457731.1	0	0	0
gene00612	2.29	0.0574	sodium hydrogen exchanger 8 isoform X1	0.0E0	70.65%	XP_011463505.1	GO:0006810	transport	Biological Process
gene00613	1.56	0.162	sodium hydrogen exchanger 8 isoform X1	0.0E0	82.80%	XP_004297803.1	GO:0015299;GO:0016021;GO:1902600;GO:0006885	hydrogen ion transmembrane transport;solute:proton antiporter activity;regulation of pH;integral component of membrane	Cellular Component;Molecular Function;Biological Process;Biological Process
gene00614	1.608	0.131	transmembrane 9 superfamily member 3	0.0E0	95.60%	XP_011463508.1	GO:0016021	integral component of membrane	Cellular Component
gene00615	-2.168	0.0192	Agamous-like MADS-box AGL62 [Morus notabilis]	8.1E-170	65.35%	XP_011463509.1	GO:0003677;GO:0046983	DNA binding;protein dimerization activity	Molecular Function;Molecular Function
gene00616	-2.859	0.0223	D-galacturonate reductase-like	0.0E0	88.35%	XP_004297805.1	GO:0050388;GO:0055114;GO:0019853	oxidation-reduction process;uronate dehydrogenase activity;L-ascorbic acid biosynthetic process	Molecular Function;Biological Process;Biological Process
gene00617	-1.718	0.137	non-functional NADPH-dependent codeinone reductase 2-like	0.0E0	82.80%	XP_004297806.1	GO:0016491;GO:0055114	oxidation-reduction process;oxidoreductase activity	Molecular Function;Biological Process
gene00618	3.141	0.00853	SHOOT GRAVITROPISM 5	0.0E0	77.50%	XP_004297807.1	GO:0003676;GO:0046872	metal ion binding;nucleic acid binding	Molecular Function;Molecular Function
gene00619	1.41	0.251	PHD finger MALE STERILITY 1	0.0E0	78.35%	XP_004298641.2	GO:0005634;GO:0008270;GO:0005515;GO:0010208;GO:0045893;GO:0055046;GO:0048655;GO:0009846	pollen germination;microgametogenesis;nucleus;protein binding;anther wall tapetum morphogenesis;positive regulation of transcription, DNA-templated;zinc ion binding;pollen wall assembly	Cellular Component;Molecular Function;Molecular Function;Biological Process;Biological Process;Biological Process;Biological Process;Biological Process
gene00620	2.496	0.0536	NRT1 PTR FAMILY -like	0.0E0	74.85%	XP_004297809.1	GO:0016020;GO:0006810;GO:0005215	transporter activity;membrane;transport	Cellular Component;Molecular Function;Biological Process
gene00621	1.096	0.762	---NA---	0	0	0	0	0	0
gene00622	-2.472	0.566	7-deoxyloganetin glucosyltransferase-like	0.0E0	76.55%	XP_004297810.1	GO:0047893;GO:0009813	flavonoid biosynthetic process;flavonol 3-O-glucosyltransferase activity	Molecular Function;Biological Process
gene00623	-1.042	0.877	AMP deaminase-like isoform X1	0.0E0	63.80%	XP_004298642.1	GO:0003876;GO:0032264;GO:0006144	AMP deaminase activity;IMP salvage;purine nucleobase metabolic process	Molecular Function;Biological Process;Biological Process
gene00624	1.124	0.665	PREDICTED: uncharacterized protein LOC105349548 [Fragaria vesca subsp. vesca]	1.0E-28	59.25%	XP_011457734.1;XP_011457731.1	0	0	0
gene00625	-1.045	0.927	PREDICTED: uncharacterized protein LOC105353190	1.0E-34	52.40%	XP_011470404.1	0	0	0
gene00626	1.438	0.417	PREDICTED: uncharacterized protein LOC104586982	5.9E-4	57.00%	XP_010242694.1	0	0	0
gene00627	1.142	0.634	PREDICTED: uncharacterized protein LOC105351264 isoform X2	4.4E-43	57.36%	XP_011463513.1	0	0	0
gene00628	1.541	0.0646	Glycine-rich isoform 1	0.0E0	73.00%	XP_004297812.1	0	0	0
gene00629	-1.121	0.64	chloroplast sensor chloroplastic isoform X2	5.8E-35	80.45%	XP_011464235.1	GO:0009507;GO:0010109;GO:0005488;GO:0006468;GO:0016301	regulation of photosynthesis;chloroplast;kinase activity;binding;protein phosphorylation	Cellular Component;Molecular Function;Molecular Function;Biological Process;Biological Process
gene00630	12.839	0.0352	thioredoxin H2-like	1.7E-82	87.35%	XP_004297814.1	GO:0006118;GO:0015035;GO:0006662;GO:0005829;GO:0016671;GO:0034599;GO:0045454;GO:0055114;GO:0006457;GO:0000103;GO:0005886	cellular response to oxidative stress;oxidation-reduction process;cytosol;plasma membrane;sulfate assimilation;cell redox homeostasis;glycerol ether metabolic process;protein folding;oxidoreductase activity, acting on a sulfur group of donors, disulfide as acceptor;obsolete electron transport;protein disulfide oxidoreductase activity	Cellular Component;Cellular Component;Molecular Function;Molecular Function;Biological Process;Biological Process;Biological Process;Biological Process;Biological Process;Biological Process;Biological Process
gene00631	1.088	0.841	transcription factor bHLH90	0.0E0	61.95%	XP_004298568.2	GO:0046983	protein dimerization activity	Molecular Function
gene00632	1.36	0.366	proline-rich receptor kinase PERK13	0.0E0	81.55%	XP_004298569.1	GO:0005524;GO:0016021;GO:0009069;GO:0004674;GO:0006468	protein serine/threonine kinase activity;serine family amino acid metabolic process;protein phosphorylation;integral component of membrane;ATP binding	Cellular Component;Molecular Function;Molecular Function;Biological Process;Biological Process
gene00633	-1.231	0.6	F-box At1g30790-like	0.0E0	53.55%	XP_011463716.1	GO:0005515	protein binding	Molecular Function
gene00634	-1.356	0.593	probable inactive poly [ADP-ribose] polymerase SRO2	0.0E0	61.60%	XP_004297628.1	GO:0003950	NAD+ ADP-ribosyltransferase activity	Molecular Function
gene00635	-4.693	0.0292	serine threonine- kinase BLUS1-like [Gossypium arboreum]	0.0E0	86.65%	XP_004298571.1	GO:0005524;GO:0009069;GO:0004674;GO:0006468	protein serine/threonine kinase activity;serine family amino acid metabolic process;protein phosphorylation;ATP binding	Molecular Function;Molecular Function;Biological Process;Biological Process
gene00636	1.222	0.338	Fragaria vesca vesca serine threonine- kinase fray2 (LOC101301968) mRNA	9.4E-41	100.00%	XM_004298523.2	0	0	0
gene00637	1.01	0.97	histone -like	5.0E-170	66.00%	XP_004297631.1	0	0	0
gene00638	1.073	0.813	AMSH-like ubiquitin thioesterase 2 isoform X1 [Juglans regia]	5.5E-131	65.55%	XP_011463363.1	0	0	0
gene00639	-1.059	0.78	carbonic anhydrase 2-like isoform X3 [Populus euphratica]	1.6E-180	80.70%	XP_004297630.1	GO:0008270;GO:0006807;GO:0004089;GO:0015976;GO:0006730	carbon utilization;carbonate dehydratase activity;nitrogen compound metabolic process;one-carbon metabolic process;zinc ion binding	Molecular Function;Molecular Function;Biological Process;Biological Process;Biological Process
gene00640	-1.293	0.548	E3 ubiquitin- ligase	3.9E-14	63.15%	SCM23805.1	GO:0008270;GO:0005515	protein binding;zinc ion binding	Molecular Function;Molecular Function
gene00641	-1.04	0.947	Leucine-rich repeat-containing 50	0.0E0	79.20%	XP_011463365.1	0	0	0
gene00642	2	0.0678	ribosomal mitochondrial	2.2E-50	85.25%	XP_008375586.1	GO:0003735;GO:0005739;GO:0042254;GO:0015935;GO:0006412	translation;small ribosomal subunit;mitochondrion;structural constituent of ribosome;ribosome biogenesis	Cellular Component;Cellular Component;Molecular Function;Biological Process;Biological Process
gene00643	2.208	0.059	rust resistance kinase Lr10-like	1.4E-160	67.65%	XP_004298576.1	GO:0004672;GO:0016310	protein kinase activity;phosphorylation	Molecular Function;Biological Process
gene00644	-1.904	0.113	LEAF RUST 10 DISEASE-RESISTANCE LOCUS RECEPTOR-LIKE PROTEIN KINASE-like	0.0E0	62.85%	XP_004298577.1	0	0	0
gene00645	1.052	0.809	NUCLEAR FUSION DEFECTIVE chloroplastic mitochondrial	1.9E-19	73.50%	XP_004297632.1	0	0	0
gene00646	2.375	0.0164	polygalacturonase 1 beta 3	0.0E0	82.35%	XP_004298578.1	GO:0016021	integral component of membrane	Cellular Component
gene00647	-1.111	0.786	---NA---	0	0	0	0	0	0
gene00648	1.094	0.757	Nucleic acid- OB-fold [Theobroma cacao]	3.4E-96	93.30%	XP_004297633.1	0	0	0
gene00649	-6.752	0.00373	2-methylene-furan-3-one reductase-like	0.0E0	92.75%	XP_004297634.1	GO:0009570;GO:0035671;GO:0042558;GO:0045905;GO:0008270;GO:0009941;GO:0006452;GO:0005840;GO:0045901;GO:0003960;GO:0009579;GO:0006118;GO:0005515;GO:0003746;GO:0043022;GO:0010319;GO:0048046;GO:0055114;GO:0035798	oxidation-reduction process;chloroplast envelope;ribosome binding;chloroplast stroma;protein binding;2-alkenal reductase (NADP+) activity;stromule;pteridine-containing compound metabolic process;apoplast;positive regulation of translational termination;positive regulation of translational elongation;ribosome;thylakoid;translation elongation factor activity;enone reductase activity;translational f…	Cellular Component;Cellular Component;Cellular Component;Cellular Component;Cellular Component;Molecular Function;Molecular Function;Molecular Function;Molecular Function;Molecular Function;Molecular Function;Molecular Function;Biological Process;Biological Process;Biological Process;Biological Process;Biological Process;Cellular Component;Biological Process
gene00650	1.297	0.299	pre-mRNA-processing factor 17 isoform X2	0.0E0	91.90%	XP_004297635.2	GO:0005515;GO:0071013;GO:0000398	mRNA splicing, via spliceosome;catalytic step 2 spliceosome;protein binding	Cellular Component;Molecular Function;Biological Process
gene00651	5.446	0.0128	F-box kelch-repeat At3g06240-like	0.0E0	56.90%	XP_011463367.1	GO:0005515	protein binding	Molecular Function
gene00652	1.16	0.466	dual-specificity RNA methyltransferase	0.0E0	79.85%	XP_011463369.1	GO:0008649;GO:0005737;GO:0070475;GO:0008175;GO:0051536;GO:0030488	cytoplasm;iron-sulfur cluster binding;rRNA base methylation;rRNA methyltransferase activity;tRNA methylation;tRNA methyltransferase activity	Cellular Component;Molecular Function;Molecular Function;Molecular Function;Biological Process;Biological Process
gene00653	-1.4	0.447	deoxynucleoside triphosphate triphosphohydrolase SAMHD1 homolog isoform X1	0.0E0	81.25%	XP_011463368.1	GO:0005634;GO:0006144;GO:0008832;GO:0006203	dGTP catabolic process;dGTPase activity;nucleus;purine nucleobase metabolic process	Cellular Component;Molecular Function;Biological Process;Biological Process
gene00654	-1.427	0.347	serine threonine- kinase HT1-like	0.0E0	73.85%	XP_004298582.1	GO:0005524;GO:0004672;GO:0006468	protein kinase activity;protein phosphorylation;ATP binding	Molecular Function;Molecular Function;Biological Process
gene00655	-1.44	0.152	ubiquitin-like-specific protease 1D isoform X1	0.0E0	60.50%	XP_004297636.2	GO:0006508;GO:0008234	cysteine-type peptidase activity;proteolysis	Molecular Function;Biological Process
gene00656	-1.908	0.123	RNA-binding 25-like isoform X2 [Malus domestica]	0.0E0	84.70%	XP_004297637.2	GO:0000166;GO:0003676;GO:0006397	mRNA processing;nucleic acid binding;nucleotide binding	Molecular Function;Molecular Function;Biological Process
gene00657	2.524	0.0141	F-box kelch-repeat At3g06240-like	0.0E0	54.50%	XP_004298584.1	GO:0005515	protein binding	Molecular Function
gene00658	2.206	0.0262	equilibrative nucleotide transporter 1	0.0E0	87.00%	XP_004297638.1	GO:0005337;GO:0016021;GO:1901642;GO:0005774	nucleoside transmembrane transport;vacuolar membrane;integral component of membrane;nucleoside transmembrane transporter activity	Cellular Component;Cellular Component;Molecular Function;Biological Process
gene00659	-1.126	0.726	probable receptor kinase At5g18500	0.0E0	74.15%	XP_004298585.1	GO:0005524;GO:0016020;GO:0004672;GO:0006468	membrane;protein kinase activity;protein phosphorylation;ATP binding	Cellular Component;Molecular Function;Molecular Function;Biological Process
gene00660	-1.626	0.226	U-box domain-containing 19-like	0.0E0	78.20%	XP_004297639.1	GO:0005634;GO:0004842;GO:0005515;GO:0005737;GO:0016567	cytoplasm;protein ubiquitination;ubiquitin-protein transferase activity;nucleus;protein binding	Cellular Component;Cellular Component;Molecular Function;Molecular Function;Biological Process
gene00661	5.446	0.0173	probable xyloglucan endotransglucosylase hydrolase 33	0.0E0	82.60%	XP_004297640.1	GO:0005887;GO:0005618;GO:0048046;GO:0009831;GO:0004553;GO:0016762;GO:0010411;GO:0042546	apoplast;hydrolase activity, hydrolyzing O-glycosyl compounds;plant-type cell wall modification involved in multidimensional cell growth;cell wall biogenesis;xyloglucan:xyloglucosyl transferase activity;xyloglucan metabolic process;cell wall;integral component of plasma membrane	Cellular Component;Cellular Component;Cellular Component;Molecular Function;Molecular Function;Biological Process;Biological Process;Biological Process
gene00662	1.236	0.249	aldehyde dehydrogenase family 2 member mitochondrial-like	0.0E0	92.40%	XP_004297641.1	GO:0006094;GO:0006560;GO:0006096;GO:0006552;GO:0006574;GO:0006550;GO:0006699;GO:0006568;GO:0006554;GO:0006631;GO:0004029;GO:0046251;GO:0006525;GO:0006547;GO:0019260;GO:0046486;GO:0019482;GO:0055114;GO:0019852	proline metabolic process;oxidation-reduction process;arginine metabolic process;bile acid biosynthetic process;1,2-dichloroethane catabolic process;aldehyde dehydrogenase (NAD) activity;glycolytic process;leucine catabolic process;tryptophan metabolic process;gluconeogenesis;isoleucine catabolic process;lysine catabolic process;fatty acid metabolic process;beta-alanine metabolic process;histidin…	Molecular Function;Biological Process;Biological Process;Biological Process;Biological Process;Biological Process;Biological Process;Biological Process;Biological Process;Biological Process;Biological Process;Biological Process;Biological Process;Biological Process;Biological Process;Biological Process;Biological Process;Biological Process;Biological Process
gene00663	6.995	0.0182	probable xyloglucan endotransglucosylase hydrolase 33	2.5E-70	85.25%	XP_004297640.1	GO:0005887;GO:0005618;GO:0048046;GO:0009831;GO:0004553;GO:0016762;GO:0010411;GO:0042546	apoplast;hydrolase activity, hydrolyzing O-glycosyl compounds;plant-type cell wall modification involved in multidimensional cell growth;cell wall biogenesis;xyloglucan:xyloglucosyl transferase activity;xyloglucan metabolic process;cell wall;integral component of plasma membrane	Cellular Component;Cellular Component;Cellular Component;Molecular Function;Molecular Function;Biological Process;Biological Process;Biological Process
gene00664	1.26	0.235	aldehyde dehydrogenase family 2 member mitochondrial-like	0.0E0	93.75%	XP_004297642.1	GO:0006094;GO:0006560;GO:0006096;GO:0006552;GO:0006574;GO:0006550;GO:0006699;GO:0006568;GO:0006554;GO:0006631;GO:0004029;GO:0046251;GO:0006525;GO:0006547;GO:0019260;GO:0046486;GO:0019482;GO:0055114;GO:0019852	proline metabolic process;oxidation-reduction process;arginine metabolic process;bile acid biosynthetic process;1,2-dichloroethane catabolic process;aldehyde dehydrogenase (NAD) activity;glycolytic process;leucine catabolic process;tryptophan metabolic process;gluconeogenesis;isoleucine catabolic process;lysine catabolic process;fatty acid metabolic process;beta-alanine metabolic process;histidin…	Molecular Function;Biological Process;Biological Process;Biological Process;Biological Process;Biological Process;Biological Process;Biological Process;Biological Process;Biological Process;Biological Process;Biological Process;Biological Process;Biological Process;Biological Process;Biological Process;Biological Process;Biological Process;Biological Process
gene00665	-1.105	0.595	dynamin-related 4C-like	0.0E0	89.40%	XP_004298586.1	GO:0005525;GO:0003924	GTP binding;GTPase activity	Molecular Function;Molecular Function
gene00666	-1.184	0.478	probable carotenoid cleavage dioxygenase chloroplastic	0.0E0	85.10%	XP_004297644.1	GO:0016702;GO:0055114	oxidoreductase activity, acting on single donors with incorporation of molecular oxygen, incorporation of two atoms of oxygen;oxidation-reduction process	Molecular Function;Biological Process
gene00667	-2.226	0.0363	PREDICTED: uncharacterized protein LOC101306912	1.4E-146	64.60%	XP_011463377.1	GO:0016020	membrane	Cellular Component
gene00668	1.361	0.35	PREDICTED: uncharacterized protein LOC103431919	1.9E-54	52.85%	XP_008368316.1	0	0	0
gene00669	1.11	0.814	hypothetical protein PRUPE_ppa025203mg [Prunus persica]	3.1E-46	52.75%	XP_007224706.1;EMJ25905.1	0	0	0
gene00670	3.817	0.00231	transmembrane [Medicago truncatula]	0.0E0	65.95%	XP_011463378.1	GO:0016020	membrane	Cellular Component
gene00671	2.752	0.00968	Fragaria vesca vesca uncharacterized LOC105351246 (LOC105351246) ncRNA	8.4E-111	100.00%	XR_905827.1	0	0	0
gene00672	1.147	0.523	PREDICTED: uncharacterized protein LOC105351389	0.0E0	52.50%	XP_011463718.1	0	0	0
gene00673	1.216	0.403	PREDICTED: uncharacterized protein LOC105351390	0.0E0	54.70%	XP_011463719.1	0	0	0
gene00674	1.09	0.744	serine arginine-rich splicing factor RSZ21 isoform X1	3.0E-58	84.45%	XP_004297645.1	GO:0000166;GO:0003676;GO:0008270;GO:0016021	nucleic acid binding;integral component of membrane;nucleotide binding;zinc ion binding	Cellular Component;Molecular Function;Molecular Function;Molecular Function
gene00675	1.019	0.938	potassium transporter 6-like	0.0E0	86.55%	XP_011463380.1	GO:0015079;GO:0071805;GO:0016021;GO:0005886	plasma membrane;potassium ion transmembrane transporter activity;potassium ion transmembrane transport;integral component of membrane	Cellular Component;Cellular Component;Molecular Function;Biological Process
gene00676	1.443	0.0779	probable alpha,alpha-trehalose-phosphate synthase [UDP-forming] 10 isoform X1 [Ziziphus jujuba]	0.0E0	92.60%	XP_004297647.1	GO:0003825;GO:0004805;GO:0005992;GO:0016311;GO:0005982;GO:0005985	starch metabolic process;trehalose-phosphatase activity;trehalose biosynthetic process;dephosphorylation;sucrose metabolic process;alpha,alpha-trehalose-phosphate synthase (UDP-forming) activity	Molecular Function;Molecular Function;Biological Process;Biological Process;Biological Process;Biological Process
gene00677	8.835	0.00115	NHL domain-containing isoform 2 [Theobroma cacao]	0.0E0	84.50%	XP_004297648.1	GO:0016021	integral component of membrane	Cellular Component
gene00678	1.455	0.0968	NHL domain-containing isoform partial	4.2E-48	70.30%	XP_004297649.1	0	0	0
gene00679	1.387	0.278	PREDICTED: uncharacterized protein LOC101313505 isoform X2	3.0E-174	78.30%	XP_011463382.1	GO:0016021	integral component of membrane	Cellular Component
gene00680	1.297	0.235	AP-1 complex subunit gamma-2-like isoform X1	0.0E0	91.25%	XP_004297650.1	GO:0016192;GO:0030131;GO:0008565;GO:0005794;GO:0005488;GO:0006886	clathrin adaptor complex;binding;protein transporter activity;Golgi apparatus;intracellular protein transport;vesicle-mediated transport	Cellular Component;Cellular Component;Molecular Function;Molecular Function;Biological Process;Biological Process
gene00681	2.749	0.0143	RING-H2 finger ATL46	0.0E0	77.50%	XP_004297652.1	GO:0008270;GO:0005515;GO:0016021	integral component of membrane;protein binding;zinc ion binding	Cellular Component;Molecular Function;Molecular Function
gene00682	2.04	0.149	transcription factor PAR1-like	3.2E-12	82.42%	XP_010653274.1	0	0	0
gene00683	1.343	0.199	Fragaria vesca vesca MATE efflux family 5 (LOC101301826) mRNA	5.5E-24	83.00%	XM_011472098.1	0	0	0
gene00684	1.031	0.98	transcription factor EMB1444-like [Populus euphratica]	0.0E0	72.50%	XP_011463383.1	GO:0005829;GO:0009069;GO:0004674;GO:0006468;GO:0035556	protein serine/threonine kinase activity;cytosol;serine family amino acid metabolic process;intracellular signal transduction;protein phosphorylation	Cellular Component;Molecular Function;Biological Process;Biological Process;Biological Process
gene00685	1.15	0.469	WAT1-related At3g28050-like isoform X1 [Juglans regia]	0.0E0	82.10%	XP_011463384.1;XP_004297653.1	GO:0055085;GO:0022857;GO:0016021;GO:0005886	transmembrane transport;plasma membrane;transmembrane transporter activity;integral component of membrane	Cellular Component;Cellular Component;Molecular Function;Biological Process
gene00686	-1.918	0.355	WAT1-related At1g70260	1.3E-179	67.60%	XP_004297654.1	GO:0055085;GO:0022857;GO:0016021;GO:0005886	transmembrane transport;plasma membrane;transmembrane transporter activity;integral component of membrane	Cellular Component;Cellular Component;Molecular Function;Biological Process
gene00687	22.316	0.00237	MLP 423	3.4E-61	81.05%	XP_004297655.1	GO:0009607;GO:0016020;GO:0006952	response to biotic stimulus;membrane;defense response	Cellular Component;Biological Process;Biological Process
gene00688	-1.182	0.594	serine threonine- kinase PBS1	0.0E0	91.60%	XP_004297656.1	GO:0005524;GO:0000186;GO:0004709;GO:0007178;GO:0009069;GO:0005622	serine family amino acid metabolic process;intracellular;ATP binding;transmembrane receptor protein serine/threonine kinase signaling pathway;MAP kinase kinase kinase activity;activation of MAPKK activity	Cellular Component;Molecular Function;Molecular Function;Biological Process;Biological Process;Biological Process
gene00689	1.031	0.901	Acyl- N-acyltransferases (NAT) superfamily [Arabidopsis thaliana]	6.1E-148	73.45%	XP_004297657.1	GO:0009507;GO:0042967;GO:0006474;GO:0031248;GO:0004596	N-terminal protein amino acid acetylation;protein acetyltransferase complex;chloroplast;peptide alpha-N-acetyltransferase activity;acyl-carrier-protein biosynthetic process	Cellular Component;Cellular Component;Molecular Function;Biological Process;Biological Process
gene00690	3.357	0.0812	ALTERED XYLOGLUCAN 4	0.0E0	81.25%	XP_004297658.1	GO:0042967;GO:0016021;GO:0005794;GO:0010411;GO:0016413	O-acetyltransferase activity;xyloglucan metabolic process;acyl-carrier-protein biosynthetic process;integral component of membrane;Golgi apparatus	Cellular Component;Cellular Component;Molecular Function;Biological Process;Biological Process
gene00691	-1.007	0.979	LSM12 homolog	1.1E-101	82.55%	XP_004297659.1	0	0	0
gene00692	2.513	0.0165	nucleobase-ascorbate transporter 6 [Daucus carota sativus]	0.0E0	94.25%	XP_011463385.1;XP_011463386.1;XP_004297660.1	GO:0055085;GO:0016021;GO:0005215	transporter activity;transmembrane transport;integral component of membrane	Cellular Component;Molecular Function;Biological Process
gene00693	1.313	0.307	PREDICTED: uncharacterized protein LOC101292113	5.0E-138	74.60%	XP_004297661.1	0	0	0
gene00694	2.859	0.0168	PLASTID REDOX INSENSITIVE 2	9.0E-82	87.35%	XP_004297662.1	0	0	0
gene00695	-1.098	0.789	Fragaria vesca vesca disease resistance RGA1 (LOC101305487) transcript variant mRNA	1.9E-13	77.00%	XM_004302731.2	0	0	0
gene00696	-1.078	0.785	cyclin-D1-1-like [Pyrus x bretschneideri]	0.0E0	83.90%	XP_011463387.1	GO:0005634	nucleus	Cellular Component
gene00697	-1.503	0.0558	PREDICTED: uncharacterized protein LOC101292993	0.0E0	71.05%	XP_004297664.1	GO:0000166;GO:0003676;GO:0004523;GO:0051252	regulation of RNA metabolic process;nucleic acid binding;RNA-DNA hybrid ribonuclease activity;nucleotide binding	Molecular Function;Molecular Function;Molecular Function;Biological Process
gene00698	1.074	0.881	remorin-4 [Dimocarpus longan]	4.1E-70	80.85%	XP_004299421.1	GO:0005886	plasma membrane	Cellular Component
gene00699	-1.337	0.149	Thiol-disulfide oxidoreductase DCC	4.3E-102	90.05%	XP_011463388.1	GO:0003676;GO:0090502;GO:0004523;GO:0051252	regulation of RNA metabolic process;nucleic acid binding;RNA-DNA hybrid ribonuclease activity;RNA phosphodiester bond hydrolysis, endonucleolytic	Molecular Function;Molecular Function;Biological Process;Biological Process
gene00700	1.247	0.377	Serine Threonine-kinase [Arabidopsis thaliana]	1.0E-94	93.10%	XP_004297665.1	GO:0042646;GO:0010468;GO:0009642	response to light intensity;regulation of gene expression;plastid nucleoid	Cellular Component;Biological Process;Biological Process
gene00701	-4.652	0.0286	DNA polymerase lambda isoform X2	0.0E0	68.80%	XP_004298590.2	GO:0003677;GO:0003887;GO:0006260;GO:0042575	DNA replication;DNA polymerase complex;DNA-directed DNA polymerase activity;DNA binding	Molecular Function;Molecular Function;Biological Process;Cellular Component
gene00702	1.086	0.713	---NA---	0	0	0	0	0	0
gene00703	-3.605	0.0943	DNA polymerase lambda isoform X1	0.0E0	84.65%	XP_004298591.1	GO:0005634;GO:0003677;GO:0006281;GO:0003887;GO:0006260;GO:0071897;GO:0042575	DNA replication;DNA polymerase complex;DNA biosynthetic process;DNA-directed DNA polymerase activity;nucleus;DNA repair;DNA binding	Cellular Component;Molecular Function;Molecular Function;Biological Process;Biological Process;Biological Process;Cellular Component
gene00704	-1.088	0.852	---NA---	0	0	0	0	0	0
gene00705	1.223	0.296	Fragaria vesca vesca probable disease resistance At4g27220 (LOC101303577) transcript variant mRNA	2.9E-15	86.00%	XM_011472515.1	0	0	0
gene00706	-1.69	0.402	---NA---	0	0	0	0	0	0
gene00707	-1.238	0.419	DEAD-box ATP-dependent RNA helicase 22 isoform X2 [Malus domestica]	0.0E0	80.20%	XP_004297666.1;XP_011463390.1	GO:0003676;GO:0005524;GO:0009507;GO:0004386	chloroplast;helicase activity;nucleic acid binding;ATP binding	Cellular Component;Molecular Function;Molecular Function;Molecular Function
gene00708	-1.403	0.725	UDP-glycosyltransferase 74B1-like	0.0E0	85.90%	XP_004297667.1	GO:0052544;GO:0047251;GO:0019761;GO:0042742	defense response by callose deposition in cell wall;thiohydroximate beta-D-glucosyltransferase activity;defense response to bacterium;glucosinolate biosynthetic process	Molecular Function;Biological Process;Biological Process;Biological Process
gene00709	-1.115	0.772	F-box At5g62510-like	8.2E-24	52.90%	XP_011463069.1	0	0	0
gene00710	-1.385	0.809	gibberellin-regulated 3-like	1.7E-62	85.00%	XP_004297668.1	0	0	0
gene00711	-2.201	0.0182	NLRC3 isoform X1	0.0E0	87.25%	XP_004297669.1	GO:0005515;GO:0005739;GO:0009941	chloroplast envelope;protein binding;mitochondrion	Cellular Component;Cellular Component;Molecular Function
gene00712	-1.076	0.921	---NA---	0	0	0	0	0	0
gene00713	1.668	0.268	E3 ubiquitin- ligase CIP8-like [Pyrus x bretschneideri]	5.5E-107	61.25%	XP_011463392.1	0	0	0
gene00714	-1.05	0.899	Enolase 1	2.0E-179	64.90%	XP_004294417.2;XP_011461036.1	GO:0000287;GO:0004634;GO:0006094;GO:0009094;GO:0000162;GO:0006571;GO:0006096;GO:0000015	magnesium ion binding;L-phenylalanine biosynthetic process;tyrosine biosynthetic process;phosphopyruvate hydratase complex;glycolytic process;gluconeogenesis;phosphopyruvate hydratase activity;tryptophan biosynthetic process	Cellular Component;Molecular Function;Molecular Function;Biological Process;Biological Process;Biological Process;Biological Process;Biological Process
gene00715	-1.437	0.0815	IAA-amino acid hydrolase ILR1-like 4	0.0E0	85.95%	XP_004297670.1	GO:0008152;GO:0016021;GO:0016787	hydrolase activity;metabolic process;integral component of membrane	Cellular Component;Molecular Function;Biological Process
gene00716	1.149	0.634	chaperone dnaJ 16 [Citrus sinensis]	0.0E0	86.90%	XP_004297671.1	0	0	0
gene00717	-1.243	0.744	zinc finger 5	0.0E0	69.15%	XP_004297672.1	GO:0003676;GO:0046872;GO:0044763;GO:0050789	metal ion binding;regulation of biological process;nucleic acid binding;single-organism cellular process	Molecular Function;Molecular Function;Biological Process;Biological Process
gene00718	1.21	0.395	sterile alpha motif domain-containing family [Populus trichocarpa]	0.0E0	76.20%	XP_004297673.1	GO:0005524;GO:0005515	protein binding;ATP binding	Molecular Function;Molecular Function
gene00719	1.702	0.155	uncharacterized WD repeat-containing all2124-like	0.0E0	76.50%	XP_004297674.1	GO:0005515	protein binding	Molecular Function
gene00720	1.484	0.61	metalloendo ase 2-MMP	2.3E-121	58.80%	XP_004297678.1	GO:0008270;GO:0006508;GO:0031012;GO:0004222	metalloendopeptidase activity;extracellular matrix;proteolysis;zinc ion binding	Cellular Component;Molecular Function;Molecular Function;Biological Process
gene00721	1.239	0.245	endoribonuclease Dicer homolog 2a-like isoform X5	2.6E-45	57.90%	XP_004499925.1	0	0	0
gene00722	1.317	0.619	metalloendo ase 2-MMP	0.0E0	80.45%	XP_004297678.1	GO:0008270;GO:0006508;GO:0016021;GO:0031012;GO:0004222	metalloendopeptidase activity;integral component of membrane;extracellular matrix;proteolysis;zinc ion binding	Cellular Component;Cellular Component;Molecular Function;Molecular Function;Biological Process
gene00723	-1.485	0.463	[Medicago truncatula]	4.1E-41	68.60%	XP_011463394.1	0	0	0
gene00724	1.308	0.315	probable disease resistance At4g27220 isoform X1 [Fragaria vesca vesca]	0.0E0	66.80%	XP_011463396.1;XP_011463395.1;XP_004297676.2;XP_011463398.1;XP_011463397.1	GO:0005515;GO:0043531	ADP binding;protein binding	Molecular Function;Molecular Function
gene00725	-1.033	0.874	Zinc finger MYND domain-containing 15 isoform 1	0.0E0	92.60%	XP_004297675.1	0	0	0
gene00726	3.209	0.00298	two-component response regulator ARR5-like	2.5E-125	86.85%	XP_004297679.1	GO:0000160;GO:0016310;GO:0016301;GO:0005622	kinase activity;phosphorelay signal transduction system;intracellular;phosphorylation	Cellular Component;Molecular Function;Biological Process;Biological Process
gene00727	3.114	0.00539	formin 4	0.0E0	78.25%	XP_004298593.1;XP_011463404.1	GO:0016021	integral component of membrane	Cellular Component
gene00728	1.155	0.62	WVD2-like 7 isoform X2	0.0E0	68.45%	XP_004297680.1;XP_011463403.1	0	0	0
gene00729	1.604	0.252	germin subfamily 1 member 1	2.7E-132	83.95%	XP_004298594.1	GO:0046564;GO:0046487;GO:0033609;GO:0005618;GO:0030145;GO:0005576;GO:0045735	glyoxylate metabolic process;nutrient reservoir activity;manganese ion binding;extracellular region;oxalate decarboxylase activity;oxalate metabolic process;cell wall	Cellular Component;Cellular Component;Molecular Function;Molecular Function;Molecular Function;Biological Process;Biological Process
gene00730	4.062	0.0121	probable galacturonosyltransferase-like 9	0.0E0	88.00%	XP_004297681.1	GO:0016757	transferase activity, transferring glycosyl groups	Molecular Function
gene00731	-3.45	0.0218	probable polyamine transporter At1g31830 isoform X3 [Gossypium arboreum]	0.0E0	91.50%	XP_011463406.1;XP_011463405.1	GO:0016021;GO:0015171;GO:0003333	amino acid transmembrane transport;integral component of membrane;amino acid transmembrane transporter activity	Cellular Component;Molecular Function;Biological Process
gene00732	1.367	0.13	pyruvate dehydrogenase E1 component subunit mitochondrial	0.0E0	95.25%	XP_004297682.1	GO:0009097;GO:0006094;GO:0006086;GO:0045254;GO:0043231;GO:0004739;GO:0009099;GO:0006096;GO:0009098;GO:0055114	isoleucine biosynthetic process;oxidation-reduction process;intracellular membrane-bounded organelle;valine biosynthetic process;glycolytic process;leucine biosynthetic process;pyruvate dehydrogenase complex;gluconeogenesis;pyruvate dehydrogenase (acetyl-transferring) activity;acetyl-CoA biosynthetic process from pyruvate	Cellular Component;Molecular Function;Biological Process;Biological Process;Biological Process;Biological Process;Biological Process;Biological Process;Biological Process;Cellular Component
gene00733	-2.077	0.14	D -box ATP-dependent RNA helicase D 15 chloroplastic	0.0E0	85.85%	XP_004298595.1	GO:0009570;GO:0003676;GO:0005524;GO:0010494;GO:0009793;GO:0004386;GO:0016441;GO:0010497	embryo development ending in seed dormancy;plasmodesmata-mediated intercellular transport;cytoplasmic stress granule;chloroplast stroma;helicase activity;nucleic acid binding;ATP binding;posttranscriptional gene silencing	Cellular Component;Cellular Component;Molecular Function;Molecular Function;Molecular Function;Biological Process;Biological Process;Biological Process
gene00734	-2.003	0.018	paired amphipathic helix Sin3-like 4 isoform X2	0.0E0	87.75%	XP_011463409.1	GO:0000122;GO:0004407;GO:0000118;GO:0001106;GO:0016575;GO:0000785	histone deacetylation;histone deacetylase activity;histone deacetylase complex;RNA polymerase II transcription corepressor activity;negative regulation of transcription from RNA polymerase II promoter;chromatin	Cellular Component;Cellular Component;Molecular Function;Molecular Function;Biological Process;Biological Process
gene00735	-1.026	0.928	microtubule-associated TORTIFOLIA1	0.0E0	75.20%	XP_004297684.1	0	0	0
gene00736	1.542	0.115	UPF0392 RCOM_0530710	0.0E0	75.70%	XP_004297685.1	GO:0016020	membrane	Cellular Component
gene00737	-1.112	0.636	COFACTOR ASSEMBLY OF COMPLEX C SUBUNIT B chloroplastic	1.4E-177	86.20%	XP_004298596.1	GO:0016021;GO:0010190;GO:0009535	cytochrome b6f complex assembly;integral component of membrane;chloroplast thylakoid membrane	Cellular Component;Cellular Component;Biological Process
gene00738	3.554	0.00347	transcription factor MYB1R1	0.0E0	74.25%	XP_004297686.2	GO:0035066;GO:0008270;GO:0042967;GO:0045941;GO:0003682;GO:0045449;GO:0000785;GO:0006357;GO:0000123;GO:0003677;GO:0004402;GO:0005667;GO:0003700;GO:0006338;GO:0003713	regulation of transcription from RNA polymerase II promoter;transcription factor activity, sequence-specific DNA binding;chromatin remodeling;transcription factor complex;transcription coactivator activity;positive regulation of histone acetylation;acyl-carrier-protein biosynthetic process;chromatin;DNA binding;chromatin binding;regulation of transcription, DNA-templated;histone acetyltransferase…	Molecular Function;Molecular Function;Molecular Function;Molecular Function;Molecular Function;Molecular Function;Biological Process;Biological Process;Biological Process;Cellular Component;Cellular Component;Biological Process;Biological Process;Cellular Component;Biological Process
gene00739	1.185	0.706	Corylus avellana microsatellite GB604 sequence	4.7E-18	81.67%	KU306266.1	0	0	0
gene00740	2.549	0.0513	probable inactive receptor kinase At1g27190	0.0E0	85.40%	XP_004298597.1	GO:0005524;GO:0016021;GO:0004672;GO:0006468	protein kinase activity;protein phosphorylation;integral component of membrane;ATP binding	Cellular Component;Molecular Function;Molecular Function;Biological Process
gene00741	3.754	0.0131	---NA---	0	0	0	0	0	0
gene00742	-1.466	0.268	Fragaria vesca vesca uncharacterized LOC101301742 (LOC101301742) mRNA	3.9E-8	80.00%	XM_004290967.2	0	0	0
gene00743	-1.301	0.193	PREDICTED: uncharacterized protein LOC101300337	1.2E-113	73.05%	XP_004297687.1	GO:0016021	integral component of membrane	Cellular Component
gene00744	-1.023	0.942	serine threonine- phosphatase PP2A catalytic subunit	0.0E0	93.80%	XP_017179191.1	GO:0004721;GO:0006470	phosphoprotein phosphatase activity;protein dephosphorylation	Molecular Function;Biological Process
gene00745	-1.095	0.78	CLAVATA3 ESR (CLE)-related 25	9.3E-50	74.40%	XP_004297689.1	GO:0016021	integral component of membrane	Cellular Component
gene00746	-1.054	0.905	5-formyltetrahydrofolate cyclo- mitochondrial-like	0.0E0	71.50%	XP_004297690.1;XP_011463410.1	GO:0005524;GO:0046872;GO:0030272	5-formyltetrahydrofolate cyclo-ligase activity;metal ion binding;ATP binding	Molecular Function;Molecular Function;Molecular Function
gene00747	1.146	0.699	TMV resistance N-like	0.0E0	79.95%	XP_004298598.1	GO:0005524;GO:0005515;GO:0007165;GO:0043531;GO:0006952	signal transduction;ADP binding;defense response;protein binding;ATP binding	Molecular Function;Molecular Function;Molecular Function;Biological Process;Biological Process
gene00748	-1.335	0.401	TMV resistance N-like	0.0E0	78.90%	XP_004298599.1	GO:0005524;GO:0005515;GO:0007165;GO:0043531;GO:0006952	signal transduction;ADP binding;defense response;protein binding;ATP binding	Molecular Function;Molecular Function;Molecular Function;Biological Process;Biological Process
gene00749	1.377	0.233	TMV resistance N-like	1.2E-60	84.10%	XP_004298598.1	GO:0004721;GO:0005524;GO:0005515;GO:0007165;GO:0006470;GO:0043531;GO:0006952	phosphoprotein phosphatase activity;signal transduction;ADP binding;protein dephosphorylation;defense response;protein binding;ATP binding	Molecular Function;Molecular Function;Molecular Function;Molecular Function;Biological Process;Biological Process;Biological Process
gene00750	-1.021	0.958	phospholipid-transporting ATPase 3	0.0E0	87.45%	XP_011463411.1	GO:0000287;GO:0005524;GO:0005515;GO:0006812;GO:0045332;GO:0015917;GO:0016021;GO:0005681;GO:0004012;GO:0000398	aminophospholipid transport;magnesium ion binding;mRNA splicing, via spliceosome;phospholipid translocation;spliceosomal complex;phospholipid-translocating ATPase activity;integral component of membrane;protein binding;ATP binding;cation transport	Cellular Component;Cellular Component;Molecular Function;Molecular Function;Molecular Function;Molecular Function;Biological Process;Biological Process;Biological Process;Biological Process
gene00751	-1.086	0.771	SNW SKI-interacting -like	1.3E-58	82.70%	EEF31786.1	GO:0005681;GO:0000398	mRNA splicing, via spliceosome;spliceosomal complex	Cellular Component;Biological Process
gene00752	1.838	0.164	transcription factor bHLH79	5.2E-177	73.55%	XP_004297692.1	GO:0046983;GO:0048446	petal morphogenesis;protein dimerization activity	Molecular Function;Biological Process
gene00753	-1.28	0.686	golgin IMH1 isoform X1 [Juglans regia]	0.0E0	74.70%	XP_004298601.1	0	0	0
gene00754	-1.334	0.19	CW14 isoform 1	0.0E0	80.60%	XP_004297693.1	0	0	0
gene00755	1.683	0.0902	exocyst complex component EXO84A	0.0E0	82.95%	XP_004298602.1	GO:0005515;GO:0001927;GO:0000145;GO:0051601	exocyst assembly;exocyst localization;exocyst;protein binding	Cellular Component;Molecular Function;Biological Process;Biological Process
gene00756	3.897	0.0544	glycerol-3-phosphate 2-O-acyltransferase 6-like	0.0E0	92.25%	XP_004297694.1	GO:0090447;GO:0010143;GO:0042967;GO:0046486;GO:0016021;GO:0016791;GO:0004366;GO:0016311	glycerol-3-phosphate O-acyltransferase activity;phosphatase activity;dephosphorylation;glycerolipid metabolic process;acyl-carrier-protein biosynthetic process;integral component of membrane;cutin biosynthetic process;glycerol-3-phosphate 2-O-acyltransferase activity	Cellular Component;Molecular Function;Molecular Function;Molecular Function;Biological Process;Biological Process;Biological Process;Biological Process
gene00757	1.176	0.677	hydroxyproline O-galactosyltransferase GALT6-like	0.0E0	84.25%	XP_004298603.1	GO:0016021;GO:0006486;GO:0008378;GO:0005794;GO:0030246	carbohydrate binding;protein glycosylation;galactosyltransferase activity;integral component of membrane;Golgi apparatus	Cellular Component;Cellular Component;Molecular Function;Molecular Function;Biological Process
gene00758	1.389	0.578	Wall-associated receptor kinase-like 20	0.0E0	83.70%	XP_004298604.1	GO:0016310;GO:0016301;GO:0030247	kinase activity;polysaccharide binding;phosphorylation	Molecular Function;Molecular Function;Biological Process
gene00759	-1.029	0.938	spt2-like [Malus domestica]	0.0E0	70.87%	XP_004298605.1	0	0	0
gene00760	-1.128	0.705	pentatricopeptide repeat-containing mitochondrial [Vitis vinifera]	0.0E0	84.15%	XP_004298606.1	GO:0005515	protein binding	Molecular Function
gene00761	2.37	0.0153	glutathione S-transferase U17-like	1.8E-61	81.25%	XP_004298607.1	GO:0006803;GO:0009407;GO:0005737;GO:0006749;GO:0004364	cytoplasm;obsolete glutathione conjugation reaction;toxin catabolic process;glutathione metabolic process;glutathione transferase activity	Cellular Component;Molecular Function;Biological Process;Biological Process;Biological Process
gene00762	1.387	0.34	---NA---	0	0	0	0	0	0
gene00763	1.619	0.0878	ferredoxin-thioredoxin variable chain	8.1E-102	76.25%	XP_011463417.1	GO:0009507;GO:0015979;GO:0016992;GO:0051539;GO:0009107;GO:0009249	4 iron, 4 sulfur cluster binding;chloroplast;photosynthesis;lipoate biosynthetic process;protein lipoylation;lipoate synthase activity	Cellular Component;Molecular Function;Molecular Function;Biological Process;Biological Process;Biological Process
gene00764	1.682	0.0803	sphingoid long-chain bases kinase 1	0.0E0	90.65%	XP_004297696.1	GO:0017050;GO:0016310;GO:0005886;GO:0030148	sphingolipid biosynthetic process;plasma membrane;phosphorylation;D-erythro-sphingosine kinase activity	Cellular Component;Molecular Function;Biological Process;Biological Process
gene00765	-2.656	0.0571	katanin p80 WD40 repeat-containing subunit B1 homolog isoform X1 [Juglans regia]	0.0E0	88.20%	XP_011463421.1	GO:0051013;GO:0045298;GO:0008352;GO:0005874;GO:0008017	microtubule;katanin complex;microtubule binding;microtubule severing;tubulin complex	Cellular Component;Cellular Component;Molecular Function;Biological Process;Cellular Component
gene00766	1.259	0.253	alpha-galactosidase 1-like	3.2E-96	94.95%	XP_004297698.2	GO:0016139;GO:0005737;GO:0052692;GO:0048046;GO:0016021;GO:0046477;GO:0009311;GO:0071555;GO:0009505	cytoplasm;raffinose alpha-galactosidase activity;plant-type cell wall;apoplast;oligosaccharide metabolic process;integral component of membrane;glycoside catabolic process;cell wall organization;glycosylceramide catabolic process	Cellular Component;Cellular Component;Cellular Component;Cellular Component;Molecular Function;Biological Process;Biological Process;Biological Process;Biological Process
gene00767	-1.653	0.366	alpha-galactosidase 1-like	0.0E0	87.50%	XP_004297698.2	GO:0005975;GO:0052692;GO:0048046;GO:0016021;GO:0009505	carbohydrate metabolic process;raffinose alpha-galactosidase activity;plant-type cell wall;apoplast;integral component of membrane	Cellular Component;Cellular Component;Cellular Component;Molecular Function;Biological Process
gene00768	2.299	0.0642	pyruvate cytosolic isozyme [Nelumbo nucifera]	0.0E0	96.40%	XP_004297699.1	GO:0000287;GO:0004743;GO:0005524;GO:0006094;GO:0030955;GO:0005737;GO:0006096;GO:0006144;GO:0016301;GO:0015976	cytoplasm;carbon utilization;magnesium ion binding;potassium ion binding;pyruvate kinase activity;kinase activity;glycolytic process;ATP binding;gluconeogenesis;purine nucleobase metabolic process	Cellular Component;Molecular Function;Molecular Function;Molecular Function;Molecular Function;Molecular Function;Biological Process;Biological Process;Biological Process;Biological Process
gene00769	-1.145	0.481	lipoyl chloroplastic	0.0E0	93.05%	XP_011463424.1	GO:0009507;GO:0016992;GO:0051539;GO:0009107;GO:0009249	4 iron, 4 sulfur cluster binding;chloroplast;lipoate biosynthetic process;protein lipoylation;lipoate synthase activity	Cellular Component;Molecular Function;Molecular Function;Biological Process;Biological Process
gene00770	-1.159	0.421	Ribosomal RNA small subunit methyltransferase J	0.0E0	93.15%	XP_004297700.1	GO:0009941;GO:0016021;GO:0008168;GO:0009535;GO:0032259	chloroplast envelope;methyltransferase activity;methylation;integral component of membrane;chloroplast thylakoid membrane	Cellular Component;Cellular Component;Cellular Component;Molecular Function;Biological Process
gene00771	-2.714	0.00923	mitochondrial intermembrane space import and assembly 40	7.7E-87	76.75%	XP_004297701.1	GO:0006626;GO:0005777;GO:0006625;GO:0005739	protein targeting to peroxisome;protein targeting to mitochondrion;peroxisome;mitochondrion	Cellular Component;Cellular Component;Biological Process;Biological Process
gene00772	-1.62	0.122	Polygalacturonase inhibitor 3 [Gossypium arboreum]	0.0E0	84.00%	XP_004297702.1	GO:0016021	integral component of membrane	Cellular Component
gene00773	-2.196	0.058	G patch domain and ankyrin repeat-containing 1 homolog isoform X2	5.5E-87	83.45%	XP_004297704.1	GO:0003676	nucleic acid binding	Molecular Function
gene00774	1.101	0.65	serine threonine phosphatase 2A [Medicago truncatula]	0.0E0	98.15%	XP_014618924.1	GO:0004721;GO:0005737;GO:0046872;GO:0006470	cytoplasm;phosphoprotein phosphatase activity;metal ion binding;protein dephosphorylation	Cellular Component;Molecular Function;Molecular Function;Biological Process
gene00775	-1.191	0.357	protease 2	0.0E0	89.45%	XP_004297707.1	GO:0006508;GO:0016021;GO:0004252;GO:0005829;GO:0070008	cytosol;integral component of membrane;serine-type exopeptidase activity;proteolysis;serine-type endopeptidase activity	Cellular Component;Cellular Component;Molecular Function;Molecular Function;Biological Process
gene00776	-1.077	0.934	E3 ubiquitin- ligase RNF25	0.0E0	82.30%	XP_004297712.1	GO:0009570;GO:0005515;GO:0060271;GO:0005929;GO:0005829;GO:0030991;GO:0061512;GO:0016874;GO:0035721	intraciliary retrograde transport;protein localization to cilium;cilium;intraciliary transport particle A;cytosol;chloroplast stroma;ligase activity;protein binding;cilium morphogenesis	Cellular Component;Cellular Component;Cellular Component;Cellular Component;Molecular Function;Molecular Function;Biological Process;Biological Process;Biological Process
gene00777	1.479	0.341	DNA-damage-repair toleration DRT100	0.0E0	80.05%	XP_004298609.1	GO:0009506;GO:0005515;GO:0005618	plasmodesma;cell wall;protein binding	Cellular Component;Cellular Component;Molecular Function
gene00778	18.77	0.0182	high mobility group B 7	1.0E-27	87.10%	XP_004297711.1	GO:0005634;GO:0003677;GO:0010197	nucleus;polar nucleus fusion;DNA binding	Cellular Component;Molecular Function;Biological Process
gene00779	-1.303	0.367	helicase-like transcription factor CHR28 isoform X1 [Juglans regia]	0.0E0	77.35%	XP_004297708.1	GO:0005524;GO:0008270;GO:0005515	protein binding;ATP binding;zinc ion binding	Molecular Function;Molecular Function;Molecular Function
gene00780	2.258	0.0387	ASPARTIC PROTEASE IN GUARD CELL 2	0.0E0	82.05%	XP_004297710.1	GO:0004190;GO:0030163;GO:0006508	aspartic-type endopeptidase activity;protein catabolic process;proteolysis	Molecular Function;Biological Process;Biological Process
gene00781	1.065	0.773	NEDD8-specific protease 1 [Vitis vinifera]	0.0E0	71.75%	XP_011463426.1	GO:0006508;GO:0008234	cysteine-type peptidase activity;proteolysis	Molecular Function;Biological Process
gene00782	1.548	0.0848	probable arginine N-methyltransferase 6	0.0E0	92.15%	XP_004297709.1	GO:0034969;GO:0008469	histone-arginine N-methyltransferase activity;histone arginine methylation	Molecular Function;Biological Process
gene00783	1.252	0.383	transcription initiation factor TFIID subunit 11 isoform X3	1.3E-57	61.30%	XP_011463427.1	0	0	0
gene00784	1.284	0.336	reticulocalbin-2 [Jatropha curcas]	0.0E0	88.20%	XP_004297713.1	GO:0005509;GO:0016021;GO:0005783;GO:0005794;GO:0005886	plasma membrane;integral component of membrane;endoplasmic reticulum;Golgi apparatus;calcium ion binding	Cellular Component;Cellular Component;Cellular Component;Cellular Component;Molecular Function
gene00785	1.199	0.347	probable inactive serine threonine- kinase scy1	0.0E0	91.90%	XP_004297714.1	GO:0005524;GO:0016021;GO:0004672;GO:0006468	protein kinase activity;protein phosphorylation;integral component of membrane;ATP binding	Cellular Component;Molecular Function;Molecular Function;Biological Process
gene00786	-1.055	0.82	transcription factor DIVARICATA-like [Populus euphratica]	4.1E-87	86.30%	XP_004297715.1;XP_011463429.1;XP_011463430.1	GO:0005634;GO:0003677;GO:0006355	nucleus;DNA binding;regulation of transcription, DNA-templated	Cellular Component;Molecular Function;Biological Process
gene00787	-1.096	0.782	UDP-N-acetylmuramoyl-tripeptide--D-alanyl-D-alanine ligase-like	2.8E-111	77.05%	XP_004297716.1	GO:0005524;GO:0009085;GO:0005737;GO:0016020;GO:0009252;GO:0071555;GO:0047480	cytoplasm;membrane;ATP binding;UDP-N-acetylmuramoyl-tripeptide-D-alanyl-D-alanine ligase activity;cell wall organization;peptidoglycan biosynthetic process;lysine biosynthetic process	Cellular Component;Cellular Component;Molecular Function;Molecular Function;Biological Process;Biological Process;Biological Process
gene00788	1.311	0.426	GEM 4	9.2E-160	72.70%	XP_004297717.1	0	0	0
gene00789	1.14	0.709	---NA---	0	0	0	0	0	0
gene00790	-1.58	0.272	zinc finger BED domain-containing RICESLEEPER 2-like	4.3E-101	88.85%	XP_011463720.1	GO:0003677;GO:0005667;GO:0003700;GO:0006355;GO:0046983;GO:0045449;GO:0007049	transcription factor activity, sequence-specific DNA binding;cell cycle;transcription factor complex;DNA binding;protein dimerization activity;regulation of transcription, DNA-templated	Molecular Function;Molecular Function;Molecular Function;Biological Process;Biological Process;Cellular Component;Biological Process
gene00791	1.967	0.0224	F-box LRR-repeat 4	0.0E0	87.70%	XP_004297718.1	0	0	0
gene00792	-1	0.999	transmembrane 53	0.0E0	79.75%	XP_004297719.1;XP_011463431.1	GO:0016020	membrane	Cellular Component
gene00793	1.176	0.44	FAD synthetase chloroplastic	0.0E0	78.00%	XP_004297720.1	GO:0009231;GO:0003919	riboflavin biosynthetic process;FMN adenylyltransferase activity	Molecular Function;Biological Process
gene00794	1.089	0.696	myosin-1 [Vitis vinifera]	0.0E0	88.90%	XP_004297721.1	GO:0016459;GO:0005524;GO:0003779;GO:0003774	myosin complex;ATP binding;actin binding;motor activity	Cellular Component;Molecular Function;Molecular Function;Molecular Function
gene00795	-1.468	0.161	cell differentiation RCD1 homolog isoform X2	0.0E0	88.75%	XP_004297723.1	GO:0005488;GO:0006402;GO:0030014	binding;mRNA catabolic process;CCR4-NOT complex	Cellular Component;Molecular Function;Biological Process
gene00796	1.426	0.0856	#NAME?	1.2E-150	88.50%	XP_004297724.1	GO:0005789;GO:0046872;GO:0019430;GO:0006481;GO:0016021;GO:0055114;GO:0004671;GO:0004784	protein C-terminal S-isoprenylcysteine carboxyl O-methyltransferase activity;superoxide dismutase activity;endoplasmic reticulum membrane;oxidation-reduction process;metal ion binding;C-terminal protein methylation;integral component of membrane;removal of superoxide radicals	Cellular Component;Cellular Component;Molecular Function;Molecular Function;Molecular Function;Biological Process;Biological Process;Biological Process
gene00797	2.245	0.0953	probable RNA helicase SDE3	0.0E0	75.65%	XP_004297727.1	0	0	0
gene00798	1.319	0.361	probable prefoldin subunit 5	6.1E-109	91.20%	XP_004297729.1	GO:0016272;GO:0005829;GO:0051082;GO:0006457	cytosol;prefoldin complex;protein folding;unfolded protein binding	Cellular Component;Cellular Component;Molecular Function;Biological Process
gene00799	-3.453	0.0361	Chaperone [Morus notabilis]	0.0E0	70.90%	XP_004297730.1	GO:0016020	membrane	Cellular Component
gene00800	-1.214	0.331	thioredoxin YLS8	9.7E-102	99.10%	XP_004297732.1	GO:0046540;GO:0005682;GO:0005681;GO:0019013;GO:0009536;GO:0000245	plastid;U4/U6 x U5 tri-snRNP complex;spliceosomal complex;viral nucleocapsid;U5 snRNP;spliceosomal complex assembly	Cellular Component;Cellular Component;Cellular Component;Cellular Component;Cellular Component;Biological Process
gene00801	1.487	0.0656	nicotinamidase 2-like	2.2E-143	86.65%	XP_011463436.1;XP_011463434.1;XP_011463435.1	GO:0008152;GO:0016787	hydrolase activity;metabolic process	Molecular Function;Biological Process
gene00802	-6.236	0.0424	Fragaria vesca vesca uncharacterized LOC101302432 (LOC101302432) transcript variant ncRNA	2.8E-61	96.25%	XM_011465134.1	0	0	0
gene00803	1.232	0.486	nicotinamidase 2-like	2.1E-102	85.15%	XP_011463436.1;XP_011463434.1;XP_011463435.1	GO:0008908;GO:0019290	siderophore biosynthetic process;isochorismatase activity	Molecular Function;Biological Process
gene00804	1.227	0.408	porphobilinogen chloroplastic-like	0.0E0	89.55%	XP_004297733.1	GO:0009570;GO:0015994;GO:0018160;GO:0004418;GO:0048046;GO:0009941;GO:0033014	chlorophyll metabolic process;hydroxymethylbilane synthase activity;apoplast;chloroplast envelope;chloroplast stroma;peptidyl-pyrromethane cofactor linkage;tetrapyrrole biosynthetic process	Cellular Component;Cellular Component;Cellular Component;Molecular Function;Biological Process;Biological Process;Biological Process
gene00805	1.16	0.455	serine carboxypeptidase-like 34	0.0E0	82.40%	XP_004297735.1	GO:0006508;GO:0004185;GO:0009505;GO:0005773	vacuole;plant-type cell wall;serine-type carboxypeptidase activity;proteolysis	Cellular Component;Cellular Component;Molecular Function;Biological Process
gene00806	-3.589	0.0291	cytochrome P450 86B1-like	0.0E0	85.70%	XP_004297737.1	GO:0005506;GO:0070330;GO:0016021;GO:0055114;GO:0020037	aromatase activity;iron ion binding;oxidation-reduction process;heme binding;integral component of membrane	Cellular Component;Molecular Function;Molecular Function;Molecular Function;Biological Process
gene00807	-1.578	0.0692	Metal-dependent phosphohydrolase [Arabidopsis thaliana]	1.9E-139	87.70%	XP_004297738.1;XP_011463439.1	GO:0005634;GO:0016787	hydrolase activity;nucleus	Cellular Component;Molecular Function
gene00808	1.21	0.716	flocculation FLO11-like	0.0E0	52.55%	XP_004297739.1	0	0	0
gene00809	-1.319	0.559	Peptidoglycan-binding domain-containing isoform 1	0.0E0	69.95%	XP_004298611.1	0	0	0
gene00810	1.203	0.604	DEAD-box ATP-dependent RNA helicase 20	1.2E-7	65.50%	KOM30236.1	GO:0097159;GO:1901363;GO:0004386	organic cyclic compound binding;helicase activity;heterocyclic compound binding	Molecular Function;Molecular Function;Molecular Function
gene00811	1.265	0.293	ENHANCER OF AG-4 2	0.0E0	70.65%	XP_004297740.1	GO:0006508;GO:0004252	proteolysis;serine-type endopeptidase activity	Molecular Function;Biological Process
gene00812	1.842	0.0285	ATP-dependent Clp protease proteolytic subunit mitochondrial	7.1E-52	91.50%	XP_004297741.1	GO:0008270;GO:0005759;GO:0006508;GO:0004252;GO:0009840;GO:0009535;GO:0050897	chloroplastic endopeptidase Clp complex;mitochondrial matrix;proteolysis;chloroplast thylakoid membrane;serine-type endopeptidase activity;zinc ion binding;cobalt ion binding	Cellular Component;Cellular Component;Cellular Component;Molecular Function;Molecular Function;Molecular Function;Biological Process
gene00813	-1.017	0.969	exonuclease 1-like	0.0E0	51.95%	XP_004298612.1	GO:0003677;GO:0006281;GO:0004518	nuclease activity;DNA repair;DNA binding	Molecular Function;Molecular Function;Biological Process
gene00814	-1.507	0.111	PREDICTED: uncharacterized protein LOC101291915	4.1E-89	78.33%	XP_004297742.2	0	0	0
gene00815	-1.043	0.902	photosystem II stability assembly factor chloroplastic	0.0E0	88.95%	XP_004297743.1	0	0	0
gene00816	1.409	0.343	endoglucanase 14-like	0.0E0	80.10%	XP_011463441.1	GO:0030245;GO:0005982;GO:0008810;GO:0005985	starch metabolic process;cellulase activity;cellulose catabolic process;sucrose metabolic process	Molecular Function;Biological Process;Biological Process;Biological Process
gene00817	-1.08	0.702	sacsin	0.0E0	85.10%	XP_011463440.1	GO:0008270;GO:0009506	plasmodesma;zinc ion binding	Cellular Component;Molecular Function
gene00818	4.778	0.0205	PREDICTED: uncharacterized protein LOC101305366	1.3E-6	55.00%	XP_004297784.1	0	0	0
gene00819	-1.319	0.184	nucleolin 1 isoform X4	1.5E-174	87.00%	XP_011463448.1	GO:0000166;GO:0003676	nucleic acid binding;nucleotide binding	Molecular Function;Molecular Function
gene00820	-1.3	0.161	peroxisomal ATPase pex6-like	0.0E0	85.40%	XP_011463449.1	GO:0005524	ATP binding	Molecular Function
gene00821	-1.104	0.915	glutamine synthetase nodule isozyme-like	0.0E0	93.90%	XP_004297747.1	GO:0005524;GO:0005737;GO:0009252;GO:0006542;GO:0009399;GO:0004356	cytoplasm;glutamate-ammonia ligase activity;glutamine biosynthetic process;nitrogen fixation;ATP binding;peptidoglycan biosynthetic process	Cellular Component;Molecular Function;Molecular Function;Biological Process;Biological Process;Biological Process
gene00822	-1.051	0.836	4-hydroxybenzoate mitochondrial-like [Pyrus x bretschneideri]	0.0E0	82.25%	XP_011463451.1;XP_011463450.1	GO:0031305;GO:0002094;GO:0008299;GO:0006744	polyprenyltransferase activity;ubiquinone biosynthetic process;isoprenoid biosynthetic process;integral component of mitochondrial inner membrane	Cellular Component;Molecular Function;Biological Process;Biological Process
gene00823	-1.178	0.497	Rpr2 Rpp21 subunit [Theobroma cacao]	3.5E-172	68.85%	XP_004297750.1	0	0	0
gene00824	-1.197	0.479	probable metal-nicotianamine transporter YSL7	0.0E0	85.55%	XP_011463452.1	GO:0003676;GO:0005524;GO:0055085;GO:0016021	transmembrane transport;nucleic acid binding;integral component of membrane;ATP binding	Cellular Component;Molecular Function;Molecular Function;Biological Process
gene00825	1.579	0.0383	MAP3K epsilon kinase 1-like [Juglans regia]	0.0E0	84.85%	XP_004297748.2	GO:0005524;GO:0005515;GO:0004672;GO:0006468	protein kinase activity;protein phosphorylation;protein binding;ATP binding	Molecular Function;Molecular Function;Molecular Function;Biological Process
gene00826	-1.18	0.442	alanine--tRNA ligase	0.0E0	88.10%	XP_004297751.1	GO:0005524;GO:0009507;GO:0008270;GO:0004813;GO:0005739;GO:0070143;GO:0005829;GO:0006531;GO:0000049;GO:0016597;GO:0006400;GO:0006522	alanine metabolic process;chloroplast;cytosol;tRNA binding;tRNA modification;aspartate metabolic process;mitochondrial alanyl-tRNA aminoacylation;amino acid binding;alanine-tRNA ligase activity;ATP binding;mitochondrion;zinc ion binding	Cellular Component;Cellular Component;Cellular Component;Molecular Function;Molecular Function;Molecular Function;Molecular Function;Molecular Function;Biological Process;Biological Process;Biological Process;Biological Process
gene00827	2.694	0.00582	Thioredoxin isoform 1	0.0E0	75.35%	XP_004298616.1	GO:0003756;GO:0005783;GO:0008168;GO:0045454;GO:0006457;GO:0034976	protein disulfide isomerase activity;methyltransferase activity;cell redox homeostasis;protein folding;response to endoplasmic reticulum stress;endoplasmic reticulum	Cellular Component;Molecular Function;Molecular Function;Biological Process;Biological Process;Biological Process
gene00828	-1.625	0.0834	---NA---	0	0	0	0	0	0
gene00829	1.096	0.645	S-acyltransferase 11	0.0E0	78.10%	XP_004297753.1	GO:0008270;GO:0019706;GO:0042967;GO:0016021	protein-cysteine S-palmitoyltransferase activity;acyl-carrier-protein biosynthetic process;integral component of membrane;zinc ion binding	Cellular Component;Molecular Function;Molecular Function;Biological Process
gene00830	-1.784	0.0687	COFACTOR ASSEMBLY OF COMPLEX C SUBUNIT B chloroplastic	2.9E-143	76.15%	XP_011463454.1	GO:0016020	membrane	Cellular Component
gene00831	-1.058	0.828	delta(24)-sterol reductase-like [Populus euphratica]	0.0E0	92.45%	XP_011463455.1;XP_004297755.1	GO:0016614;GO:0008168;GO:0005774;GO:0009834;GO:0005886;GO:0005516;GO:0009826;GO:0050660;GO:0009808;GO:0016021;GO:0016132;GO:0055114;GO:0051536;GO:0016226	oxidation-reduction process;plant-type secondary cell wall biogenesis;plasma membrane;lignin metabolic process;unidimensional cell growth;vacuolar membrane;integral component of membrane;brassinosteroid biosynthetic process;calmodulin binding;iron-sulfur cluster binding;iron-sulfur cluster assembly;methyltransferase activity;oxidoreductase activity, acting on CH-OH group of donors;flavin adenine …	Cellular Component;Cellular Component;Cellular Component;Molecular Function;Molecular Function;Molecular Function;Molecular Function;Molecular Function;Biological Process;Biological Process;Biological Process;Biological Process;Biological Process;Biological Process
gene00832	-1.072	0.731	tricalbin-3-like [Malus domestica]	0.0E0	83.70%	XP_004297756.1;XP_011463456.1	GO:0005515;GO:0016021	integral component of membrane;protein binding	Cellular Component;Molecular Function
gene00833	-1.035	0.903	pre-mRNA-processing 40C isoform X2	0.0E0	74.10%	XP_011463459.1;XP_011463458.1;XP_011463457.1	GO:0000166;GO:0003676;GO:0008270;GO:0005515	nucleic acid binding;protein binding;nucleotide binding;zinc ion binding	Molecular Function;Molecular Function;Molecular Function;Molecular Function
gene00834	1.522	0.43	BTB POZ domain-containing At3g19850-like	0.0E0	80.40%	XP_004297759.1	GO:0005515	protein binding	Molecular Function
gene00835	1.333	0.223	UPF0496 4-like	0.0E0	66.05%	XP_004298618.1	0	0	0
gene00836	-1.009	0.974	RING U-box superfamily isoform 1	0.0E0	89.60%	XP_004297760.1	0	0	0
gene00837	2.28	0.0151	uracil-DNA mitochondrial isoform X1	0.0E0	83.15%	XP_004297762.1	GO:0005634;GO:0004844;GO:0006284;GO:0005739	base-excision repair;uracil DNA N-glycosylase activity;nucleus;mitochondrion	Cellular Component;Cellular Component;Molecular Function;Biological Process
gene00838	-1.603	0.219	PREDICTED: uncharacterized protein LOC103936713	7.6E-7	49.67%	XP_009344840.1	0	0	0
gene00839	-1.126	0.6	pentatricopeptide repeat-containing mitochondrial-like	0.0E0	71.95%	XP_011463463.1	0	0	0
gene00840	1.19	0.627	coiled-coil domain-containing 175-like	3.2E-45	47.35%	XP_011463722.1	0	0	0
gene00841	1.534	0.303	DNA repair XRCC2 homolog	3.5E-125	64.65%	XP_004298620.1	GO:0003677;GO:0005524;GO:0008094;GO:0000724;GO:0007127	meiosis I;double-strand break repair via homologous recombination;ATP binding;DNA binding;DNA-dependent ATPase activity	Molecular Function;Molecular Function;Molecular Function;Biological Process;Biological Process
gene00842	-2.765	0.0181	ADP-ribosylation factor GTPase-activating AGD4-like	0.0E0	80.05%	XP_004297764.1	GO:0005515;GO:0005737;GO:0005096;GO:0043547	cytoplasm;positive regulation of GTPase activity;protein binding;GTPase activator activity	Cellular Component;Molecular Function;Molecular Function;Biological Process
gene00843	-1.891	0.0266	ATP-dependent Clp protease adapter chloroplastic-like	1.9E-105	87.00%	XP_004297765.1	GO:0030163;GO:0006508;GO:0016021;GO:0008233;GO:0005840	protein catabolic process;ribosome;peptidase activity;integral component of membrane;proteolysis	Cellular Component;Cellular Component;Molecular Function;Biological Process;Biological Process
gene00844	-1.918	0.0327	BUD13 homolog [Pyrus x bretschneideri]	0.0E0	69.15%	XP_011463465.1	GO:0044424	intracellular part	Cellular Component
gene00845	1.007	0.979	Fragaria vesca vesca uncharacterized LOC101294069 (LOC101294069) transcript variant ncRNA	3.9E-160	92.60%	XR_905854.1	0	0	0
gene00846	-1.272	0.552	fasciclin-like arabinogalactan 19	9.4E-22	62.50%	XP_011464863.1	0	0	0
gene00847	1.143	0.711	SKP1-interacting partner 15	4.6E-25	67.25%	XP_004292533.1	0	0	0
gene00848	1.198	0.591	Solanum pennellii extensin-2-like (LOC107031093) transcript variant mRNA	0.0E0	74.35%	XM_011465419.1	0	0	0
gene00849	1.244	0.465	fasciclin-like arabinogalactan 19	1.8E-67	73.65%	XP_004298622.1	0	0	0
gene00850	1.43	0.0963	zinc finger CCCH domain-containing 40-like	0.0E0	89.45%	XP_008233334.1	GO:0000166;GO:0017070;GO:0036002;GO:0046872;GO:0071006;GO:0071007;GO:0000974;GO:0000387	pre-mRNA binding;Prp19 complex;metal ion binding;U6 snRNA binding;spliceosomal snRNP assembly;U2-type catalytic step 2 spliceosome;U2-type catalytic step 1 spliceosome;nucleotide binding	Cellular Component;Cellular Component;Cellular Component;Molecular Function;Molecular Function;Molecular Function;Molecular Function;Biological Process
gene00851	1.222	0.653	coiled-coil domain-containing 175-like	0.0E0	54.95%	XP_011463722.1	0	0	0
gene00852	4.767	0.013	gibberellin 2-beta-dioxygenase 8-like	0.0E0	84.60%	XP_004298623.1	GO:0046872;GO:0016707;GO:0055114;GO:0016102	oxidation-reduction process;metal ion binding;diterpenoid biosynthetic process;gibberellin 3-beta-dioxygenase activity	Molecular Function;Molecular Function;Biological Process;Biological Process
gene00853	-1.686	0.0749	PREDICTED: uncharacterized protein LOC101300338	0.0E0	62.30%	XP_004297768.1	0	0	0
gene00854	-1.208	0.656	photosynthetic NDH subunit of lumenal location chloroplastic-like	2.0E-76	78.30%	XP_004297770.1;XP_004297769.1	GO:0005509;GO:0009654;GO:0015979;GO:0019898	photosystem II oxygen evolving complex;photosynthesis;extrinsic component of membrane;calcium ion binding	Cellular Component;Cellular Component;Molecular Function;Biological Process
gene00855	-1.307	0.278	PREDICTED: uncharacterized protein LOC101301287 isoform X2	0.0E0	78.80%	XP_011463466.1	GO:0003677	DNA binding	Molecular Function
gene00856	-1.682	0.0483	Terminal uridylyltransferase 7 [Anthurium amnicola]	8.2E-89	74.50%	XP_004297773.1	GO:0016021	integral component of membrane	Cellular Component
gene00857	2.622	0.031	inactive leucine-rich repeat receptor-like serine threonine- kinase At1g60630	0.0E0	86.05%	XP_004298624.1	GO:0005524;GO:0005515;GO:0032440;GO:0016021;GO:0004672;GO:0055114;GO:0006468	oxidation-reduction process;2-alkenal reductase [NAD(P)] activity;protein kinase activity;protein phosphorylation;integral component of membrane;protein binding;ATP binding	Cellular Component;Molecular Function;Molecular Function;Molecular Function;Molecular Function;Biological Process;Biological Process
gene00858	1.222	0.427	tyrosine--tRNA ligase cytoplasmic	6.2E-150	75.75%	EMJ10437.1;XP_007209237.1;XP_007209238.1;EMJ10436.1	GO:0004832;GO:0009097;GO:0005524;GO:0006438;GO:0009099;GO:0009098;GO:0005829	isoleucine biosynthetic process;valine-tRNA ligase activity;cytosol;valine biosynthetic process;leucine biosynthetic process;ATP binding;valyl-tRNA aminoacylation	Cellular Component;Molecular Function;Molecular Function;Biological Process;Biological Process;Biological Process;Biological Process
gene00859	1.107	0.8	flocculation FLO11-like	0.0E0	100.00%	XP_011463468.1	0	0	0
gene00860	3.263	0.0557	chromosome segregation in meiosis 3-like [Pyrus x bretschneideri]	0.0E0	70.35%	XP_011463469.1	GO:0003676;GO:0005634;GO:0008270;GO:0048478;GO:0006974;GO:0007049	cell cycle;nucleic acid binding;nucleus;replication fork protection;zinc ion binding;cellular response to DNA damage stimulus	Cellular Component;Molecular Function;Molecular Function;Biological Process;Biological Process;Biological Process
gene00861	-1.312	0.325	electron [Ricinus communis]	0.0E0	83.30%	XP_004298627.1	GO:0006118;GO:0015035;GO:0009055;GO:0045454;GO:0055114;GO:0005622;GO:0035556	oxidation-reduction process;cell redox homeostasis;intracellular signal transduction;intracellular;electron carrier activity;obsolete electron transport;protein disulfide oxidoreductase activity	Cellular Component;Molecular Function;Molecular Function;Biological Process;Biological Process;Biological Process;Biological Process
gene00862	1.368	0.458	coiled-coil domain-containing 175-like	3.1E-12	54.00%	XP_011463722.1	0	0	0
gene00863	1.309	0.303	cyclic nucleotide-gated ion channel 1-like	3.3E-144	68.95%	XP_011463472.1;XP_011463473.1;XP_011463474.1;XP_011463475.1;XP_011463476.1	GO:0006810	transport	Biological Process
gene00864	1.392	0.194	phytosulfokine receptor 1	0.0E0	89.85%	XP_004297774.1	GO:0005524;GO:0032440;GO:0016021;GO:0055114;GO:0009069;GO:0004674;GO:0006468	oxidation-reduction process;protein serine/threonine kinase activity;2-alkenal reductase [NAD(P)] activity;serine family amino acid metabolic process;protein phosphorylation;integral component of membrane;ATP binding	Cellular Component;Molecular Function;Molecular Function;Molecular Function;Biological Process;Biological Process;Biological Process
gene00865	-1.208	0.859	aldo-keto reductase family 4 member C10-like	0.0E0	92.35%	EXC37941.1;XP_010092932.1	GO:0050113;GO:0005737;GO:0005506;GO:0019310;GO:0055114	cytoplasm;iron ion binding;oxidation-reduction process;inositol catabolic process;inositol oxygenase activity	Cellular Component;Molecular Function;Molecular Function;Biological Process;Biological Process
gene00866	1.199	0.691	tobamovirus multiplication 3-like	1.8E-163	92.85%	XP_004297778.1	GO:0051301;GO:0016021	cell division;integral component of membrane	Cellular Component;Biological Process
gene00867	1.4	0.24	flocculation FLO11 isoform X1	0.0E0	84.65%	XP_011463478.1;XP_011463479.1	GO:0005886	plasma membrane	Cellular Component
gene00868	1.292	0.304	PREDICTED: uncharacterized protein LOC101303230	2.2E-69	43.83%	XP_004300388.1	0	0	0
gene00869	-1.048	0.842	flocculation FLO11 isoform X1	5.2E-127	73.50%	XP_011463478.1;XP_011463479.1	0	0	0
gene00870	2.874	0.00674	eukaryotic translation initiation factor 5B	6.1E-77	60.90%	XP_004298633.1	GO:0006952	defense response	Biological Process
gene00871	-1.526	0.434	eukaryotic translation initiation factor 5B-like	2.4E-5	69.00%	XP_004298633.1	0	0	0
gene00872	1.231	0.391	---NA---	0	0	0	0	0	0
gene00873	1.057	0.859	---NA---	0	0	0	0	0	0
gene00874	-1.443	0.104	pentatricopeptide repeat-containing At2g02150 [Juglans regia]	0.0E0	80.35%	XP_004298631.1;XP_011463481.1	GO:0005515;GO:0016021	integral component of membrane;protein binding	Cellular Component;Molecular Function
gene00875	1.134	0.696	hypothetical protein PRUPE_ppa015788mg, partial [Prunus persica]	5.6E-4	78.00%	XP_007206256.1;EMJ07455.1	0	0	0
gene00876	-1.496	0.573	PREDICTED: uncharacterized protein At2g02148	0.0E0	78.50%	XP_004297780.1	0	0	0
gene00877	-1.171	0.524	pentatricopeptide repeat-containing At2g02150	1.4E-30	76.70%	XP_004297780.1	GO:0016021	integral component of membrane	Cellular Component
gene00878	1.709	0.0285	SLOW GREEN chloroplastic	0.0E0	81.20%	XP_004297781.1	GO:0009507;GO:0005515	chloroplast;protein binding	Cellular Component;Molecular Function
gene00879	1.046	0.817	TPR and ankyrin repeat-containing 1 [Morus notabilis]	0.0E0	80.05%	XP_011463723.1	0	0	0
gene00880	1.201	0.614	PREDICTED: uncharacterized protein LOC105351259	8.6E-92	99.50%	XP_011463483.1	0	0	0
gene00881	-1.025	0.95	PREDICTED: LOW QUALITY PROTEIN: uncharacterized protein LOC101314669	1.0E-91	63.90%	XP_011464680.1	0	0	0
gene00882	1.619	0.0366	SLOW GREEN chloroplastic	3.3E-67	81.30%	XP_011463484.1	GO:0005515	protein binding	Molecular Function
gene00883	-1.381	0.155	TPR and ankyrin repeat-containing 1 [Morus notabilis]	0.0E0	81.00%	XP_011463724.1	GO:0005524;GO:0009507;GO:0005515	chloroplast;protein binding;ATP binding	Cellular Component;Molecular Function;Molecular Function
gene00884	-1.565	0.0803	DEAD-box ATP-dependent RNA helicase 32	0.0E0	82.85%	XP_004297782.1	GO:0005524;GO:0003723;GO:0010501;GO:0004004	ATP-dependent RNA helicase activity;RNA secondary structure unwinding;ATP binding;RNA binding	Molecular Function;Molecular Function;Molecular Function;Biological Process
gene00885	-1.279	0.519	PREDICTED: uncharacterized protein LOC101298122	1.5E-80	71.15%	XP_011463726.1	0	0	0
gene00886	1.353	0.322	pentatricopeptide repeat-containing At4g18520	0.0E0	59.17%	XP_004297783.1	0	0	0
gene00887	1.109	0.624	TPR and ankyrin repeat-containing 1 [Morus notabilis]	0.0E0	76.20%	XP_011464680.1	0	0	0
gene00888	1.005	0.992	DEAD-box ATP-dependent RNA helicase 32	4.9E-64	83.50%	XP_004297782.1	GO:0005524;GO:0003723;GO:0010501;GO:0004004	ATP-dependent RNA helicase activity;RNA secondary structure unwinding;ATP binding;RNA binding	Molecular Function;Molecular Function;Molecular Function;Biological Process
gene00889	1.62	0.262	TPR and ankyrin repeat-containing 1 [Morus notabilis]	0.0E0	72.75%	XP_011463726.1	GO:0005524;GO:0005515;GO:0016020	membrane;protein binding;ATP binding	Cellular Component;Molecular Function;Molecular Function
gene00890	1.059	0.827	pentatricopeptide repeat-containing At4g18520	1.9E-30	66.63%	XP_004297783.1	0	0	0
gene00891	1.015	0.955	probable helicase partial	1.2E-32	82.40%	XP_011463488.1	GO:0005524;GO:0004386	helicase activity;ATP binding	Molecular Function;Molecular Function
gene00892	1.17	0.509	pentatricopeptide repeat-containing At4g18520	0.0E0	58.92%	XP_011463489.1	0	0	0
gene00893	1.445	0.12	pentatricopeptide repeat-containing chloroplastic	0.0E0	78.45%	XP_004298632.1	GO:0005515	protein binding	Molecular Function
gene00894	1.326	0.574	lignin-forming anionic peroxidase-like	0.0E0	85.90%	XP_004297785.1	GO:0004601;GO:0006979;GO:0046872;GO:0006804;GO:0098869;GO:0055114;GO:0005576;GO:0020037;GO:0042744	hydrogen peroxide catabolic process;peroxidase activity;oxidation-reduction process;metal ion binding;heme binding;extracellular region;cellular oxidant detoxification;response to oxidative stress;obsolete peroxidase reaction	Cellular Component;Molecular Function;Molecular Function;Molecular Function;Biological Process;Biological Process;Biological Process;Biological Process;Biological Process
gene00895	-1.214	0.361	transmembrane [Medicago truncatula]	2.2E-10	87.50%	KRH01654.1;XP_014626719.1;KRH01653.1	GO:0016021	integral component of membrane	Cellular Component
gene00896	1.157	0.673	probable methionine--tRNA ligase	0.0E0	84.10%	EMJ20124.1;XP_007218925.1	GO:0005524;GO:0004825;GO:0006431;GO:0005829;GO:0000049;GO:0006952;GO:0006555	methionine metabolic process;cytosol;tRNA binding;methionine-tRNA ligase activity;defense response;ATP binding;methionyl-tRNA aminoacylation	Cellular Component;Molecular Function;Molecular Function;Molecular Function;Biological Process;Biological Process;Biological Process
gene00897	2.477	0.009	defensin Ec-AMP-D2-like	4.3E-41	82.65%	XP_004297786.1	GO:0031640;GO:0050832	defense response to fungus;killing of cells of other organism	Biological Process;Biological Process
gene00898	1.286	0.375	probable methionine--tRNA ligase	1.6E-122	82.95%	EMJ20124.1;XP_007218925.1	GO:0005524;GO:0008270;GO:0004825;GO:0006431;GO:0005829;GO:0000049;GO:0006555	methionine metabolic process;cytosol;tRNA binding;methionine-tRNA ligase activity;ATP binding;methionyl-tRNA aminoacylation;zinc ion binding	Cellular Component;Molecular Function;Molecular Function;Molecular Function;Molecular Function;Biological Process;Biological Process
gene00899	-3.945	0.197	eukaryotic translation initiation factor 5B-like	0.0E0	77.10%	XP_004298633.1	GO:0005525;GO:0003924	GTP binding;GTPase activity	Molecular Function;Molecular Function
gene00900	-1.32	0.142	plant UBX domain-containing 7 isoform X1	0.0E0	75.70%	XP_004297788.1	GO:0005515	protein binding	Molecular Function
gene00901	1.049	0.804	CHROMATIN REMODELING 19	0.0E0	82.00%	XP_004298634.1	GO:0005524;GO:0004386;GO:0046983	helicase activity;ATP binding;protein dimerization activity	Molecular Function;Molecular Function;Molecular Function
gene00902	1.791	0.0866	---NA---	0	0	0	0	0	0
gene00903	1.695	0.64	Indeterminate(ID)-domain isoform 2 [Theobroma cacao]	0.0E0	63.80%	XP_004297790.1	GO:0003676;GO:0046872	metal ion binding;nucleic acid binding	Molecular Function;Molecular Function
gene00904	1.729	0.174	zinc finger MAGPIE-like [Populus euphratica]	0.0E0	73.10%	XP_004297791.1	GO:0003676;GO:0046872	metal ion binding;nucleic acid binding	Molecular Function;Molecular Function
gene00905	1.476	0.0796	PREDICTED: uncharacterized protein LOC105351262	5.4E-33	70.80%	XP_011463498.1	0	0	0
gene00906	-1.086	0.801	PREDICTED: uncharacterized protein LOC105351262	7.0E-78	59.25%	XP_011463498.1	0	0	0
gene00907	-1.49	0.0972	ACCUMULATION AND REPLICATION OF CHLOROPLASTS 3 isoform X1	0.0E0	79.90%	XP_004298635.1	GO:0009570;GO:0009707;GO:0010020;GO:0035452;GO:0003924;GO:0043621;GO:0005874	microtubule;chloroplast outer membrane;chloroplast fission;chloroplast stroma;extrinsic component of plastid membrane;protein self-association;GTPase activity	Cellular Component;Cellular Component;Cellular Component;Cellular Component;Molecular Function;Molecular Function;Biological Process
gene00908	1.014	0.955	PREDICTED: uncharacterized protein LOC105351262	0.0E0	47.42%	XP_011463498.1	GO:0005515	protein binding	Molecular Function
gene00909	1.682	0.115	PREDICTED: uncharacterized protein LOC105349548 [Fragaria vesca subsp. vesca]	8.0E-45	51.80%	XP_011457734.1;XP_011457731.1	0	0	0
gene00910	1.092	0.761	hypothetical protein PRUPE_ppa022059mg, partial [Prunus persica]	1.8E-78	60.10%	XP_007201656.1;EMJ02855.1	0	0	0
gene00911	1.424	0.372	PREDICTED: uncharacterized protein LOC105353249	1.4E-78	61.90%	XP_011470543.1	0	0	0
gene00912	1.349	0.466	F-box At4g17565	1.1E-57	46.55%	XP_008224113.1	GO:0005515	protein binding	Molecular Function
gene00913	1.118	0.659	hydroxyethylthiazole kinase	0.0E0	90.10%	XP_004299215.1	GO:0004417;GO:0016310;GO:0036172	hydroxyethylthiazole kinase activity;phosphorylation;thiamine salvage	Molecular Function;Biological Process;Biological Process
gene00914	1.134	0.766	pentatricopeptide repeat-containing At2g33760	0.0E0	75.30%	XP_011464226.1	GO:0008270;GO:0005515	protein binding;zinc ion binding	Molecular Function;Molecular Function
gene00915	1.005	0.983	F-box LRR-repeat MAX2 homolog A	1.3E-105	80.30%	XP_004301055.1	GO:0005634;GO:0009926;GO:0010187;GO:1902584;GO:0010016;GO:0009934;GO:0009416;GO:0042335	auxin polar transport;negative regulation of seed germination;shoot system morphogenesis;cuticle development;positive regulation of response to water deprivation;nucleus;regulation of meristem structural organization;response to light stimulus	Cellular Component;Biological Process;Biological Process;Biological Process;Biological Process;Biological Process;Biological Process;Biological Process
gene00916	1.266	0.616	Fragaria vesca vesca uncharacterized LOC105352466 (LOC105352466) ncRNA	4.1E-45	100.00%	XR_907364.1	0	0	0
gene00917	-1.013	0.955	PREDICTED: uncharacterized protein LOC101304582	7.7E-12	56.00%	XP_004300390.2	0	0	0
gene00918	1.386	0.467	PREDICTED: uncharacterized protein LOC101304582	8.3E-93	56.60%	XP_004300390.2	GO:0008270	zinc ion binding	Molecular Function
gene00919	-2.13	0.066	Fragaria vesca vesca uncharacterized LOC105349840 (LOC105349840) transcript variant ncRNA	1.3E-163	92.00%	XR_904402.1	0	0	0
gene00920	1.004	0.989	AP2-like ethylene-responsive transcription factor PLT2	0.0E0	63.15%	XP_011468665.1	GO:0003677;GO:0005667;GO:0003700;GO:0007275;GO:0006355;GO:0045449	transcription factor activity, sequence-specific DNA binding;multicellular organism development;transcription factor complex;DNA binding;regulation of transcription, DNA-templated	Molecular Function;Molecular Function;Biological Process;Biological Process;Cellular Component;Biological Process
gene00921	-1.243	0.248	non-ltr retroelement reverse transcriptase	2.3E-161	50.00%	XP_009361334.2	0	0	0
gene00922	-1.433	0.454	probable pectinesterase pectinesterase inhibitor 47	1.5E-4	61.00%	XP_011470455.1	0	0	0
gene00923	-1.39	0.195	glutamate--tRNA chloroplastic mitochondrial	0.0E0	88.10%	XP_004290586.1	GO:0005524;GO:0015994;GO:0009332;GO:0004818;GO:0000049;GO:0006424	chlorophyll metabolic process;tRNA binding;glutamate-tRNA ligase activity;ATP binding;glutamyl-tRNA aminoacylation;glutamate-tRNA ligase complex	Molecular Function;Molecular Function;Molecular Function;Biological Process;Cellular Component;Biological Process
gene00924	1.754	0.159	thioredoxin M- chloroplastic-like	5.0E-118	84.75%	XP_004290587.1	GO:0009507;GO:0006118;GO:0015035;GO:0006662;GO:0016671;GO:0034599;GO:0045454;GO:0055114;GO:0006457;GO:0000103	cellular response to oxidative stress;oxidation-reduction process;chloroplast;sulfate assimilation;cell redox homeostasis;glycerol ether metabolic process;protein folding;oxidoreductase activity, acting on a sulfur group of donors, disulfide as acceptor;obsolete electron transport;protein disulfide oxidoreductase activity	Cellular Component;Molecular Function;Molecular Function;Biological Process;Biological Process;Biological Process;Biological Process;Biological Process;Biological Process;Biological Process
gene00925	-1.268	0.264	transcriptional corepressor SEUSS	0.0E0	83.60%	XP_011458559.1	GO:0003677;GO:0009909;GO:0046982;GO:0009793;GO:0048481;GO:0060090	protein heterodimerization activity;embryo development ending in seed dormancy;plant ovule development;regulation of flower development;DNA binding;binding, bridging	Molecular Function;Molecular Function;Molecular Function;Biological Process;Biological Process;Biological Process
gene00926	-1.103	0.598	Pyrus x bretschneideri transcriptional corepressor SEUSS-like (LOC103951129) transcript variant mRNA	9.9E-20	81.73%	XM_011460257.1	0	0	0
gene00927	1.388	0.235	Fragaria vesca vesca probable sodium metabolite cotransporter chloroplastic (LOC105352911) transcript variant mRNA	1.1E-10	68.00%	XM_011471010.1	0	0	0
gene00928	1.348	0.576	Theobroma cacao genome chromosome: VIII	1.5E-4	92.00%	LT594795.1	0	0	0
gene00929	1.09	0.801	PREDICTED: uncharacterized protein LOC101302525	4.1E-57	63.00%	XP_004292285.1	GO:0090304;GO:0044260	nucleic acid metabolic process;cellular macromolecule metabolic process	Biological Process;Biological Process
gene00930	-1.216	0.563	CHD3-type chromatin-remodeling factor PICKLE [Morus notabilis]	0.0E0	50.35%	XP_011458076.1	0	0	0
gene00931	1.301	0.801	---NA---	0	0	0	0	0	0
gene00932	1.011	0.988	PREDICTED: uncharacterized protein LOC101296373	1.9E-20	59.80%	XP_004298011.1	0	0	0
gene00933	-3.544	0.00777	bidirectional sugar transporter SWEET1	8.5E-175	86.95%	XP_004290589.1	GO:0016021;GO:0034219;GO:0051119	sugar transmembrane transporter activity;integral component of membrane;carbohydrate transmembrane transport	Cellular Component;Molecular Function;Biological Process
gene00934	-1.183	0.7	bidirectional sugar transporter SWEET1-like	1.7E-12	100.00%	XP_011458560.1	0	0	0
gene00935	1.128	0.619	exocyst complex component SEC15B-like [Ziziphus jujuba]	2.0E-61	79.80%	XP_011458740.1	GO:0006904;GO:0000145	vesicle docking involved in exocytosis;exocyst	Cellular Component;Biological Process
gene00936	1.407	0.367	pentatricopeptide repeat-containing chloroplastic-like [Capsicum annuum]	0.0E0	84.20%	XP_008237694.1	GO:0005515	protein binding	Molecular Function
gene00937	-1.144	0.605	F-box kelch-repeat At1g57790-like	0.0E0	48.80%	XP_004308955.2	GO:0005515	protein binding	Molecular Function
gene00938	-2.182	0.0128	psbP domain-containing chloroplastic-like	4.0E-152	67.55%	XP_004290590.1	GO:0005509;GO:0009654;GO:0044434;GO:0015979;GO:0019898	photosystem II oxygen evolving complex;photosynthesis;chloroplast part;extrinsic component of membrane;calcium ion binding	Cellular Component;Cellular Component;Cellular Component;Molecular Function;Biological Process
gene00939	1.151	0.453	exostosin family [Populus trichocarpa]	0.0E0	86.60%	XP_004292559.1	GO:0016740	transferase activity	Molecular Function
gene00940	1.003	0.994	Fragaria vesca vesca uncharacterized LOC101299369 (LOC101299369) transcript variant ncRNA	2.8E-124	92.42%	XR_183981.2	0	0	0
gene00941	1.292	0.348	---NA---	0	0	0	0	0	0
gene00942	-2.22	0.00756	cactus-binding carboxy- cactin [Arabidopsis thaliana]	0.0E0	88.95%	XP_011467997.1	GO:0008380;GO:0005515;GO:0009793;GO:0016607;GO:0005681;GO:0006397	nuclear speck;embryo development ending in seed dormancy;spliceosomal complex;mRNA processing;protein binding;RNA splicing	Cellular Component;Cellular Component;Molecular Function;Biological Process;Biological Process;Biological Process
gene00943	1.19	0.521	pectinesterase pectinesterase inhibitor PPE8B-like	3.9E-13	78.25%	XP_004305374.1	0	0	0
gene00944	1.571	0.16	pectinesterase pectinesterase inhibitor PPE8B-like	0.0E0	70.85%	XP_004305374.1	GO:0000166;GO:0005618;GO:0016020;GO:0005982;GO:0042545;GO:0005985;GO:0030599	starch metabolic process;membrane;pectinesterase activity;cell wall modification;sucrose metabolic process;cell wall;nucleotide binding	Cellular Component;Cellular Component;Molecular Function;Molecular Function;Biological Process;Biological Process;Biological Process
gene00945	-1.536	0.0942	polyadenylate-binding 7	0.0E0	85.95%	XP_004304322.1	GO:0000166;GO:0003723;GO:0005737	cytoplasm;RNA binding;nucleotide binding	Cellular Component;Molecular Function;Molecular Function
gene00946	1.738	0.141	aspartic ase 2	0.0E0	90.60%	XP_011467998.1	GO:0004190;GO:0006508;GO:0016021	aspartic-type endopeptidase activity;integral component of membrane;proteolysis	Cellular Component;Molecular Function;Biological Process
gene00947	1.134	0.607	DEAD-box ATP-dependent RNA helicase 38	0.0E0	87.35%	XP_004304323.1	GO:0005635;GO:0003676;GO:0005524;GO:0009409;GO:0009408;GO:0009737;GO:0005737;GO:0008186;GO:0004386;GO:0005886;GO:0016973	cytoplasm;plasma membrane;poly(A)+ mRNA export from nucleus;helicase activity;nuclear envelope;nucleic acid binding;RNA-dependent ATPase activity;ATP binding;response to cold;response to abscisic acid;response to heat	Cellular Component;Cellular Component;Cellular Component;Molecular Function;Molecular Function;Molecular Function;Molecular Function;Biological Process;Biological Process;Biological Process;Biological Process
gene00948	1.407	0.436	Eukaryotic release factor 1 (eRF1) family [Arabidopsis thaliana]	0.0E0	59.85%	XP_004306166.1	GO:0070481;GO:0071025;GO:0070966;GO:0016787	RNA surveillance;nuclear-transcribed mRNA catabolic process, no-go decay;hydrolase activity;nuclear-transcribed mRNA catabolic process, non-stop decay	Molecular Function;Biological Process;Biological Process;Biological Process
gene00949	13.525	0.0414	PREDICTED: uncharacterized protein LOC101300651	9.4E-98	68.71%	XP_004304324.1	0	0	0
gene00950	1.343	0.222	pistil-specific extensin	3.8E-115	76.25%	XP_011468000.1	0	0	0
gene00951	1.055	0.866	NAC domain-containing 67-like [Pyrus x bretschneideri]	0.0E0	69.00%	XP_011467999.1	GO:0003677;GO:0006355	DNA binding;regulation of transcription, DNA-templated	Molecular Function;Biological Process
gene00952	-1.439	0.196	DEAD-box ATP-dependent RNA helicase 38	0.0E0	80.65%	XP_011468001.1	GO:0003676;GO:0005524;GO:0004386	helicase activity;nucleic acid binding;ATP binding	Molecular Function;Molecular Function;Molecular Function
gene00953	-1.262	0.443	vacuolar -sorting-associated 37 homolog 1	2.8E-120	79.25%	XP_004304325.1	0	0	0
gene00954	1.81	0.0972	PREDICTED: uncharacterized protein LOC101301510	2.3E-131	84.45%	XP_004304327.1	GO:0008270;GO:0005622	intracellular;zinc ion binding	Cellular Component;Molecular Function
gene00955	-1.058	0.876	RING-H2 finger ATL52-like	0.0E0	59.65%	XP_011468002.1	GO:0008270;GO:0005515	protein binding;zinc ion binding	Molecular Function;Molecular Function
gene00956	-1.338	0.502	purine-uracil permease NCS1	0.0E0	90.80%	XP_004304328.1	GO:0015851;GO:0055085;GO:0016021;GO:0005886;GO:0015205	transmembrane transport;nucleobase transmembrane transporter activity;plasma membrane;nucleobase transport;integral component of membrane	Cellular Component;Cellular Component;Molecular Function;Biological Process;Biological Process
gene00957	1.35	0.204	hypothetical protein MTR_0098s0090, partial [Medicago truncatula]	2.3E-31	59.85%	XP_013442735.1;KEH16760.1	0	0	0
gene00958	1.365	0.205	DMR6-LIKE OXYGENASE 1-like	0.0E0	86.55%	XP_004304329.2	GO:0051555;GO:0005506;GO:0045431;GO:0055114	iron ion binding;oxidation-reduction process;flavonol synthase activity;flavonol biosynthetic process	Molecular Function;Molecular Function;Biological Process;Biological Process
gene00959	-1.984	0.225	carotene epsilon- chloroplastic isoform X1	0.0E0	88.95%	XP_004306170.1	GO:0016117;GO:0003735;GO:0005506;GO:0070330;GO:0009941;GO:0009974;GO:0042254;GO:0055114;GO:0005840;GO:0020037;GO:0006412	aromatase activity;iron ion binding;oxidation-reduction process;chloroplast envelope;heme binding;translation;ribosome;carotenoid biosynthetic process;zeinoxanthin epsilon hydroxylase activity;structural constituent of ribosome;ribosome biogenesis	Cellular Component;Cellular Component;Molecular Function;Molecular Function;Molecular Function;Molecular Function;Molecular Function;Biological Process;Biological Process;Biological Process;Biological Process
gene00960	-1.645	0.0505	caffeic acid 3-O-methyltransferase-like	0.0E0	88.70%	XP_004304330.1	GO:0009805;GO:0047763;GO:0009809;GO:0005829;GO:0046983;GO:0008757;GO:0009811;GO:0032259	stilbene biosynthetic process;coumarin biosynthetic process;lignin biosynthetic process;cytosol;methylation;caffeate O-methyltransferase activity;S-adenosylmethionine-dependent methyltransferase activity;protein dimerization activity	Cellular Component;Molecular Function;Molecular Function;Molecular Function;Biological Process;Biological Process;Biological Process;Biological Process
gene00961	-2.363	0.189	ribonuclease H At1g65750	2.2E-23	51.65%	XP_009344908.1	0	0	0
gene00962	-2.099	0.185	intracellular transport USO1-like	0.0E0	73.45%	XP_004306171.1	0	0	0
gene00963	1.285	0.488	Fragaria vesca americana clone fosmid complete sequence	2.0E-51	85.67%	EU024828.1	0	0	0
gene00964	-1.165	0.483	FAR1-RELATED SEQUENCE 5-like	5.5E-23	64.85%	XP_004308719.1	GO:0008270;GO:0006355	zinc ion binding;regulation of transcription, DNA-templated	Molecular Function;Biological Process
gene00965	1.418	0.151	serine arginine repetitive matrix 1-like	2.4E-21	93.00%	XP_011462183.1	0	0	0
gene00966	1.377	0.373	DNA gyrase subunit chloroplastic mitochondrial	1.2E-50	86.75%	XP_011468743.1;XP_004308178.2	GO:0003677;GO:0005524;GO:0005694;GO:0003918;GO:0006265	DNA topoisomerase type II (ATP-hydrolyzing) activity;chromosome;DNA topological change;ATP binding;DNA binding	Cellular Component;Molecular Function;Molecular Function;Molecular Function;Biological Process
gene00967	-1.286	0.211	L-type lectin-domain containing receptor kinase -like	0.0E0	77.30%	XP_004293018.2	GO:0005524;GO:0016020;GO:0004672;GO:0030246;GO:0006468	membrane;carbohydrate binding;protein kinase activity;protein phosphorylation;ATP binding	Cellular Component;Molecular Function;Molecular Function;Molecular Function;Biological Process
gene00968	-3.628	0.0151	L-type lectin-domain containing receptor kinase -like	0.0E0	71.70%	XP_004293019.1	GO:0005524;GO:0004713;GO:0016020;GO:0030246;GO:0006468	membrane;carbohydrate binding;protein tyrosine kinase activity;protein phosphorylation;ATP binding	Cellular Component;Molecular Function;Molecular Function;Molecular Function;Biological Process
gene00969	1.079	0.727	Oryza sativa Japonica Group chromosome cultivar: complete sequence	3.6E-4	85.00%	AP014964.1	0	0	0
gene00970	-1.03	0.941	Fragaria vesca vesca CUP-SHAPED COTYLEDON 1-like (LOC101299349) mRNA	1.5E-72	91.00%	XM_004291451.2	0	0	0
gene00971	-1.87	0.396	CUP-SHAPED COTYLEDON 2-like	0.0E0	71.10%	XP_004291499.1	GO:0003677;GO:0006355	DNA binding;regulation of transcription, DNA-templated	Molecular Function;Biological Process
gene00972	-1.35	0.177	26S proteasome non-ATPase regulatory subunit 5	0.0E0	69.70%	XP_004291500.1	GO:0000502;GO:0005488;GO:0043248	proteasome complex;binding;proteasome assembly	Cellular Component;Molecular Function;Biological Process
gene00973	1.408	0.115	30S ribosomal chloroplastic	8.5E-78	88.45%	XP_004291502.1	GO:0009570;GO:0003723;GO:0003735;GO:0016020;GO:0009941;GO:0042254;GO:0005840;GO:0006412	membrane;chloroplast envelope;chloroplast stroma;translation;ribosome;RNA binding;structural constituent of ribosome;ribosome biogenesis	Cellular Component;Cellular Component;Cellular Component;Cellular Component;Molecular Function;Molecular Function;Biological Process;Biological Process
gene00974	3.251	0.012	subtilisin-like protease	3.1E-55	66.10%	XP_004292169.1	GO:0006508;GO:0004252	proteolysis;serine-type endopeptidase activity	Molecular Function;Biological Process
gene00975	2.175	0.0108	ethylene-responsive transcription factor 4-like	4.5E-85	81.85%	XP_004291503.1	GO:0005634;GO:0003677;GO:0005667;GO:0003700;GO:0006355;GO:0045449	transcription factor activity, sequence-specific DNA binding;transcription factor complex;nucleus;DNA binding;regulation of transcription, DNA-templated	Cellular Component;Molecular Function;Molecular Function;Biological Process;Cellular Component;Biological Process
gene00976	1.279	0.248	Fragaria vesca vesca uncharacterized LOC101310161 (LOC101310161) mRNA	1.8E-13	77.00%	XM_004307153.2	0	0	0
gene00977	2.973	0.041	uncharacterized N-acetyltransferase ycf52	5.0E-6	72.00%	XP_004298329.1	0	0	0
gene00978	3.16	0.025	Fragaria vesca vesca yippee-like At5g53940 (LOC101300785) mRNA	2.1E-13	100.00%	XM_011460934.1	0	0	0
gene00979	-2.045	0.0607	DEAD-box ATP-dependent RNA helicase 42-like	0.0E0	62.00%	XP_004291501.1	0	0	0
gene00980	2.021	0.0176	ribosomal L11 methyltransferase	0.0E0	83.95%	XP_011459237.1	GO:0003676;GO:0008276;GO:0046983;GO:0005840;GO:0006479	protein methylation;nucleic acid binding;ribosome;protein methyltransferase activity;protein dimerization activity	Cellular Component;Molecular Function;Molecular Function;Molecular Function;Biological Process
gene00981	1.175	0.529	PREDICTED: uncharacterized protein LOC101309127	2.7E-33	100.00%	XP_011459237.1	0	0	0
gene00982	1.016	0.96	PRA1 family H	1.9E-77	72.40%	XP_004291505.1	GO:0016020	membrane	Cellular Component
gene00983	1.328	0.378	60S acidic ribosomal P1-like	3.6E-36	87.20%	XP_004291507.1	GO:0022626;GO:0003735;GO:0042254;GO:0006414	translational elongation;cytosolic ribosome;structural constituent of ribosome;ribosome biogenesis	Cellular Component;Molecular Function;Biological Process;Biological Process
gene00984	1.611	0.0715	60S acidic ribosomal P1-like	3.7E-42	89.00%	XP_004291507.1	GO:0003735;GO:0042254;GO:0005840;GO:0006414	translational elongation;ribosome;structural constituent of ribosome;ribosome biogenesis	Cellular Component;Molecular Function;Biological Process;Biological Process
gene00985	-1.1	0.673	cysteine--tRNA ligase cytoplasmic-like [Gossypium arboreum]	4.3E-59	56.65%	XP_004299051.1	0	0	0
gene00986	-1.154	0.443	serine threonine- kinase sid1-like isoform X2	0.0E0	85.80%	XP_011459239.1	GO:0005524;GO:0000186;GO:0005737;GO:0004709;GO:0007178;GO:0009069	cytoplasm;serine family amino acid metabolic process;ATP binding;transmembrane receptor protein serine/threonine kinase signaling pathway;MAP kinase kinase kinase activity;activation of MAPKK activity	Cellular Component;Molecular Function;Molecular Function;Biological Process;Biological Process;Biological Process
gene00987	1.059	0.811	---NA---	0	0	0	0	0	0
gene00988	-1.545	0.317	Fragaria vesca vesca uncharacterized LOC101310352 (LOC101310352) transcript variant mRNA	3.7E-25	82.71%	XM_011469144.1	0	0	0
gene00989	2.84	0.00695	transcription factor EMB1444-like	0.0E0	85.85%	XP_004291508.1	GO:0005829;GO:0009069;GO:0004674;GO:0006468;GO:0035556	protein serine/threonine kinase activity;cytosol;serine family amino acid metabolic process;intracellular signal transduction;protein phosphorylation	Cellular Component;Molecular Function;Biological Process;Biological Process;Biological Process
gene00990	1.92	0.0457	PREDICTED: uncharacterized protein LOC105349901	2.3E-109	63.35%	XP_011459241.1	0	0	0
gene00991	1.576	0.266	glutathione S-transferase T3-like isoform X1 [Brachypodium distachyon]	6.2E-11	52.30%	XP_003890015.1;EHS63011.1	0	0	0
gene00992	1.241	0.401	---NA---	0	0	0	0	0	0
gene00993	1.443	0.4	Nicotiana tabacum kDa class I heat shock 3-like (LOC107769142) mRNA	8.6E-5	81.00%	XM_016588321.1	0	0	0
gene00994	-1.102	0.659	probable phosphatase 2C 39	0.0E0	91.70%	XP_004291512.1	GO:0004722;GO:0008287;GO:0006470	protein serine/threonine phosphatase complex;protein serine/threonine phosphatase activity;protein dephosphorylation	Molecular Function;Biological Process;Cellular Component
gene00995	-1.028	0.92	F-box SKP2A [Malus domestica]	1.4E-48	82.55%	XP_004290569.1;XP_011458541.1	GO:0005515;GO:0016021	integral component of membrane;protein binding	Cellular Component;Molecular Function
gene00996	-1.361	0.356	F-box SKP2A-like [Pyrus x bretschneideri]	0.0E0	91.55%	XP_004290569.1;XP_011458541.1	GO:0005515;GO:0016021	integral component of membrane;protein binding	Cellular Component;Molecular Function
gene00997	1.075	0.789	chaperone dnaJ 10	0.0E0	81.70%	XP_011458542.1	0	0	0
gene00998	-2.712	0.0124	DEAD-box ATP-dependent RNA helicase 29 isoform X2	0.0E0	85.00%	XP_004290571.1	GO:0005634;GO:0005524;GO:0003723;GO:0004004	ATP-dependent RNA helicase activity;nucleus;ATP binding;RNA binding	Cellular Component;Molecular Function;Molecular Function;Molecular Function
gene00999	1.377	0.257	PREDICTED: uncharacterized protein LOC101312506 [Fragaria vesca subsp. vesca]	5.6E-70	83.25%	XP_011458544.1;XP_011458543.1;XP_004290572.1	GO:0005739;GO:0009536	plastid;mitochondrion	Cellular Component;Cellular Component
gene01000	-1.043	0.847	ras-related RABC1	0.0E0	95.90%	XP_004290573.1	GO:0005525;GO:0007264;GO:0005622	GTP binding;small GTPase mediated signal transduction;intracellular	Cellular Component;Molecular Function;Biological Process
gene01001	-1.046	0.891	nuclease HARBI1	4.2E-15	79.60%	XP_007210193.1;EMJ11392.1	0	0	0
gene01002	3.208	0.0192	---NA---	0	0	0	0	0	0
gene01003	1.138	0.691	---NA---	0	0	0	0	0	0
gene01004	-1.158	0.551	ribosomal- -alanine acetyltransferase [Cucumis melo]	2.9E-92	85.25%	XP_011458545.1;XP_004290574.1	GO:0042967;GO:0006474;GO:0031248;GO:0004596	N-terminal protein amino acid acetylation;protein acetyltransferase complex;peptide alpha-N-acetyltransferase activity;acyl-carrier-protein biosynthetic process	Cellular Component;Molecular Function;Biological Process;Biological Process
gene01005	-1.061	0.81	probable indole-3-pyruvate monooxygenase YUCCA10	0.0E0	73.75%	AGL50944.1	GO:0050661;GO:0050660;GO:0055114;GO:0004499	oxidation-reduction process;N,N-dimethylaniline monooxygenase activity;flavin adenine dinucleotide binding;NADP binding	Molecular Function;Molecular Function;Molecular Function;Biological Process
gene01006	1.944	0.367	PREDICTED: uncharacterized protein LOC105350124	1.4E-6	67.00%	XP_011459837.1	0	0	0
gene01007	1.192	0.747	Fragaria vesca vesca uncharacterized LOC105349840 (LOC105349840) transcript variant ncRNA	9.4E-30	71.00%	XR_904402.1	0	0	0
gene01008	1.066	0.769	PREDICTED: uncharacterized protein LOC101297805	0.0E0	81.35%	XP_004292550.1	GO:0016021	integral component of membrane	Cellular Component
gene01009	1.275	0.275	Fragaria x ananassa sucrose transporter 1 (SUT1) complete cds	1.1E-27	81.00%	JX013937.1	0	0	0
gene01010	-1.495	0.508	casparian strip membrane 1-like	1.0E-96	79.95%	XP_004292551.1	GO:0016021;GO:0071555;GO:0005886	plasma membrane;integral component of membrane;cell wall organization	Cellular Component;Cellular Component;Biological Process
gene01011	1.118	0.741	basic blue	4.1E-89	80.90%	XP_004290576.1	GO:0006118;GO:0009055;GO:0046658	electron carrier activity;obsolete electron transport;anchored component of plasma membrane	Cellular Component;Molecular Function;Biological Process
gene01012	1.057	0.921	Fragaria vesca vesca uncharacterized LOC105352096 (LOC105352096) transcript variant ncRNA	6.3E-20	81.50%	XR_906704.1	0	0	0
gene01013	-2.59	0.0571	transcription factor MYB44-like	0.0E0	64.50%	XP_004292552.1	GO:0003677	DNA binding	Molecular Function
gene01014	-1.035	0.906	zinc finger MYM-type 1-like	2.7E-51	66.65%	XP_011468653.1	0	0	0
gene01015	-1.359	0.134	scarecrow 1 [Ziziphus jujuba]	0.0E0	85.60%	XP_011458547.1	GO:0005634;GO:0005667;GO:0003700;GO:0006355;GO:0043565;GO:0045449	transcription factor activity, sequence-specific DNA binding;sequence-specific DNA binding;transcription factor complex;nucleus;regulation of transcription, DNA-templated	Cellular Component;Molecular Function;Molecular Function;Biological Process;Cellular Component;Biological Process
gene01016	-2.965	0.0139	small RNA degrading nuclease 5	0.0E0	83.90%	XP_004290578.1	GO:0003676;GO:0008859;GO:0090503;GO:0051252;GO:0016740	RNA phosphodiester bond hydrolysis, exonucleolytic;exoribonuclease II activity;regulation of RNA metabolic process;transferase activity;nucleic acid binding	Molecular Function;Molecular Function;Molecular Function;Biological Process;Biological Process
gene01017	-1.843	0.0743	ribosome maturation SBDS	0.0E0	83.40%	XP_004290579.1	GO:0005634;GO:0008270;GO:0003723;GO:0005737;GO:0006364;GO:0042256	cytoplasm;mature ribosome assembly;rRNA processing;nucleus;RNA binding;zinc ion binding	Cellular Component;Cellular Component;Molecular Function;Molecular Function;Biological Process;Biological Process
gene01018	2.001	0.0202	serpin-ZX-like	6.3E-101	55.10%	XP_011459778.1	GO:0005615	extracellular space	Cellular Component
gene01019	-4.042	0.00648	ABC transporter C family member 12-like [Juglans regia]	0.0E0	83.95%	XP_004304713.1;XP_011468355.1	GO:0005524;GO:0042626;GO:0055085;GO:0032440;GO:0016021;GO:0055114	transmembrane transport;oxidation-reduction process;2-alkenal reductase [NAD(P)] activity;integral component of membrane;ATP binding;ATPase activity, coupled to transmembrane movement of substances	Cellular Component;Molecular Function;Molecular Function;Molecular Function;Biological Process;Biological Process
gene01020	-1.057	0.851	ABC transporter C family member 2-like	0.0E0	90.05%	XP_004290581.1	GO:0005524;GO:0042626;GO:0055085;GO:0016021	transmembrane transport;integral component of membrane;ATP binding;ATPase activity, coupled to transmembrane movement of substances	Cellular Component;Molecular Function;Molecular Function;Biological Process
gene01021	1.177	0.537	cell division cycle 123 homolog	0.0E0	88.25%	XP_004290582.1	GO:0006417;GO:0007050;GO:0001732;GO:0010197;GO:0005737;GO:0007346	cytoplasm;regulation of mitotic cell cycle;formation of cytoplasmic translation initiation complex;polar nucleus fusion;regulation of translation;cell cycle arrest	Cellular Component;Biological Process;Biological Process;Biological Process;Biological Process;Biological Process
gene01022	1.264	0.57	kinesin-4-like [Vigna radiata radiata]	1.6E-48	51.20%	XP_011466157.1	GO:0016887;GO:0005524;GO:0003777;GO:0045298;GO:0005739;GO:0005871;GO:0007018;GO:0009060;GO:0009845;GO:0005874;GO:0008017	microtubule;microtubule motor activity;kinesin complex;ATPase activity;microtubule-based movement;microtubule binding;aerobic respiration;seed germination;tubulin complex;ATP binding;mitochondrion	Cellular Component;Cellular Component;Cellular Component;Molecular Function;Molecular Function;Molecular Function;Molecular Function;Biological Process;Biological Process;Biological Process;Cellular Component
gene01023	-3.306	0.089	NAC transcription factor 29-like	4.5E-88	65.45%	XP_011458551.1	GO:0003677;GO:0006355	DNA binding;regulation of transcription, DNA-templated	Molecular Function;Biological Process
gene01024	-1.096	0.761	gibberellin-regulated 14-like	5.2E-75	100.00%	XP_004292555.1	0	0	0
gene01025	1.626	0.0612	disease resistance RPM1-like	1.0E-121	66.10%	XP_008244608.1	GO:0043531	ADP binding	Molecular Function
gene01026	1.158	0.739	phosphatidylinositol N-acetylglucosaminyltransferase subunit C [Prunus mume]	5.8E-180	90.05%	XP_011458556.1;XP_011458557.1	GO:0005789;GO:0006506;GO:0009860;GO:0000506;GO:0016021;GO:0017176;GO:0009846	pollen germination;glycosylphosphatidylinositol-N-acetylglucosaminyltransferase (GPI-GnT) complex;endoplasmic reticulum membrane;GPI anchor biosynthetic process;integral component of membrane;pollen tube growth;phosphatidylinositol N-acetylglucosaminyltransferase activity	Cellular Component;Cellular Component;Cellular Component;Molecular Function;Biological Process;Biological Process;Biological Process
gene01027	1.223	0.746	DNA-directed RNA polymerase subunit beta	0.0E0	82.45%	XP_004290585.1	GO:0003677;GO:0090305;GO:0006206;GO:0003899;GO:0006351;GO:0004518;GO:0006144;GO:0005730	DNA-directed RNA polymerase activity;nuclease activity;pyrimidine nucleobase metabolic process;transcription, DNA-templated;nucleolus;nucleic acid phosphodiester bond hydrolysis;purine nucleobase metabolic process;DNA binding	Molecular Function;Molecular Function;Molecular Function;Biological Process;Cellular Component;Biological Process;Biological Process;Biological Process
gene01028	1.717	0.161	---NA---	0	0	0	0	0	0
gene01029	1.117	0.807	PREDICTED: uncharacterized protein LOC105350898	1.0E-51	48.10%	XP_011462201.1	0	0	0
gene01030	-1.03	0.928	---NA---	0	0	0	0	0	0
gene01031	1.253	0.517	PREDICTED: uncharacterized protein LOC105349886	4.3E-100	100.00%	XP_011459135.1	0	0	0
gene01032	-1.658	0.463	DDB_G0276689 isoform X3	4.0E-56	82.85%	XP_011459134.1	0	0	0
gene01033	-5.236	0.00479	potassium channel KAT3	0.0E0	86.00%	XP_004291407.1	GO:0010163;GO:0005249;GO:0042391;GO:0008076;GO:0005783	regulation of membrane potential;voltage-gated potassium channel complex;voltage-gated potassium channel activity;high-affinity potassium ion import;endoplasmic reticulum	Cellular Component;Molecular Function;Biological Process;Biological Process;Cellular Component
gene01034	-1.032	0.95	endonuclease V isoform X2	1.0E-6	63.60%	XP_007225103.1;EMJ26302.1	0	0	0
gene01035	-1.852	0.29	RING finger and CHY zinc finger domain-containing 1 [Fragaria vesca vesca]	0.0E0	87.80%	XP_011459139.1;XP_011459142.1;XP_011459138.1;XP_011459141.1;XP_011459140.1;XP_004291409.1	GO:0008270;GO:0005515	protein binding;zinc ion binding	Molecular Function;Molecular Function
gene01036	1.09	0.838	leucine-rich repeat extensin 4	0.0E0	80.00%	XP_004292960.1	GO:0005515	protein binding	Molecular Function
gene01037	-1.091	0.635	PREDICTED: uncharacterized protein LOC101313282	0.0E0	89.40%	XP_004292961.2	GO:0008270	zinc ion binding	Molecular Function
gene01038	-1.071	0.745	SWIM zinc finger family isoform 2 [Theobroma cacao]	3.4E-64	92.30%	XP_004292961.2	GO:0008270	zinc ion binding	Molecular Function
gene01039	2.143	0.0135	molybdate transporter 1	0.0E0	84.95%	XP_004291411.1	GO:0015098;GO:0016021;GO:0015689	integral component of membrane;molybdate ion transmembrane transporter activity;molybdate ion transport	Cellular Component;Molecular Function;Biological Process
gene01040	1.068	0.865	Enhancer of polycomb-like transcription factor isoform 1 [Theobroma cacao]	0.0E0	72.75%	XP_011459145.1	GO:0005096	GTPase activator activity	Molecular Function
gene01041	-1.111	0.572	syntaxin-32-like [Gossypium hirsutum]	0.0E0	86.85%	XP_011459146.1	GO:0006888;GO:0006906;GO:0048278;GO:0016021;GO:0005484;GO:0031201;GO:0000139;GO:0000149;GO:0006886	vesicle fusion;SNAP receptor activity;ER to Golgi vesicle-mediated transport;Golgi membrane;SNARE binding;vesicle docking;SNARE complex;integral component of membrane;intracellular protein transport	Cellular Component;Cellular Component;Cellular Component;Molecular Function;Molecular Function;Biological Process;Biological Process;Biological Process;Biological Process
gene01042	-1.328	0.182	stress response NST1-like	3.4E-40	77.30%	XP_004291413.1	0	0	0
gene01043	-1.556	0.154	PREDICTED: uncharacterized protein LOC101298087 isoform X2	0.0E0	76.60%	XP_011459148.1	0	0	0
gene01044	-1.453	0.357	Embryo defective 2410 isoform 2	0.0E0	92.45%	XP_011459147.1	GO:0016021	integral component of membrane	Cellular Component
gene01045	-1.113	0.618	psbP domain-containing chloroplastic	1.2E-139	91.70%	XP_004291415.1	GO:0031977;GO:0005509;GO:0009654;GO:0015979;GO:0019898;GO:0009535	photosystem II oxygen evolving complex;photosynthesis;thylakoid lumen;chloroplast thylakoid membrane;extrinsic component of membrane;calcium ion binding	Cellular Component;Cellular Component;Cellular Component;Cellular Component;Molecular Function;Biological Process
gene01046	1.157	0.416	polyadenylate-binding -interacting 5 [Prunus mume]	3.1E-137	76.95%	XP_004291416.1	GO:0005515	protein binding	Molecular Function
gene01047	1.856	0.15	dnaJ homolog subfamily B member 4-like	0.0E0	84.60%	XP_004291417.1	GO:0051082;GO:0006457	protein folding;unfolded protein binding	Molecular Function;Biological Process
gene01048	1.005	0.991	death-inducer obliterator 1-like [Pyrus x bretschneideri]	0.0E0	63.50%	XP_004291418.1	GO:0006351	transcription, DNA-templated	Biological Process
gene01049	-1.321	0.177	E3 ubiquitin- ligase At1g12760-like isoform X1 [Gossypium hirsutum]	0.0E0	84.20%	XP_011459149.1;XP_004291419.1;XP_011459150.1;XP_011459151.1	GO:0008270;GO:0061630;GO:0043161;GO:0005515;GO:0016021;GO:0005886;GO:0016874;GO:0016567	plasma membrane;protein ubiquitination;ligase activity;ubiquitin protein ligase activity;integral component of membrane;protein binding;proteasome-mediated ubiquitin-dependent protein catabolic process;zinc ion binding	Cellular Component;Cellular Component;Molecular Function;Molecular Function;Molecular Function;Molecular Function;Biological Process;Biological Process
gene01050	11.674	0.00102	serine threonine phosphatase 2A 57 kDa regulatory subunit B iota isoform	0.0E0	86.35%	XP_004292963.1	GO:0007165;GO:0034047;GO:0000159;GO:0005488;GO:0008601	signal transduction;protein phosphatase type 2A complex;binding;protein phosphatase type 2A regulator activity;regulation of protein phosphatase type 2A activity	Cellular Component;Molecular Function;Molecular Function;Biological Process;Biological Process
gene01051	1.291	0.525	cyclin-A2-2-like isoform X1 [Juglans regia]	0.0E0	79.50%	XP_004292964.2;XP_011459152.1	GO:0005634	nucleus	Cellular Component
gene01052	1.252	0.492	photosynthetic NDH subunit of subcomplex B chloroplastic	1.1E-47	59.60%	XP_004291420.2	GO:0006118;GO:0046872;GO:0009055;GO:0051536	iron-sulfur cluster binding;metal ion binding;electron carrier activity;obsolete electron transport	Molecular Function;Molecular Function;Molecular Function;Biological Process
gene01053	-1.376	0.382	pentatricopeptide repeat-containing mitochondrial-like [Ziziphus jujuba]	0.0E0	81.50%	XP_011459843.1	GO:0005515	protein binding	Molecular Function
gene01054	1.37	0.278	TIFY 8-like	0.0E0	76.90%	XP_004291421.1	0	0	0
gene01055	-2.169	0.133	Eucalyptus grandis uncharacterized LOC104442340 (LOC104442340) transcript variant mRNA	4.6E-13	85.33%	XM_004300188.2	0	0	0
gene01056	1.281	0.482	gibberellin 3-beta-dioxygenase 1-like	0.0E0	72.65%	XP_004291422.1	GO:0016707;GO:0009686;GO:0055114;GO:0009740;GO:0009416	gibberellin biosynthetic process;gibberellic acid mediated signaling pathway;oxidation-reduction process;response to light stimulus;gibberellin 3-beta-dioxygenase activity	Molecular Function;Biological Process;Biological Process;Biological Process;Biological Process
gene01057	-1.116	0.781	Fragaria vesca vesca 50S ribosomal mitochondrial (LOC101291289) transcript variant mRNA	4.8E-23	76.00%	XM_011459417.1	0	0	0
gene01058	-1.056	0.814	gibberellin 3-beta-dioxygenase 1-like	0.0E0	75.65%	XP_004292966.1	GO:0016707;GO:0009686;GO:0055114;GO:0009740;GO:0009416	gibberellin biosynthetic process;gibberellic acid mediated signaling pathway;oxidation-reduction process;response to light stimulus;gibberellin 3-beta-dioxygenase activity	Molecular Function;Biological Process;Biological Process;Biological Process;Biological Process
gene01059	1.935	0.0535	gibberellin 3-beta-dioxygenase 1-like	0.0E0	73.35%	XP_004291423.1	GO:0016707;GO:0009686;GO:0055114;GO:0009740;GO:0009416	gibberellin biosynthetic process;gibberellic acid mediated signaling pathway;oxidation-reduction process;response to light stimulus;gibberellin 3-beta-dioxygenase activity	Molecular Function;Biological Process;Biological Process;Biological Process;Biological Process
gene01060	1.634	0.0869	gibberellin 3-beta-dioxygenase 1-like	0.0E0	70.40%	XP_004291424.1	GO:0016491;GO:0055114;GO:0044763;GO:0050896	oxidation-reduction process;response to stimulus;single-organism cellular process;oxidoreductase activity	Molecular Function;Biological Process;Biological Process;Biological Process
gene01061	-2.459	0.013	coiled-coil domain-containing 93	2.3E-145	81.80%	XP_004291425.1	0	0	0
gene01062	-1.758	0.437	probable 2-oxoglutarate-dependent dioxygenase AOP1	0.0E0	77.70%	XP_004291427.1	GO:0051213;GO:0046872;GO:0055114	dioxygenase activity;oxidation-reduction process;metal ion binding	Molecular Function;Molecular Function;Biological Process
gene01063	-3.149	0.211	probable 2-oxoglutarate-dependent dioxygenase AOP1	0.0E0	75.85%	XP_004292967.1	GO:0051213;GO:0055114	dioxygenase activity;oxidation-reduction process	Molecular Function;Biological Process
gene01064	1.504	0.65	probable 2-oxoglutarate-dependent dioxygenase AOP1	0.0E0	74.15%	XP_004291428.1	GO:0016491;GO:0055114	oxidation-reduction process;oxidoreductase activity	Molecular Function;Biological Process
gene01065	1.542	0.6	---NA---	0	0	0	0	0	0
gene01066	-1.206	0.904	Fragaria vesca vesca uncharacterized LOC101313379 (LOC101313379) transcript variant misc_RNA	1.7E-14	83.00%	XR_904485.1	0	0	0
gene01067	-1.007	0.984	---NA---	0	0	0	0	0	0
gene01068	1.194	0.674	transcription factor bHLH113 isoform X1	3.1E-110	91.10%	XP_004309594.1	GO:0001046;GO:0005634;GO:0001228;GO:0046983;GO:0045944	transcriptional activator activity, RNA polymerase II transcription regulatory region sequence-specific binding;positive regulation of transcription from RNA polymerase II promoter;nucleus;core promoter sequence-specific DNA binding;protein dimerization activity	Cellular Component;Molecular Function;Molecular Function;Molecular Function;Biological Process
gene01069	-1.119	0.591	15 kDa seleno	3.5E-114	88.85%	XP_004309595.1	0	0	0
gene01070	1.66	0.133	PHYTOCHROME KINASE SUBSTRATE 4	0.0E0	48.70%	XP_011470920.1	0	0	0
gene01071	-1.404	0.0928	Fragaria vesca vesca NRDE2 homolog (LOC101295624) transcript variant mRNA	7.6E-33	81.00%	XM_011466158.1	0	0	0
gene01072	-1.117	0.734	---NA---	0	0	0	0	0	0
gene01073	1.124	0.788	---NA---	0	0	0	0	0	0
gene01074	1.171	0.446	PREDICTED: uncharacterized protein LOC101294916	6.6E-10	67.00%	XP_004292542.1	0	0	0
gene01075	1.562	0.185	---NA---	0	0	0	0	0	0
gene01076	1.049	0.831	zinc finger A20 and AN1 domain-containing stress-associated 8-like isoform X2 [Populus euphratica]	9.8E-103	79.30%	XP_004309600.1	GO:0003677;GO:0008270	DNA binding;zinc ion binding	Molecular Function;Molecular Function
gene01077	1.251	0.401	probably inactive leucine-rich repeat receptor kinase At5g06940	0.0E0	85.70%	XP_004309604.1	GO:0005524;GO:0005515;GO:0032440;GO:0016021;GO:0004672;GO:0055114;GO:0006468	oxidation-reduction process;2-alkenal reductase [NAD(P)] activity;protein kinase activity;protein phosphorylation;integral component of membrane;protein binding;ATP binding	Cellular Component;Molecular Function;Molecular Function;Molecular Function;Molecular Function;Biological Process;Biological Process
gene01078	12.909	0.0413	glycine-rich cell wall structural 1	2.9E-13	100.00%	XP_011470923.1	0	0	0
gene01079	2.456	0.0326	Rattus norvegicus 18 BAC CH230-229M9 (Children s Hospital Oakland Research Institute) complete sequence	2.1E-32	74.75%	AC132058.5	0	0	0
gene01080	1.001	0.998	Fragaria vesca vesca glycine-rich cell wall structural 1 (LOC105353447) mRNA	4.8E-178	74.95%	XM_011472622.1	0	0	0
gene01081	2.557	0.0625	PREDICTED: uncharacterized protein LOC101299147 isoform X1	0.0E0	79.75%	XP_011470921.1	0	0	0
gene01082	1.341	0.39	pumilio homolog 15-like	9.8E-79	60.45%	XP_004309599.1	0	0	0
gene01083	-1.178	0.71	self-incompatibility family [Populus trichocarpa]	8.3E-100	83.40%	XP_004309597.1	GO:0016021	integral component of membrane	Cellular Component
gene01084	1.048	0.825	Plant self-incompatibility S1 [Theobroma cacao]	4.6E-79	68.35%	XP_011470925.1	0	0	0
gene01085	1.327	0.3	Plant self-incompatibility S1 [Theobroma cacao]	1.3E-91	52.55%	XP_011470926.1	0	0	0
gene01086	1.247	0.333	Serine threonine- kinase dst1 [Morus notabilis]	4.7E-28	59.67%	XP_011463007.1	0	0	0
gene01087	3.074	0.0214	probable disease resistance At4g27220 [Fragaria vesca vesca]	3.1E-146	86.75%	XP_011470928.1	GO:0005515;GO:0007165	signal transduction;protein binding	Molecular Function;Biological Process
gene01088	-1.095	0.738	mitogen-activated kinase kinase kinase 1-like	6.3E-81	84.30%	XP_011470936.1	GO:0003677;GO:0005524;GO:0004702;GO:0005515;GO:0005737;GO:0006355;GO:0007178;GO:0009069;GO:0023014	cytoplasm;receptor signaling protein serine/threonine kinase activity;signal transduction by protein phosphorylation;serine family amino acid metabolic process;protein binding;ATP binding;transmembrane receptor protein serine/threonine kinase signaling pathway;DNA binding;regulation of transcription, DNA-templated	Cellular Component;Molecular Function;Molecular Function;Molecular Function;Molecular Function;Biological Process;Biological Process;Biological Process;Biological Process
gene01089	-1.146	0.749	Guanosine-3 ,5 -bis(diphosphate) 3 -pyrophosphohydrolase [Morus notabilis]	1.7E-140	83.40%	XP_011470134.1	GO:0008728;GO:0005515;GO:0007165;GO:0015969;GO:0006144;GO:0016787	GTP diphosphokinase activity;signal transduction;hydrolase activity;protein binding;guanosine tetraphosphate metabolic process;purine nucleobase metabolic process	Molecular Function;Molecular Function;Molecular Function;Biological Process;Biological Process;Biological Process
gene01090	3.996	0.0129	probable disease resistance At4g27220 [Fragaria vesca vesca]	2.8E-136	84.10%	XP_011470930.1;XP_011470931.1;XP_011470929.1	GO:0005515;GO:0007165	signal transduction;protein binding	Molecular Function;Biological Process
gene01091	3.495	0.00883	Fragaria vesca vesca probable disease resistance At4g27220 (LOC101301351) transcript variant mRNA	4.2E-48	92.40%	XM_011472633.1	0	0	0
gene01092	1.685	0.0612	probable disease resistance At4g27220 isoform X1 [Fragaria vesca vesca]	1.7E-59	73.45%	XP_011461862.1	0	0	0
gene01093	1.223	0.425	PREDICTED: uncharacterized protein LOC101311443	4.3E-23	67.00%	XP_011459869.1	0	0	0
gene01094	1.228	0.586	PREDICTED: uncharacterized protein LOC105351277	1.3E-9	40.00%	XP_011463529.1	0	0	0
gene01095	1.03	0.945	gene product [Arabidopsis thaliana]	2.2E-13	52.40%	XP_004297909.2	0	0	0
gene01096	4.035	0.0122	serine threonine kinase	3.5E-4	78.50%	XP_007207029.1;EMJ08228.1	0	0	0
gene01097	-1.323	0.328	Fragaria vesca vesca pentatricopeptide repeat-containing At1g09900-like (LOC101313523) mRNA	2.2E-15	75.50%	XM_011466370.1	0	0	0
gene01098	1.179	0.499	zinc finger ZAT5-like	0.0E0	59.85%	XP_004294532.1	GO:0046872	metal ion binding	Molecular Function
gene01099	-1.887	0.071	50S ribosomal chloroplastic	3.6E-107	90.75%	XP_004294541.1	GO:0009570;GO:0003735;GO:0005739;GO:0009941;GO:0042254;GO:0019843;GO:0000311;GO:0006412	chloroplast envelope;plastid large ribosomal subunit;chloroplast stroma;rRNA binding;translation;mitochondrion;structural constituent of ribosome;ribosome biogenesis	Cellular Component;Cellular Component;Cellular Component;Cellular Component;Molecular Function;Molecular Function;Biological Process;Biological Process
gene01100	1.422	0.108	50S ribosomal L15-like	1.4E-143	92.75%	XP_004294530.1	GO:0003735;GO:0042254;GO:0015934;GO:0006412	large ribosomal subunit;translation;structural constituent of ribosome;ribosome biogenesis	Cellular Component;Molecular Function;Biological Process;Biological Process
gene01101	1.34	0.268	Mouse DNA sequence from clone RP23-183N8 on chromosome complete sequence	3.1E-17	75.00%	AL591884.11	0	0	0
gene01102	-2.702	0.127	SENSITIVE TO PROTON RHIZOTOXICITY 1-like	0.0E0	70.85%	XP_004294539.1	GO:0003676;GO:0046872	metal ion binding;nucleic acid binding	Molecular Function;Molecular Function
gene01103	1.054	0.895	PREDICTED: uncharacterized protein LOC101302754	1.7E-30	48.00%	XP_004300387.1	0	0	0
gene01104	-1.283	0.332	pheophorbide a chloroplastic	0.0E0	90.05%	XP_004294502.1	GO:0009816;GO:0010154;GO:0008219;GO:0046872;GO:0009908;GO:0009534;GO:0009941;GO:0032441;GO:0055114;GO:0010277;GO:0051537;GO:0015996	chlorophyllide a oxygenase [overall] activity;pheophorbide a oxygenase activity;fruit development;defense response to bacterium, incompatible interaction;oxidation-reduction process;metal ion binding;cell death;chloroplast envelope;flower development;chloroplast thylakoid;2 iron, 2 sulfur cluster binding;chlorophyll catabolic process	Cellular Component;Cellular Component;Molecular Function;Molecular Function;Molecular Function;Molecular Function;Biological Process;Biological Process;Biological Process;Biological Process;Biological Process;Biological Process
gene01105	1.232	0.278	non-structural maintenance of chromosomes element 1 homolog	0.0E0	75.70%	XP_004294518.1	GO:0005634;GO:0004842;GO:0030915;GO:0000724;GO:0006301;GO:0016567	double-strand break repair via homologous recombination;protein ubiquitination;ubiquitin-protein transferase activity;nucleus;Smc5-Smc6 complex;postreplication repair	Cellular Component;Cellular Component;Molecular Function;Biological Process;Biological Process;Biological Process
gene01106	1.319	0.178	cyclin-dependent kinases regulatory subunit 1-like [Phoenix dactylifera]	1.5E-52	99.10%	XP_008794250.1;XP_008794251.1	GO:0051301;GO:0016538;GO:0045859;GO:0000074;GO:0016301	kinase activity;regulation of protein kinase activity;cell division;cyclin-dependent protein serine/threonine kinase regulator activity;regulation of cell cycle	Molecular Function;Molecular Function;Biological Process;Biological Process;Biological Process
gene01107	1.141	0.512	PREDICTED: uncharacterized protein LOC101306320 isoform X2	0.0E0	69.30%	XP_011461182.1	GO:0008270;GO:0005515	protein binding;zinc ion binding	Molecular Function;Molecular Function
gene01108	1.27	0.459	ribonuclease H At1g65750	3.8E-68	52.70%	XP_016648950.1	GO:0003676	nucleic acid binding	Molecular Function
gene01109	3.891	0.013	serine threonine kinase	9.7E-5	62.00%	AEJ72559.1	0	0	0
gene01110	1.318	0.195	topless-related 2-like	5.9E-24	68.60%	XP_011463241.1	0	0	0
gene01111	1.074	0.719	F-box LRR-repeat 4-like	2.6E-18	62.20%	XP_004292846.1	0	0	0
gene01112	-1.226	0.618	PREDICTED: uncharacterized protein LOC105352216	7.7E-6	78.00%	XP_011466932.1	0	0	0
gene01113	1.434	0.132	ribosomal S14 (mitochondrion)	1.4E-45	81.80%	XP_008375586.1	GO:0003735;GO:0005739;GO:0042254;GO:0015935;GO:0006412	translation;small ribosomal subunit;mitochondrion;structural constituent of ribosome;ribosome biogenesis	Cellular Component;Cellular Component;Molecular Function;Biological Process;Biological Process
gene01114	1.144	0.584	PREDICTED: uncharacterized protein LOC105353255	6.9E-12	51.70%	XP_011470556.1	0	0	0
gene01115	4.54	0.0218	PREDICTED: uncharacterized protein LOC105350851	4.1E-109	54.80%	XP_011462125.1	0	0	0
gene01116	1.656	0.257	Late embryogenesis abundant (LEA) hydroxyproline-rich glyco [Theobroma cacao]	1.3E-126	80.05%	XP_004295897.1	GO:0016021	integral component of membrane	Cellular Component
gene01117	1.171	0.377	---NA---	0	0	0	0	0	0
gene01118	-1.734	0.0891	neuralized [Morus notabilis]	0.0E0	71.85%	XP_004294490.1;XP_011461183.1	GO:0008270;GO:0005515	protein binding;zinc ion binding	Molecular Function;Molecular Function
gene01119	-1.969	0.143	histone -like	0.0E0	81.35%	XP_004295898.2	GO:0003677;GO:0046982;GO:0000788;GO:0006334	nuclear nucleosome;protein heterodimerization activity;nucleosome assembly;DNA binding	Cellular Component;Molecular Function;Molecular Function;Biological Process
gene01120	1.443	0.194	PREDICTED: uncharacterized protein LOC105353215	8.4E-30	92.50%	XP_011470479.1	0	0	0
gene01121	1.182	0.791	Thermospermine synthase partial	7.6E-83	67.00%	XP_011462127.1	0	0	0
gene01122	5.195	0.0922	glycine-rich cell wall structural -like	1.2E-9	100.00%	XP_004304057.1	0	0	0
gene01123	1.001	0.996	transcription initiation factor TFIID subunit 6	0.0E0	87.10%	XP_011467757.1;XP_004304060.1	GO:0005634;GO:0003743;GO:0009860;GO:0046982;GO:0006352;GO:0005840;GO:0006446;GO:0051090	protein heterodimerization activity;DNA-templated transcription, initiation;regulation of sequence-specific DNA binding transcription factor activity;nucleus;ribosome;regulation of translational initiation;translation initiation factor activity;pollen tube growth	Cellular Component;Molecular Function;Molecular Function;Biological Process;Biological Process;Biological Process;Cellular Component;Biological Process
gene01124	1.462	0.0986	IQ-DOMAIN 1-like	0.0E0	72.65%	XP_004304061.1	GO:0005515;GO:0016020	membrane;protein binding	Cellular Component;Molecular Function
gene01125	-2.347	0.0151	eukaryotic translation initiation factor 1A-like [Gossypium raimondii]	3.3E-68	99.20%	XP_009788620.1;XP_016483463.1;OIT00039.1	GO:0003743;GO:0005840;GO:0006446	ribosome;regulation of translational initiation;translation initiation factor activity	Molecular Function;Cellular Component;Biological Process
gene01126	1.352	0.362	GAMETE EXPRESSED 1-like	0.0E0	72.15%	XP_004305962.1	GO:0007275;GO:0016021	multicellular organism development;integral component of membrane	Cellular Component;Biological Process
gene01127	-10.229	0.0012	exopolygalacturonase-like	0.0E0	81.35%	XP_004305963.1	GO:0004650;GO:0071555;GO:0005576;GO:0005982;GO:0005985	starch metabolic process;polygalacturonase activity;extracellular region;sucrose metabolic process;cell wall organization	Cellular Component;Molecular Function;Biological Process;Biological Process;Biological Process
gene01128	-1.939	0.0828	DNA binding [Ricinus communis]	0.0E0	77.50%	XP_004304063.1	GO:0016020	membrane	Cellular Component
gene01129	-1.432	0.0802	BPI LBP family At1g04970	0.0E0	85.30%	XP_004304066.1	GO:0005615;GO:0008289;GO:0005774	extracellular space;vacuolar membrane;lipid binding	Cellular Component;Cellular Component;Molecular Function
gene01130	1.142	0.543	ribonuclease chloroplastic	0.0E0	84.70%	XP_004304065.1	GO:0016787	hydrolase activity	Molecular Function
gene01131	1.073	0.729	3-oxoacyl-[acyl-carrier- ] mitochondrial	0.0E0	88.45%	XP_004304064.1	GO:0004315;GO:0005835;GO:0042967;GO:0006633	fatty acid synthase complex;fatty acid biosynthetic process;acyl-carrier-protein biosynthetic process;3-oxoacyl-[acyl-carrier-protein] synthase activity	Molecular Function;Biological Process;Cellular Component;Biological Process
gene01132	1.244	0.299	#NAME?	0.0E0	86.85%	XP_004304067.1	GO:0000188;GO:0005634;GO:0033549;GO:0009737;GO:0006570;GO:0004725;GO:0035335;GO:0008138;GO:0009733	protein tyrosine/serine/threonine phosphatase activity;protein tyrosine phosphatase activity;MAP kinase phosphatase activity;peptidyl-tyrosine dephosphorylation;nucleus;tyrosine metabolic process;response to auxin;inactivation of MAPK activity;response to abscisic acid	Cellular Component;Molecular Function;Molecular Function;Molecular Function;Biological Process;Biological Process;Biological Process;Biological Process;Biological Process
gene01133	-2.137	0.244	serine threonine- kinase WNK8-like	0.0E0	63.80%	XP_011468629.1	GO:0005524;GO:0004672;GO:0006468	protein kinase activity;protein phosphorylation;ATP binding	Molecular Function;Molecular Function;Biological Process
gene01134	1.142	0.636	Zinc-finger domain of monoamine-oxidase A repressor R1 isoform 2	0.0E0	69.55%	XP_004305965.1	0	0	0
gene01135	-2.861	0.00378	Ubiquitin and WLM domain-containing [Morus notabilis]	0.0E0	73.60%	XP_004304068.1	0	0	0
gene01136	1.114	0.759	mitochondrial pyruvate carrier 4-like	4.8E-21	78.85%	XP_004304069.1	GO:0010360;GO:0009507;GO:2000070;GO:0016021;GO:0006850;GO:1901017;GO:0005743	negative regulation of potassium ion transmembrane transporter activity;regulation of response to water deprivation;chloroplast;mitochondrial pyruvate transport;mitochondrial inner membrane;integral component of membrane;negative regulation of anion channel activity	Cellular Component;Cellular Component;Cellular Component;Biological Process;Biological Process;Biological Process;Biological Process
gene01137	5.653	0.0115	Prunus mume RALF-like 17 (LOC103329173) mRNA	4.6E-8	73.00%	XM_008231601.1	0	0	0
gene01138	-1.323	0.589	probable lipid-A-disaccharide mitochondrial isoform X1 [Malus domestica]	0.0E0	83.85%	XP_004305966.2	GO:0008915;GO:0005739;GO:0005829;GO:0009245;GO:0005543;GO:2001289	lipid A biosynthetic process;cytosol;lipid-A-disaccharide synthase activity;phospholipid binding;lipid X metabolic process;mitochondrion	Cellular Component;Cellular Component;Molecular Function;Molecular Function;Biological Process;Biological Process
gene01139	-1.416	0.123	GDSL esterase lipase At2g42990-like	0.0E0	84.95%	XP_004305967.1	GO:0016788	hydrolase activity, acting on ester bonds	Molecular Function
gene01140	2.981	0.0273	GDSL esterase lipase At2g42990-like	0.0E0	86.40%	XP_004305968.1	GO:0016788	hydrolase activity, acting on ester bonds	Molecular Function
gene01141	1.3	0.28	GDSL esterase lipase At2g04570-like	0.0E0	87.20%	XP_004304070.1	GO:0016788;GO:0052886;GO:0055114;GO:0052889;GO:0052887	9,9'-di-cis-zeta-carotene desaturation to 7,9,7',9'-tetra-cis-lycopene;oxidation-reduction process;hydrolase activity, acting on ester bonds;7,9,9'-tricis-neurosporene:quinone oxidoreductase activity;9,9'-dicis-carotene:quinone oxidoreductase activity	Molecular Function;Molecular Function;Molecular Function;Biological Process;Biological Process
gene01142	-1.363	0.105	centromere kinetochore zw10 homolog	0.0E0	79.35%	XP_011467760.1	GO:0007094;GO:0005634;GO:0006888;GO:1990423	ER to Golgi vesicle-mediated transport;mitotic spindle assembly checkpoint;nucleus;RZZ complex	Cellular Component;Cellular Component;Biological Process;Biological Process
gene01143	1.364	0.339	Zinc-finger domain of monoamine-oxidase A repressor R1 isoform 2	0.0E0	67.55%	XP_011467762.1	0	0	0
gene01144	-1.438	0.302	serine threonine- kinase WNK8-like	0.0E0	73.00%	XP_004304073.1	GO:0005524;GO:0004672;GO:0006468	protein kinase activity;protein phosphorylation;ATP binding	Molecular Function;Molecular Function;Biological Process
gene01145	1.293	0.39	Fragaria vesca vesca serine threonine- kinase WNK8-like (LOC101311601) mRNA	1.3E-13	86.00%	XM_011470327.1	0	0	0
gene01146	-1.158	0.53	disulfide isomerase-like 2-3	0.0E0	92.55%	XP_004304072.1	GO:0003756;GO:0005783;GO:0045454;GO:0006457;GO:0034976	protein disulfide isomerase activity;cell redox homeostasis;protein folding;response to endoplasmic reticulum stress;endoplasmic reticulum	Cellular Component;Molecular Function;Biological Process;Biological Process;Biological Process
gene01147	1.649	0.346	PREDICTED: uncharacterized protein LOC105353267	3.4E-8	100.00%	XP_011470578.1	0	0	0
gene01148	2.175	0.0152	Uncharacterized protein TCM_002201	4.7E-11	59.67%	EOX93359.1	0	0	0
gene01149	1.034	0.946	triacylglycerol lipase 2-like	0.0E0	86.15%	XP_004305972.1	GO:0016788;GO:0016042	lipid catabolic process;hydrolase activity, acting on ester bonds	Molecular Function;Biological Process
gene01150	1.341	0.425	triacylglycerol lipase 2-like	0.0E0	84.80%	XP_011467763.1	GO:0016788;GO:0016042	lipid catabolic process;hydrolase activity, acting on ester bonds	Molecular Function;Biological Process
gene01151	-2.682	0.0111	[Theobroma cacao]	2.7E-144	76.10%	XP_004304074.1	GO:0016020	membrane	Cellular Component
gene01152	1.375	0.157	ethylene-responsive transcription factor 3-like	1.5E-77	72.30%	XP_004304075.1	GO:0005634;GO:0003677;GO:0005667;GO:0003700;GO:0006355;GO:0045449	transcription factor activity, sequence-specific DNA binding;transcription factor complex;nucleus;DNA binding;regulation of transcription, DNA-templated	Cellular Component;Molecular Function;Molecular Function;Biological Process;Cellular Component;Biological Process
gene01153	-1.038	0.909	zinc finger CCCH domain-containing 12-like [Pyrus x bretschneideri]	0.0E0	80.80%	XP_004304076.1	GO:0046872	metal ion binding	Molecular Function
gene01154	1.53	0.0695	---NA---	0	0	0	0	0	0
gene01155	1.06	0.784	argonaute 16	4.1E-24	81.65%	XP_008379694.1;XP_008379693.1	GO:0005634;GO:0003743;GO:0006306;GO:0035197;GO:0006342;GO:0030422;GO:0005840;GO:0006446	chromatin silencing;siRNA binding;DNA methylation;nucleus;ribosome;regulation of translational initiation;translation initiation factor activity;production of siRNA involved in RNA interference	Cellular Component;Molecular Function;Molecular Function;Biological Process;Biological Process;Biological Process;Cellular Component;Biological Process
gene01156	1.189	0.511	probable sphingolipid transporter spinster homolog 2	0.0E0	80.95%	XP_004304077.1	GO:0055085;GO:0016021	transmembrane transport;integral component of membrane	Cellular Component;Biological Process
gene01157	3.1	0.122	argonaute 16	0.0E0	86.65%	XP_004304078.2;XP_011467764.1	GO:0005634;GO:0005515;GO:0006306;GO:0035197;GO:0006342;GO:0030422	chromatin silencing;siRNA binding;DNA methylation;nucleus;protein binding;production of siRNA involved in RNA interference	Cellular Component;Molecular Function;Molecular Function;Biological Process;Biological Process;Biological Process
gene01158	1.255	0.289	argonaute 16	3.4E-52	77.30%	XP_004296440.2	GO:0005634;GO:0005515;GO:0006306;GO:0035197;GO:0006342;GO:0030422	chromatin silencing;siRNA binding;DNA methylation;nucleus;protein binding;production of siRNA involved in RNA interference	Cellular Component;Molecular Function;Molecular Function;Biological Process;Biological Process;Biological Process
gene01159	1.92	0.0299	argonaute 16	9.3E-8	94.50%	XP_004296440.2	GO:0005634;GO:0006306;GO:0035197;GO:0006342;GO:0030422	chromatin silencing;siRNA binding;DNA methylation;nucleus;production of siRNA involved in RNA interference	Cellular Component;Molecular Function;Biological Process;Biological Process;Biological Process
gene01160	1.005	0.982	splicing factor 3B subunit 6	1.9E-138	61.20%	XP_011461526.1	GO:0000166;GO:0003676;GO:0005681	spliceosomal complex;nucleic acid binding;nucleotide binding	Cellular Component;Molecular Function;Molecular Function
gene01161	1.21	0.389	serine arginine-rich splicing factor RS31-like	6.6E-110	90.00%	XP_004294848.1	GO:0000166;GO:0003676	nucleic acid binding;nucleotide binding	Molecular Function;Molecular Function
gene01162	1.215	0.304	KH domain-containing At3g08620-like	0.0E0	91.70%	XP_004294850.1	GO:0003723	RNA binding	Molecular Function
gene01163	1.489	0.161	apyrase 2-like	2.8E-87	80.70%	XP_004296098.1	GO:0016021;GO:0016787	hydrolase activity;integral component of membrane	Cellular Component;Molecular Function
gene01164	1.443	0.389	Fragaria vesca vesca uncharacterized LOC105350631 (LOC105350631) transcript variant ncRNA	1.4E-84	93.20%	XR_905157.1	0	0	0
gene01165	1.46	0.337	transcription initiation factor TFIID subunit 1-like	0.0E0	57.00%	XP_011461527.1	GO:0005515;GO:0016740	transferase activity;protein binding	Molecular Function;Molecular Function
gene01166	-1.991	0.0612	ABC transporter B family member mitochondrial	0.0E0	90.05%	XP_004296099.1	GO:0006879;GO:0005524;GO:0006855;GO:0016021;GO:0042908;GO:0008559;GO:0005743	cellular iron ion homeostasis;xenobiotic transport;mitochondrial inner membrane;integral component of membrane;xenobiotic-transporting ATPase activity;ATP binding;drug transmembrane transport	Cellular Component;Cellular Component;Molecular Function;Molecular Function;Biological Process;Biological Process;Biological Process
gene01167	1.172	0.556	NAD(P)H-quinone oxidoreductase subunit chloroplastic-like [Ziziphus jujuba]	6.3E-151	83.35%	XP_004294851.1	GO:0009817;GO:0006118;GO:0009941;GO:0010258;GO:0055114;GO:0009535;GO:0016655	oxidoreductase activity, acting on NAD(P)H, quinone or similar compound as acceptor;defense response to fungus, incompatible interaction;oxidation-reduction process;chloroplast envelope;NADH dehydrogenase complex (plastoquinone) assembly;obsolete electron transport;chloroplast thylakoid membrane	Cellular Component;Cellular Component;Molecular Function;Biological Process;Biological Process;Biological Process;Biological Process
gene01168	1.007	0.972	MAU2 chromatid cohesion factor homolog	0.0E0	88.75%	XP_004294852.1	GO:0005515;GO:0007064	protein binding;mitotic sister chromatid cohesion	Molecular Function;Biological Process
gene01169	6.029	0.0185	cytochrome P450 714C2-like	0.0E0	85.00%	XP_004294853.1	GO:0005506;GO:0016705;GO:0016021;GO:0055114;GO:0004497;GO:0020037	iron ion binding;oxidation-reduction process;heme binding;oxidoreductase activity, acting on paired donors, with incorporation or reduction of molecular oxygen;monooxygenase activity;integral component of membrane	Cellular Component;Molecular Function;Molecular Function;Molecular Function;Molecular Function;Biological Process
gene01170	1.206	0.776	F-box kelch-repeat At3g23880-like	0.0E0	57.10%	XP_004296101.1	0	0	0
gene01171	1.525	0.215	Fragaria vesca vesca uncharacterized LOC105352014 (LOC105352014) ncRNA	5.1E-24	81.40%	XR_906616.1	0	0	0
gene01172	-1.875	0.125	serine arginine-rich splicing factor RS31-like	3.6E-87	91.67%	XP_004294854.1	GO:0000166;GO:0003676	nucleic acid binding;nucleotide binding	Molecular Function;Molecular Function
gene01173	1.17	0.457	bis(5 -adenosyl)-triphosphatase	1.8E-111	80.65%	XP_011461528.1	GO:0003824;GO:0016021	catalytic activity;integral component of membrane	Cellular Component;Molecular Function
gene01174	1.424	0.139	PREDICTED: uncharacterized protein LOC101310099	3.9E-132	85.95%	XP_004294858.2	GO:0044424	intracellular part	Cellular Component
gene01175	1.149	0.635	reticulon B5	2.5E-159	64.65%	XP_011461529.1	GO:0005783;GO:0044425	membrane part;endoplasmic reticulum	Cellular Component;Cellular Component
gene01176	-2.212	0.233	cytochrome P450 714C2-like	0.0E0	88.05%	XP_004294859.2	GO:0005506;GO:0016705;GO:0016021;GO:0055114;GO:0004497;GO:0020037	iron ion binding;oxidation-reduction process;heme binding;oxidoreductase activity, acting on paired donors, with incorporation or reduction of molecular oxygen;monooxygenase activity;integral component of membrane	Cellular Component;Molecular Function;Molecular Function;Molecular Function;Molecular Function;Biological Process
gene01177	1.061	0.764	bis(5 -adenosyl)-triphosphatase	6.4E-46	83.05%	XP_011461530.1	GO:0003824;GO:0016021	catalytic activity;integral component of membrane	Cellular Component;Molecular Function
gene01178	1.065	0.845	FH interacting FIP2-like [Malus domestica]	5.2E-126	55.45%	XP_004296104.1	GO:0051260	protein homooligomerization	Biological Process
gene01179	2.516	0.0285	ATP-dependent DNA helicase -like	0.0E0	83.45%	XP_004296105.1	GO:0006284;GO:0009379;GO:0009378;GO:0000722;GO:0000731;GO:0007569;GO:0000784;GO:0005654;GO:0006302;GO:0005657;GO:0003677;GO:0005524;GO:0071480;GO:0005737;GO:0043140;GO:0032508;GO:0031297	nucleoplasm;base-excision repair;double-strand break repair;DNA duplex unwinding;four-way junction helicase activity;nuclear chromosome, telomeric region;ATP-dependent 3'-5' DNA helicase activity;DNA binding;cytoplasm;telomere maintenance via recombination;cell aging;replication fork;DNA synthesis involved in DNA repair;cellular response to gamma radiation;replication fork processing;ATP binding;…	Cellular Component;Cellular Component;Cellular Component;Molecular Function;Molecular Function;Molecular Function;Molecular Function;Biological Process;Biological Process;Biological Process;Biological Process;Biological Process;Biological Process;Biological Process;Biological Process;Cellular Component;Cellular Component
gene01180	1.334	0.245	calcium uniporter mitochondrial-like	0.0E0	86.20%	XP_004294861.1	GO:0016021	integral component of membrane	Cellular Component
gene01181	-1.992	0.0183	CBS domain-containing mitochondrial-like [Pyrus x bretschneideri]	6.3E-150	93.95%	XP_004294863.1	GO:0005739;GO:0045454;GO:0050897	cell redox homeostasis;mitochondrion;cobalt ion binding	Cellular Component;Molecular Function;Biological Process
gene01182	1.934	0.0612	probable phosphatase 2C 6	5.2E-156	82.80%	XP_004294864.1	GO:0004722;GO:0008287;GO:0006470	protein serine/threonine phosphatase complex;protein serine/threonine phosphatase activity;protein dephosphorylation	Molecular Function;Biological Process;Cellular Component
gene01183	1.626	0.0333	probable phosphatase 2C 6	0.0E0	80.85%	XP_011461532.1	GO:0004722;GO:0008287;GO:0006470	protein serine/threonine phosphatase complex;protein serine/threonine phosphatase activity;protein dephosphorylation	Molecular Function;Biological Process;Cellular Component
gene01184	1.294	0.458	scarecrow 18	0.0E0	76.35%	XP_004296106.2	GO:0005634;GO:0005667;GO:0003700;GO:0006355;GO:0043565;GO:0045449;GO:0010014;GO:0010223	transcription factor activity, sequence-specific DNA binding;secondary shoot formation;sequence-specific DNA binding;transcription factor complex;nucleus;meristem initiation;regulation of transcription, DNA-templated	Cellular Component;Molecular Function;Molecular Function;Biological Process;Biological Process;Biological Process;Cellular Component;Biological Process
gene01185	1.497	0.0986	---NA---	0	0	0	0	0	0
gene01186	-1.419	0.109	peroxisome biogenesis 5	0.0E0	87.10%	XP_011461534.1	GO:0005778;GO:0005515;GO:0007165;GO:0005052;GO:0016560;GO:0005781;GO:0005829;GO:0009733	peroxisomal membrane;cytosol;signal transduction;obsolete peroxisome targeting signal receptor complex;peroxisome matrix targeting signal-1 binding;protein import into peroxisome matrix, docking;response to auxin;protein binding	Cellular Component;Cellular Component;Molecular Function;Molecular Function;Biological Process;Biological Process;Cellular Component;Biological Process
gene01187	-1.048	0.833	COP9 signalosome complex subunit 6a-like	0.0E0	88.75%	XP_004294866.1	GO:0005515;GO:0008180;GO:0010388	COP9 signalosome;protein binding;cullin deneddylation	Cellular Component;Molecular Function;Biological Process
gene01188	-1.297	0.21	F-box At-B	0.0E0	71.75%	XP_004294867.1	0	0	0
gene01189	1.357	0.189	Histone superfamily [Arabidopsis thaliana]	5.8E-93	96.05%	XP_011462192.1	GO:0003677;GO:0048555;GO:0046982;GO:0000786	protein heterodimerization activity;generative cell nucleus;nucleosome;DNA binding	Cellular Component;Cellular Component;Molecular Function;Molecular Function
gene01190	1.015	0.981	Histone superfamily [Arabidopsis thaliana]	5.7E-92	94.20%	XP_011462192.1	GO:0003677;GO:0048555;GO:0046982;GO:0000786	protein heterodimerization activity;generative cell nucleus;nucleosome;DNA binding	Cellular Component;Cellular Component;Molecular Function;Molecular Function
gene01191	1.396	0.129	4-hydroxy-4-methyl-2-oxoglutarate aldolase 3 isoform X1	3.9E-118	94.60%	XP_011461535.1	GO:0008948;GO:0006525;GO:0008428;GO:0043086;GO:0046872;GO:0047443;GO:0006560;GO:0051252;GO:0006090;GO:0018874	4-hydroxy-4-methyl-2-oxoglutarate aldolase activity;proline metabolic process;regulation of RNA metabolic process;metal ion binding;oxaloacetate decarboxylase activity;negative regulation of catalytic activity;arginine metabolic process;benzoate metabolic process;ribonuclease inhibitor activity;pyruvate metabolic process	Molecular Function;Molecular Function;Molecular Function;Molecular Function;Biological Process;Biological Process;Biological Process;Biological Process;Biological Process;Biological Process
gene01192	1.239	0.442	receptor kinase BRI1-like 3	0.0E0	76.75%	XP_004296108.2	GO:0000166;GO:0005515;GO:0016020;GO:0004672;GO:0016310	membrane;protein kinase activity;protein binding;phosphorylation;nucleotide binding	Cellular Component;Molecular Function;Molecular Function;Molecular Function;Biological Process
gene01193	2.809	0.0104	receptor kinase BRI1-like 3	2.8E-61	82.50%	XP_004296108.2	GO:0005524;GO:0005515;GO:0016021;GO:0009069;GO:0004674;GO:0006468	protein serine/threonine kinase activity;serine family amino acid metabolic process;protein phosphorylation;integral component of membrane;protein binding;ATP binding	Cellular Component;Molecular Function;Molecular Function;Molecular Function;Biological Process;Biological Process
gene01194	1.253	0.706	Fragaria vesca vesca dirigent 22-like (LOC101309859) mRNA	2.0E-9	86.50%	XM_004305490.2	0	0	0
gene01195	2.255	0.0275	receptor kinase BRI1-like 3	0.0E0	87.35%	XP_004296108.2	GO:0005524;GO:0005515;GO:0016021;GO:0009069;GO:0004674;GO:0006468	protein serine/threonine kinase activity;serine family amino acid metabolic process;protein phosphorylation;integral component of membrane;protein binding;ATP binding	Cellular Component;Molecular Function;Molecular Function;Molecular Function;Biological Process;Biological Process
gene01196	1.042	0.923	sucrose transporter 1	7.0E-4	62.00%	AFU61907.1	0	0	0
gene01197	1.835	0.0203	probable WRKY transcription factor 2 [Malus domestica]	0.0E0	84.00%	XP_011461537.1;XP_011461536.1;XP_004294869.1	GO:0005667;GO:0003700;GO:0006355;GO:0009555;GO:0030010;GO:0043565;GO:0045449;GO:0009942	longitudinal axis specification;transcription factor activity, sequence-specific DNA binding;pollen development;sequence-specific DNA binding;transcription factor complex;establishment of cell polarity;regulation of transcription, DNA-templated	Molecular Function;Molecular Function;Biological Process;Biological Process;Biological Process;Biological Process;Cellular Component;Biological Process
gene01198	1.017	0.965	BTB POZ and MATH domain-containing 3-like isoform X1	0.0E0	65.55%	XP_004296109.1	GO:0005515	protein binding	Molecular Function
gene01199	3.008	0.0092	Nelumbo nucifera chromatin remodeling EBS-like (LOC104605522) transcript variant mRNA	1.6E-7	83.75%	XM_011459427.1	0	0	0
gene01200	1.005	0.989	Fragaria vesca vesca uncharacterized LOC105349571 (LOC105349571) transcript variant ncRNA	2.2E-113	88.00%	XR_903958.1	0	0	0
gene01201	-1.115	0.674	probable tyrosine- phosphatase At1g05000	2.5E-135	87.40%	NP_001266990.1;AEH02866.1	GO:0006570;GO:0004725;GO:0035335	protein tyrosine phosphatase activity;peptidyl-tyrosine dephosphorylation;tyrosine metabolic process	Molecular Function;Biological Process;Biological Process
gene01202	-1.864	0.439	1-aminocyclopropane-1-carboxylate oxidase	0.0E0	93.55%	XP_004304079.1	GO:0051213;GO:0031418;GO:0009815;GO:0046872;GO:0009693;GO:0055114;GO:0009835	dioxygenase activity;ethylene biosynthetic process;oxidation-reduction process;metal ion binding;1-aminocyclopropane-1-carboxylate oxidase activity;fruit ripening;L-ascorbic acid binding	Molecular Function;Molecular Function;Molecular Function;Molecular Function;Biological Process;Biological Process;Biological Process
gene01203	-1.475	0.222	Embryo defective 1381 isoform 1	0.0E0	88.65%	XP_011467765.1;XP_004304082.1;XP_011467766.1	0	0	0
gene01204	1.296	0.633	armadillo repeat-containing 3	0.0E0	87.10%	XP_004305973.1	GO:0005634;GO:0005515;GO:0005737	cytoplasm;nucleus;protein binding	Cellular Component;Cellular Component;Molecular Function
gene01205	1.289	0.401	clathrin coat assembly AP180	0.0E0	66.15%	XP_004305974.1	GO:0048268;GO:0030276;GO:0030136;GO:0005545	clathrin coat assembly;1-phosphatidylinositol binding;clathrin-coated vesicle;clathrin binding	Cellular Component;Molecular Function;Molecular Function;Biological Process
gene01206	-1.022	0.921	palmitoyl-monogalactosyldiacylglycerol delta-7 chloroplastic-like	0.0E0	88.30%	XP_004305975.1	GO:0016717;GO:0016021;GO:0055114;GO:0006633	oxidation-reduction process;oxidoreductase activity, acting on paired donors, with oxidation of a pair of donors resulting in the reduction of molecular oxygen to two molecules of water;fatty acid biosynthetic process;integral component of membrane	Cellular Component;Molecular Function;Biological Process;Biological Process
gene01207	1.105	0.789	clathrin coat assembly AP180	0.0E0	70.45%	XP_011467767.1	GO:0016491;GO:0048268;GO:0030276;GO:0030136;GO:0005545	clathrin coat assembly;1-phosphatidylinositol binding;oxidoreductase activity;clathrin-coated vesicle;clathrin binding	Cellular Component;Molecular Function;Molecular Function;Molecular Function;Biological Process
gene01208	1.825	0.0816	clathrin coat assembly AP180	9.0E-99	91.75%	XP_011467767.1	GO:0048268;GO:0030276;GO:0030136;GO:0005545	clathrin coat assembly;1-phosphatidylinositol binding;clathrin-coated vesicle;clathrin binding	Cellular Component;Molecular Function;Molecular Function;Biological Process
gene01209	1.203	0.337	palmitoyl-monogalactosyldiacylglycerol delta-7 chloroplastic-like	0.0E0	86.75%	XP_011467768.1	GO:0016717;GO:0016021;GO:0055114;GO:0006633	oxidation-reduction process;oxidoreductase activity, acting on paired donors, with oxidation of a pair of donors resulting in the reduction of molecular oxygen to two molecules of water;fatty acid biosynthetic process;integral component of membrane	Cellular Component;Molecular Function;Biological Process;Biological Process
gene01210	-1.071	0.834	palmitoyl-monogalactosyldiacylglycerol delta-7 chloroplastic-like	3.4E-173	76.20%	XP_011467770.1	GO:0016717;GO:0016020;GO:0006629;GO:0055114	membrane;oxidation-reduction process;lipid metabolic process;oxidoreductase activity, acting on paired donors, with oxidation of a pair of donors resulting in the reduction of molecular oxygen to two molecules of water	Cellular Component;Molecular Function;Biological Process;Biological Process
gene01211	1.25	0.321	beta-amyrin 28-oxidase-like	1.1E-48	58.15%	XP_004305693.1	GO:0003676;GO:0004523;GO:0051252	regulation of RNA metabolic process;nucleic acid binding;RNA-DNA hybrid ribonuclease activity	Molecular Function;Molecular Function;Biological Process
gene01212	7.266	0.0136	glucan endo-1,3-beta-glucosidase 12	0.0E0	90.85%	XP_004304086.1	GO:0005975;GO:0004553	carbohydrate metabolic process;hydrolase activity, hydrolyzing O-glycosyl compounds	Molecular Function;Biological Process
gene01213	-1.725	0.0614	Ubiquitin-like family [Populus trichocarpa]	3.5E-68	93.25%	XP_004304088.1	GO:0005634;GO:0005515;GO:0005737;GO:0016925;GO:0031386	cytoplasm;nucleus;protein sumoylation;protein tag;protein binding	Cellular Component;Cellular Component;Molecular Function;Molecular Function;Biological Process
gene01214	1.314	0.164	60S ribosomal L32-1 [Malus domestica]	3.7E-28	73.60%	EMJ15177.1;XP_007213978.1;XP_008225378.1	GO:0003735;GO:0042254;GO:0005840;GO:0006412	translation;ribosome;structural constituent of ribosome;ribosome biogenesis	Cellular Component;Molecular Function;Biological Process;Biological Process
gene01215	1.215	0.663	PREDICTED: uncharacterized protein LOC101301121 isoform X1	0.0E0	57.08%	XP_004304087.1	GO:0005515	protein binding	Molecular Function
gene01216	-1.389	0.261	Exostosin family isoform 1 [Theobroma cacao]	2.7E-180	86.65%	XP_004305978.1	GO:0003676;GO:0016021	nucleic acid binding;integral component of membrane	Cellular Component;Molecular Function
gene01217	1.125	0.628	peptidyl-prolyl cis-trans isomerase CYP18-3-like	6.6E-108	61.00%	XP_004305979.1	GO:0003755;GO:0000413;GO:0006457	protein peptidyl-prolyl isomerization;protein folding;peptidyl-prolyl cis-trans isomerase activity	Molecular Function;Biological Process;Biological Process
gene01218	-1.099	0.686	Schistosoma curassoni genome assembly S_curassoni_Dakar ,scaffold SCUD_scaffold0005710	4.9E-4	74.00%	LM071681.1	0	0	0
gene01219	-1.044	0.86	PREDICTED: uncharacterized protein LOC105349548 [Fragaria vesca subsp. vesca]	2.0E-5	43.00%	XP_011457734.1;XP_011457731.1	0	0	0
gene01220	1.358	0.556	Vitis vinifera contig whole genome shotgun sequence	7.2E-30	70.82%	XM_008370514.1	0	0	0
gene01221	1.082	0.778	PREDICTED: uncharacterized protein LOC101301121 isoform X1	1.6E-44	61.00%	XP_004304087.1	0	0	0
gene01222	-1.045	0.807	PREDICTED: uncharacterized protein LOC101301121 isoform X1	8.3E-169	60.83%	XP_004304087.1	0	0	0
gene01223	-1.896	0.0705	PREDICTED: uncharacterized protein LOC101302183	0.0E0	71.00%	XP_004304089.1	GO:0016020	membrane	Cellular Component
gene01224	-1.053	0.784	isopentenyl diphosphate partial [Rhizophora apiculata]	1.6E-25	63.55%	XP_004302163.1	GO:0004452;GO:0006694;GO:0016114;GO:0016787	terpenoid biosynthetic process;hydrolase activity;steroid biosynthetic process;isopentenyl-diphosphate delta-isomerase activity	Molecular Function;Molecular Function;Biological Process;Biological Process
gene01225	1.293	0.465	palmitoyl-monogalactosyldiacylglycerol delta-7 chloroplastic-like	7.7E-150	81.05%	XP_004305981.1	GO:0016717;GO:0016021;GO:0055114;GO:0006633	oxidation-reduction process;oxidoreductase activity, acting on paired donors, with oxidation of a pair of donors resulting in the reduction of molecular oxygen to two molecules of water;fatty acid biosynthetic process;integral component of membrane	Cellular Component;Molecular Function;Biological Process;Biological Process
gene01226	1.072	0.832	palmitoyl-monogalactosyldiacylglycerol delta-7 chloroplastic-like	0.0E0	83.25%	XP_004305981.1	GO:0016717;GO:0016021;GO:0055114;GO:0006633	oxidation-reduction process;oxidoreductase activity, acting on paired donors, with oxidation of a pair of donors resulting in the reduction of molecular oxygen to two molecules of water;fatty acid biosynthetic process;integral component of membrane	Cellular Component;Molecular Function;Biological Process;Biological Process
gene01227	-1.139	0.459	AUGMIN subunit 2	0.0E0	88.85%	XP_004304091.1	GO:0051225;GO:0007020;GO:0000911;GO:0007067;GO:0031023	spindle assembly;microtubule organizing center organization;microtubule nucleation;mitotic nuclear division;cytokinesis by cell plate formation	Biological Process;Biological Process;Biological Process;Biological Process;Biological Process
gene01228	-1.385	0.404	probable disease resistance At5g66900	0.0E0	75.25%	XP_004305982.1	GO:0043531	ADP binding	Molecular Function
gene01229	-1.33	0.349	probable disease resistance At5g66900	0.0E0	72.00%	XP_011467772.1	GO:0043531	ADP binding	Molecular Function
gene01230	1.027	0.959	PREDICTED: adrenodoxin, mitochondrial	1.7E-6	68.00%	XP_004290126.1	0	0	0
gene01231	-1.23	0.658	probable disease resistance At5g66900	1.1E-102	63.65%	XP_011467772.1	GO:0043531	ADP binding	Molecular Function
gene01232	1.287	0.401	nucleobase-ascorbate transporter 1	0.0E0	95.90%	XP_004304090.1	GO:0022891;GO:0009506;GO:0055085;GO:0016021	transmembrane transport;substrate-specific transmembrane transporter activity;plasmodesma;integral component of membrane	Cellular Component;Cellular Component;Molecular Function;Biological Process
gene01233	-1.021	0.948	---NA---	0	0	0	0	0	0
gene01234	-2.148	0.0109	endoglucanase 11	0.0E0	91.20%	XP_004304094.1	GO:0016021;GO:0006810;GO:0030245;GO:0005982;GO:0005215;GO:0008810;GO:0005985	transporter activity;starch metabolic process;cellulase activity;cellulose catabolic process;transport;sucrose metabolic process;integral component of membrane	Cellular Component;Molecular Function;Molecular Function;Biological Process;Biological Process;Biological Process;Biological Process
gene01235	-1.135	0.498	50S ribosomal L30-like isoform X3 [Daucus carota sativus]	4.7E-105	92.65%	XP_004304095.2	GO:0003735;GO:0005739;GO:0042254;GO:0015934;GO:0006412	large ribosomal subunit;translation;mitochondrion;structural constituent of ribosome;ribosome biogenesis	Cellular Component;Cellular Component;Molecular Function;Biological Process;Biological Process
gene01236	-2.599	0.0182	pyrophosphate--fructose 6-phosphate 1-phosphotransferase subunit beta-like	0.0E0	88.45%	XP_004305986.1	GO:0006094;GO:0006098;GO:0006002;GO:0006013;GO:0061615;GO:0006000;GO:0006012;GO:0046835;GO:0009735;GO:0003872;GO:0005524;GO:0005945;GO:0047334;GO:0005618;GO:0016020;GO:0015979	glycolytic process through fructose-6-phosphate;mannose metabolic process;fructose 6-phosphate metabolic process;membrane;6-phosphofructokinase activity;pentose-phosphate shunt;diphosphate-fructose-6-phosphate 1-phosphotransferase activity;gluconeogenesis;6-phosphofructokinase complex;fructose metabolic process;photosynthesis;response to cytokinin;carbohydrate phosphorylation;cell wall;galactose …	Cellular Component;Cellular Component;Molecular Function;Molecular Function;Molecular Function;Biological Process;Biological Process;Biological Process;Biological Process;Biological Process;Cellular Component;Biological Process;Biological Process;Biological Process;Biological Process;Biological Process
gene01237	1.392	0.353	glycine-rich RNA-binding mitochondrial	7.7E-91	80.25%	XP_004305987.1	GO:0000166;GO:0003676	nucleic acid binding;nucleotide binding	Molecular Function;Molecular Function
gene01238	1.552	0.181	dirigent 22-like	7.2E-113	79.75%	XP_004305988.1	GO:0016020	membrane	Cellular Component
gene01239	-1.235	0.355	---NA---	0	0	0	0	0	0
gene01240	-1.274	0.636	dirigent 22-like	7.7E-128	73.70%	XP_004305989.1	GO:0016020	membrane	Cellular Component
gene01241	-1.35	0.137	dirigent 22-like	0.0E0	75.45%	XP_011467775.1	0	0	0
gene01242	1.312	0.384	DEAD-box ATP-dependent RNA helicase 53-like	7.6E-37	99.00%	XP_011468632.1	0	0	0
gene01243	-2.526	0.0459	Fragaria vesca clone VT_696_R T-DNA insertion flanking sequence	2.3E-6	76.00%	HQ185083.1	0	0	0
gene01244	-1.015	0.979	Ankyrin repeat family isoform 3	0.0E0	67.20%	XP_011466240.1	GO:0005515;GO:0097159;GO:1901363;GO:0046872;GO:0005839;GO:0004298;GO:0051603	organic cyclic compound binding;metal ion binding;threonine-type endopeptidase activity;proteasome core complex;heterocyclic compound binding;proteolysis involved in cellular protein catabolic process;protein binding	Cellular Component;Molecular Function;Molecular Function;Molecular Function;Molecular Function;Molecular Function;Biological Process
gene01245	-1.015	0.945	major centromere autoantigen B-like	3.2E-147	79.33%	XP_004302343.1	0	0	0
gene01246	1.117	0.857	3-dehydroquinate synthase homolog isoform X2	3.9E-19	92.45%	XP_004302345.1	GO:0009094;GO:0003856;GO:0000162;GO:0016491;GO:0006571;GO:0055114	L-phenylalanine biosynthetic process;oxidation-reduction process;3-dehydroquinate synthase activity;tyrosine biosynthetic process;oxidoreductase activity;tryptophan biosynthetic process	Molecular Function;Molecular Function;Biological Process;Biological Process;Biological Process;Biological Process
gene01247	-1.045	0.875	hypothetical protein CICLE_v10027161mg, partial [Citrus clementina]	5.6E-7	56.00%	ESR40694.1;XP_006427454.1	0	0	0
gene01248	-1.698	0.0816	Fragaria vesca vesca cingulin-like (LOC105349494) mRNA	2.2E-23	96.00%	XM_011459303.1	0	0	0
gene01249	-1.081	0.673	major centromere autoantigen B-like	3.4E-147	78.17%	XP_004302344.1	0	0	0
gene01250	-1.11	0.744	major centromere autoantigen B-like	9.6E-96	73.50%	XP_004296554.1	0	0	0
gene01251	-1.506	0.253	3-dehydroquinate synthase homolog isoform X2	0.0E0	87.45%	XP_004302345.1	GO:0009094;GO:0003856;GO:0000162;GO:0016491;GO:0006571;GO:0055114	L-phenylalanine biosynthetic process;oxidation-reduction process;3-dehydroquinate synthase activity;tyrosine biosynthetic process;oxidoreductase activity;tryptophan biosynthetic process	Molecular Function;Molecular Function;Biological Process;Biological Process;Biological Process;Biological Process
gene01252	1.797	0.0511	aldose 1-epimerase-like	0.0E0	84.70%	XP_004302346.1	GO:0006094;GO:0006096;GO:0004034;GO:0030246	carbohydrate binding;glycolytic process;aldose 1-epimerase activity;gluconeogenesis	Molecular Function;Molecular Function;Biological Process;Biological Process
gene01253	1.082	0.799	polyvinylalcohol dehydrogenase-like	0.0E0	81.45%	XP_011468410.1	0	0	0
gene01254	-1.305	0.37	polyvinylalcohol dehydrogenase-like	0.0E0	83.20%	XP_004304937.1	0	0	0
gene01255	-1.506	0.226	translation factor GUF1 mitochondrial	0.0E0	94.30%	XP_004304941.1	GO:0005525;GO:0005634;GO:0003677;GO:0005515;GO:0045727;GO:0005759;GO:0003924;GO:0043022;GO:0006355;GO:0009725;GO:0005743	GTP binding;response to hormone;ribosome binding;nucleus;positive regulation of translation;mitochondrial inner membrane;mitochondrial matrix;protein binding;GTPase activity;DNA binding;regulation of transcription, DNA-templated	Cellular Component;Cellular Component;Cellular Component;Molecular Function;Molecular Function;Molecular Function;Molecular Function;Molecular Function;Biological Process;Biological Process;Biological Process
gene01256	1.309	0.456	probable WRKY transcription factor 72	0.0E0	63.15%	XP_004302348.1	GO:0005667;GO:0003700;GO:0006355;GO:0043565;GO:0045449	transcription factor activity, sequence-specific DNA binding;sequence-specific DNA binding;transcription factor complex;regulation of transcription, DNA-templated	Molecular Function;Molecular Function;Biological Process;Cellular Component;Biological Process
gene01257	2.048	0.0674	plant cysteine oxidase 2-like [Malus domestica]	0.0E0	74.10%	XP_011466244.1	GO:0005634;GO:0016702;GO:0009061;GO:0018171;GO:0070483;GO:0005829	oxidoreductase activity, acting on single donors with incorporation of molecular oxygen, incorporation of two atoms of oxygen;cytosol;anaerobic respiration;detection of hypoxia;nucleus;peptidyl-cysteine oxidation	Cellular Component;Cellular Component;Molecular Function;Biological Process;Biological Process;Biological Process
gene01258	-1.276	0.444	Fragaria vesca vesca V-type proton ATPase subunit d2 (LOC101297161) mRNA	9.1E-10	100.00%	XM_004302302.2	0	0	0
gene01259	1.105	0.604	V-type proton ATPase subunit d2	0.0E0	98.95%	XP_004302350.1	GO:0015078;GO:0015991;GO:0033179	proton-transporting V-type ATPase, V0 domain;ATP hydrolysis coupled proton transport;hydrogen ion transmembrane transporter activity	Cellular Component;Molecular Function;Biological Process
gene01260	-1.147	0.523	probable E3 ubiquitin ligase complex SCF subunit sconB	0.0E0	76.35%	XP_004302351.1	GO:0005515	protein binding	Molecular Function
gene01261	1.384	0.225	PREDICTED: uncharacterized protein LOC101303053	0.0E0	88.25%	XP_004304942.1	GO:0016021;GO:0005783	integral component of membrane;endoplasmic reticulum	Cellular Component;Cellular Component
gene01262	1.127	0.637	AP2-like ethylene-responsive transcription factor At1g79700	0.0E0	83.15%	XP_004304943.1	GO:0005634;GO:0003677;GO:0005667;GO:0003700;GO:0007275;GO:0006355;GO:0045449	transcription factor activity, sequence-specific DNA binding;multicellular organism development;transcription factor complex;nucleus;DNA binding;regulation of transcription, DNA-templated	Cellular Component;Molecular Function;Molecular Function;Biological Process;Biological Process;Cellular Component;Biological Process
gene01263	1.307	0.496	FACT complex subunit SSRP1	6.6E-134	93.15%	XP_004302352.1	GO:0003677;GO:0035101;GO:0010197;GO:0005719;GO:0010228	FACT complex;vegetative to reproductive phase transition of meristem;nuclear euchromatin;polar nucleus fusion;DNA binding	Cellular Component;Cellular Component;Molecular Function;Biological Process;Biological Process
gene01264	-2.041	0.0118	FACT complex subunit SSRP1	0.0E0	88.95%	XP_004302352.1	GO:0003677;GO:0035101;GO:0010197;GO:0005719;GO:0010228	FACT complex;vegetative to reproductive phase transition of meristem;nuclear euchromatin;polar nucleus fusion;DNA binding	Cellular Component;Cellular Component;Molecular Function;Biological Process;Biological Process
gene01265	-2.79	0.0102	FACT complex subunit SSRP1-like	0.0E0	89.50%	XP_004302353.1	GO:0003677;GO:0035101;GO:0010197;GO:0005719;GO:0010228	FACT complex;vegetative to reproductive phase transition of meristem;nuclear euchromatin;polar nucleus fusion;DNA binding	Cellular Component;Cellular Component;Molecular Function;Biological Process;Biological Process
gene01266	1.084	0.814	pectate lyase-like	0.0E0	79.80%	XP_004302354.1	GO:0045490;GO:0046872;GO:0030570	pectin catabolic process;pectate lyase activity;metal ion binding	Molecular Function;Molecular Function;Biological Process
gene01267	1.683	0.239	auxin efflux carrier component 5	0.0E0	85.15%	XP_004302355.1	GO:0010252;GO:0055085;GO:0016021;GO:0009555;GO:0005783;GO:0010315	auxin homeostasis;transmembrane transport;auxin efflux;pollen development;integral component of membrane;endoplasmic reticulum	Cellular Component;Cellular Component;Biological Process;Biological Process;Biological Process;Biological Process
gene01268	1.495	0.0598	mitochondrial outer membrane porin of 34 kDa	0.0E0	91.30%	XP_004302356.1	GO:0008308;GO:1903959;GO:0005741	voltage-gated anion channel activity;mitochondrial outer membrane;regulation of anion transmembrane transport	Cellular Component;Molecular Function;Biological Process
gene01269	1.372	0.115	probable receptor kinase At5g15080	0.0E0	91.10%	XP_004302358.1	GO:0005524;GO:0005849;GO:0031124;GO:0009069;GO:0004674;GO:0006468	protein serine/threonine kinase activity;serine family amino acid metabolic process;mRNA 3'-end processing;mRNA cleavage factor complex;protein phosphorylation;ATP binding	Cellular Component;Molecular Function;Molecular Function;Biological Process;Biological Process;Biological Process
gene01270	1.491	0.423	probable receptor kinase At5g15080	2.9E-87	63.70%	XP_004304944.1	GO:0000166;GO:0005515;GO:0004672	protein kinase activity;protein binding;nucleotide binding	Molecular Function;Molecular Function;Molecular Function
gene01271	-1.021	0.977	26S proteasome non-ATPase regulatory subunit 13 homolog B	5.6E-38	85.05%	GAU49037.1	GO:0000502	proteasome complex	Cellular Component
gene01272	-1.005	0.985	---NA---	0	0	0	0	0	0
gene01273	1.063	0.784	---NA---	0	0	0	0	0	0
gene01274	1.586	0.0772	PREDICTED: uncharacterized protein LOC103329965	1.1E-39	56.55%	XP_008230722.1	GO:0016020	membrane	Cellular Component
gene01275	1.44	0.107	PREDICTED: uncharacterized protein LOC103329965	1.5E-39	56.70%	XP_008230722.1	0	0	0
gene01276	-1.104	0.693	Fragaria vesca vesca uncharacterized LOC101309734 (LOC101309734) transcript variant ncRNA	2.3E-11	74.00%	XR_906256.1	0	0	0
gene01277	-1.391	0.155	NADH dehydrogenase [ubiquinone] complex assembly factor 7	0.0E0	87.60%	XP_011466245.1;XP_004302359.1	GO:0008270	zinc ion binding	Molecular Function
gene01278	-1.24	0.367	thioredoxin H2-like	9.3E-80	87.35%	XP_004302362.1	GO:0006118;GO:0015035;GO:0006662;GO:0005829;GO:0016671;GO:0034599;GO:0045454;GO:0055114;GO:0006457;GO:0000103;GO:0005886	cellular response to oxidative stress;oxidation-reduction process;cytosol;plasma membrane;sulfate assimilation;cell redox homeostasis;glycerol ether metabolic process;protein folding;oxidoreductase activity, acting on a sulfur group of donors, disulfide as acceptor;obsolete electron transport;protein disulfide oxidoreductase activity	Cellular Component;Cellular Component;Molecular Function;Molecular Function;Biological Process;Biological Process;Biological Process;Biological Process;Biological Process;Biological Process;Biological Process
gene01279	-2.105	0.0113	plasma membrane ATPase 1-like	4.3E-149	94.40%	XP_011466246.1	GO:0005524;GO:0006119;GO:0046872;GO:0016021;GO:1902600;GO:0008553;GO:0006754;GO:0005886	ATP biosynthetic process;metal ion binding;hydrogen ion transmembrane transport;plasma membrane;integral component of membrane;ATP binding;hydrogen-exporting ATPase activity, phosphorylative mechanism;oxidative phosphorylation	Cellular Component;Cellular Component;Molecular Function;Molecular Function;Molecular Function;Biological Process;Biological Process;Biological Process
gene01280	-1.137	0.558	thioredoxin H2-like	4.9E-75	90.35%	XP_004302361.1	GO:0006118;GO:0015035;GO:0005739;GO:0006662;GO:0005829;GO:0016671;GO:0034599;GO:0045454;GO:0055114;GO:0006457;GO:0000103;GO:0005886	cellular response to oxidative stress;oxidation-reduction process;cytosol;plasma membrane;sulfate assimilation;cell redox homeostasis;glycerol ether metabolic process;protein folding;oxidoreductase activity, acting on a sulfur group of donors, disulfide as acceptor;obsolete electron transport;protein disulfide oxidoreductase activity;mitochondrion	Cellular Component;Cellular Component;Cellular Component;Molecular Function;Molecular Function;Biological Process;Biological Process;Biological Process;Biological Process;Biological Process;Biological Process;Biological Process
gene01281	-2.715	0.0102	plasma membrane ATPase 1-like	0.0E0	95.15%	XP_004302360.1	GO:0005524;GO:0006119;GO:0046872;GO:0016021;GO:1902600;GO:0008553;GO:0006754	ATP biosynthetic process;metal ion binding;hydrogen ion transmembrane transport;integral component of membrane;ATP binding;hydrogen-exporting ATPase activity, phosphorylative mechanism;oxidative phosphorylation	Cellular Component;Molecular Function;Molecular Function;Molecular Function;Biological Process;Biological Process;Biological Process
gene01282	1.973	0.051	inositol hexakisphosphate and diphosphoinositol-pentakisphosphate kinase 1-like isoform X1 [Ziziphus jujuba]	0.0E0	91.95%	XP_011466247.1	GO:0005524;GO:0016491;GO:0046872;GO:0019497;GO:0055114;GO:0006771;GO:0016311;GO:0003993	oxidation-reduction process;metal ion binding;dephosphorylation;acid phosphatase activity;oxidoreductase activity;riboflavin metabolic process;ATP binding;hexachlorocyclohexane metabolic process	Molecular Function;Molecular Function;Molecular Function;Molecular Function;Biological Process;Biological Process;Biological Process;Biological Process
gene01283	-1.379	0.259	pentatricopeptide repeat-containing At3g28660-like	0.0E0	83.45%	XP_004304947.2	GO:0016021	integral component of membrane	Cellular Component
gene01284	1.137	0.642	PREDICTED: uncharacterized protein LOC101305392	0.0E0	90.30%	XP_011468413.1	0	0	0
gene01285	1.329	0.303	PREDICTED: uncharacterized protein LOC101305392	0.0E0	63.80%	XP_011468413.1	0	0	0
gene01286	1.51	0.236	LOB domain-containing 27-like	0.0E0	71.75%	XP_011466249.1	0	0	0
gene01287	1.265	0.481	pleiotropic drug resistance 3-like	0.0E0	81.05%	XP_004304949.1	GO:0005524;GO:0042626;GO:0055085;GO:0016021;GO:0005886	transmembrane transport;plasma membrane;integral component of membrane;ATP binding;ATPase activity, coupled to transmembrane movement of substances	Cellular Component;Cellular Component;Molecular Function;Molecular Function;Biological Process
gene01288	1.384	0.148	pleiotropic drug resistance 3-like isoform X2	0.0E0	80.30%	XP_007216270.1;EMJ17469.1	GO:0005524;GO:0042626;GO:0055085;GO:0016021;GO:0005886	transmembrane transport;plasma membrane;integral component of membrane;ATP binding;ATPase activity, coupled to transmembrane movement of substances	Cellular Component;Cellular Component;Molecular Function;Molecular Function;Biological Process
gene01289	1.038	0.864	SYS1 homolog	3.8E-107	84.05%	XP_004304951.1	GO:0005802;GO:0000042;GO:0030173;GO:0005829;GO:0043001;GO:0006895	integral component of Golgi membrane;Golgi to endosome transport;Golgi to plasma membrane protein transport;cytosol;protein targeting to Golgi;trans-Golgi network	Cellular Component;Cellular Component;Cellular Component;Biological Process;Biological Process;Biological Process
gene01290	3.093	0.0363	HIPL1 -like	0.0E0	86.50%	XP_011466251.1	GO:0005975;GO:0016901;GO:0048038;GO:0055114	carbohydrate metabolic process;quinone binding;oxidation-reduction process;oxidoreductase activity, acting on the CH-OH group of donors, quinone or similar compound as acceptor	Molecular Function;Molecular Function;Biological Process;Biological Process
gene01291	-1.334	0.27	HIPL1 -like	3.0E-18	81.90%	XP_011466251.1	GO:0005975;GO:0016901;GO:0048038;GO:0016021;GO:0055114	carbohydrate metabolic process;quinone binding;oxidation-reduction process;oxidoreductase activity, acting on the CH-OH group of donors, quinone or similar compound as acceptor;integral component of membrane	Cellular Component;Molecular Function;Molecular Function;Biological Process;Biological Process
gene01292	1.352	0.192	TMV resistance N-like	0.0E0	65.70%	XP_004304954.2	GO:0005515;GO:0007165;GO:0043531	signal transduction;ADP binding;protein binding	Molecular Function;Molecular Function;Biological Process
gene01293	1.484	0.274	TMV resistance N-like	5.7E-28	73.85%	XP_004304955.1	GO:0005515;GO:0007165;GO:0016020;GO:0043531	membrane;signal transduction;ADP binding;protein binding	Cellular Component;Molecular Function;Molecular Function;Biological Process
gene01294	1.266	0.354	TMV resistance N-like	0.0E0	64.25%	XP_004302365.1	GO:0005515;GO:0007165;GO:0043531	signal transduction;ADP binding;protein binding	Molecular Function;Molecular Function;Biological Process
gene01295	-1.181	0.537	pentatricopeptide repeat-containing chloroplastic	0.0E0	88.90%	XP_004304956.1	GO:0009507;GO:0005515;GO:0007165;GO:0005739;GO:0043531	chloroplast;signal transduction;ADP binding;protein binding;mitochondrion	Cellular Component;Cellular Component;Molecular Function;Molecular Function;Biological Process
gene01296	1.208	0.526	beta-glucuronosyltransferase 14B	0.0E0	91.00%	XP_004302366.1	GO:0008375;GO:0016021	acetylglucosaminyltransferase activity;integral component of membrane	Cellular Component;Molecular Function
gene01297	-1.125	0.739	PREDICTED: uncharacterized protein LOC101290873	2.0E-5	69.50%	XP_004301710.1	0	0	0
gene01298	1.446	0.206	Fragaria vesca vesca uncharacterized LOC101293890 (LOC101293890) transcript variant ncRNA	1.5E-33	89.00%	XR_906704.1	0	0	0
gene01299	1.015	0.949	PREDICTED: uncharacterized protein LOC103408219	1.2E-15	62.10%	XP_008345303.1	0	0	0
gene01300	1.014	0.948	---NA---	0	0	0	0	0	0
gene01301	1.381	0.32	---NA---	0	0	0	0	0	0
gene01302	1.882	0.0262	AAA-ATPase mitochondrial-like	0.0E0	86.65%	XP_004302367.1	GO:0005524;GO:0016021;GO:0016787	hydrolase activity;integral component of membrane;ATP binding	Cellular Component;Molecular Function;Molecular Function
gene01303	1.761	0.0832	AAA-ATPase mitochondrial-like	0.0E0	85.50%	XP_004302368.1	GO:0005524	ATP binding	Molecular Function
gene01304	1.728	0.162	AAA-ATPase mitochondrial-like	0.0E0	86.25%	XP_011468356.1	GO:0005524	ATP binding	Molecular Function
gene01305	1.276	0.603	Arabidopsis thaliana other RNA snoRNA	2.1E-41	89.30%	XM_004302322.2	0	0	0
gene01306	1.181	0.478	AAA-ATPase mitochondrial-like	0.0E0	87.20%	XP_004302369.2	GO:0005524	ATP binding	Molecular Function
gene01307	1.78	0.0489	F-box kelch-repeat At3g23880-like isoform X1 [Gossypium raimondii]	3.9E-25	48.85%	XP_017182685.1	GO:0005515	protein binding	Molecular Function
gene01308	1.256	0.318	thaumatin	4.0E-163	85.70%	XP_004302370.1	0	0	0
gene01309	1.065	0.925	serine threonine- kinase D6PK	0.0E0	90.40%	XP_004304958.1	GO:0005524;GO:0007165;GO:0009069;GO:0006468;GO:0004697	protein kinase C activity;signal transduction;serine family amino acid metabolic process;protein phosphorylation;ATP binding	Molecular Function;Molecular Function;Biological Process;Biological Process;Biological Process
gene01310	1.012	0.977	glycerol-3-phosphate 2-O-acyltransferase 6-like	0.0E0	92.65%	XP_004304959.2	GO:0090447;GO:0010143;GO:0016021;GO:0016791;GO:0016311	phosphatase activity;dephosphorylation;integral component of membrane;cutin biosynthetic process;glycerol-3-phosphate 2-O-acyltransferase activity	Cellular Component;Molecular Function;Molecular Function;Biological Process;Biological Process
gene01311	1.238	0.384	probable prolyl 4-hydroxylase 7	0.0E0	82.30%	XP_004304960.2	GO:0003677;GO:0031418;GO:0005506;GO:0016705;GO:0007275;GO:0055114	iron ion binding;multicellular organism development;oxidation-reduction process;oxidoreductase activity, acting on paired donors, with incorporation or reduction of molecular oxygen;DNA binding;L-ascorbic acid binding	Molecular Function;Molecular Function;Molecular Function;Molecular Function;Biological Process;Biological Process
gene01312	1.293	0.431	F-box At5g55150 isoform X1	0.0E0	53.05%	XP_004304961.1	GO:0005515	protein binding	Molecular Function
gene01313	1.276	0.414	Fumarate reductase flavo subunit [Gossypium arboreum]	0.0E0	72.85%	XP_004302372.1	0	0	0
gene01314	-1.485	0.062	rRNA methyltransferase	0.0E0	79.30%	XP_004302373.1	GO:0016740	transferase activity	Molecular Function
gene01315	-1.045	0.878	CLAVATA3 ESR (CLE)-related 25	1.0E-51	71.25%	XP_004302374.1	GO:0016021	integral component of membrane	Cellular Component
gene01316	1.115	0.636	inactive LRR receptor-like serine threonine- kinase BIR2	0.0E0	87.90%	XP_004302375.1	GO:0005524;GO:0016021;GO:0004672;GO:0006468	protein kinase activity;protein phosphorylation;integral component of membrane;ATP binding	Cellular Component;Molecular Function;Molecular Function;Biological Process
gene01317	-1.105	0.681	PREDICTED: uncharacterized protein LOC101304885	0.0E0	60.90%	XP_011466255.1	0	0	0
gene01318	-1.044	0.878	aspartic ase CDR1-like	3.7E-74	59.69%	XP_004304962.1	0	0	0
gene01319	2.151	0.57	PREDICTED: uncharacterized protein LOC105352042	2.4E-87	58.55%	XP_011466256.1	0	0	0
gene01320	-1.091	0.774	type I inositol polyphosphate 5-phosphatase 4-like isoform X1 [Pyrus x bretschneideri]	0.0E0	81.25%	XP_004302377.1	GO:0016787;GO:0046856	hydrolase activity;phosphatidylinositol dephosphorylation	Molecular Function;Biological Process
gene01321	-1.99	0.101	coiled-coil domain-containing 136 isoform X1 [Populus euphratica]	9.4E-173	72.35%	XP_004302378.2	0	0	0
gene01322	1.923	0.0567	ABC transporter B family member 15-like	0.0E0	82.15%	XP_004304963.2	GO:0005524;GO:0042626;GO:0055085;GO:0016021	transmembrane transport;integral component of membrane;ATP binding;ATPase activity, coupled to transmembrane movement of substances	Cellular Component;Molecular Function;Molecular Function;Biological Process
gene01323	1.886	0.475	ABC transporter B family member 15-like	0.0E0	92.05%	XP_011466258.1	GO:0005524;GO:0042626;GO:0055085;GO:0016021;GO:0006355	transmembrane transport;integral component of membrane;ATP binding;ATPase activity, coupled to transmembrane movement of substances;regulation of transcription, DNA-templated	Cellular Component;Molecular Function;Molecular Function;Biological Process;Biological Process
gene01324	-1.762	0.0222	paired amphipathic helix Sin3-like 2	3.6E-128	81.45%	XP_004302379.1	GO:0006355	regulation of transcription, DNA-templated	Biological Process
gene01325	2.114	0.0265	paired amphipathic helix Sin3-like 2 isoform X2	0.0E0	82.35%	XP_004302380.1	GO:0008270;GO:0016757;GO:0005515;GO:0006355	transferase activity, transferring glycosyl groups;protein binding;zinc ion binding;regulation of transcription, DNA-templated	Molecular Function;Molecular Function;Molecular Function;Biological Process
gene01326	-1.615	0.114	eukaryotic initiation factor 4A-3	0.0E0	92.40%	XP_011466264.1	GO:0003743;GO:0005524;GO:0004386;GO:0005840;GO:0006446	helicase activity;ribosome;regulation of translational initiation;translation initiation factor activity;ATP binding	Molecular Function;Molecular Function;Molecular Function;Cellular Component;Biological Process
gene01327	-1.381	0.401	F-box kelch-repeat At3g06240-like	4.8E-91	51.00%	XP_004293251.1	GO:0005515	protein binding	Molecular Function
gene01328	-1.019	0.927	Hop-interacting THI043 [Solanum lycopersicum]	0.0E0	79.75%	XP_011466266.1;XP_004304966.1;XP_011466265.1	0	0	0
gene01329	1.447	0.412	SEC13 [Morus notabilis]	0.0E0	92.20%	XP_011466267.1	GO:0005515	protein binding	Molecular Function
gene01330	1.548	0.0664	transferring glycosyl	6.7E-50	91.95%	XP_011463080.1	GO:0016021;GO:0005794;GO:0016740;GO:0016874	transferase activity;ligase activity;integral component of membrane;Golgi apparatus	Cellular Component;Cellular Component;Molecular Function;Molecular Function
gene01331	1.618	0.577	peroxidase 55-like	0.0E0	87.40%	XP_004304524.1	GO:0004601;GO:0006979;GO:0046872;GO:0006804;GO:0098869;GO:0055114;GO:0005576;GO:0020037;GO:0042744	hydrogen peroxide catabolic process;peroxidase activity;oxidation-reduction process;metal ion binding;heme binding;extracellular region;cellular oxidant detoxification;response to oxidative stress;obsolete peroxidase reaction	Cellular Component;Molecular Function;Molecular Function;Molecular Function;Biological Process;Biological Process;Biological Process;Biological Process;Biological Process
gene01332	1.19	0.59	NUCLEAR FUSION DEFECTIVE 4-like	0.0E0	91.10%	XP_004304525.1	GO:0016021	integral component of membrane	Cellular Component
gene01333	3.754	0.00268	PREDICTED: uncharacterized protein LOC101306079	1.4E-34	94.50%	XP_011468705.1	GO:0016021	integral component of membrane	Cellular Component
gene01334	3.506	0.0289	PREDICTED: uncharacterized protein LOC101306369	1.4E-42	94.50%	XP_011468191.1	GO:0016021	integral component of membrane	Cellular Component
gene01335	-1.069	0.906	truncated transcription factor CAULIFLOWER A-like	1.9E-38	79.05%	XP_004306305.1	GO:0005634;GO:0003677;GO:0005667;GO:0003700;GO:0006355;GO:0046983;GO:0045449	transcription factor activity, sequence-specific DNA binding;transcription factor complex;nucleus;DNA binding;protein dimerization activity;regulation of transcription, DNA-templated	Cellular Component;Molecular Function;Molecular Function;Molecular Function;Biological Process;Cellular Component;Biological Process
gene01336	1.385	0.393	vernalization partial	4.6E-35	87.80%	XP_004306305.1	GO:0005634;GO:0003677;GO:0005667;GO:0003700;GO:0016021;GO:0006355;GO:0046983;GO:0045449	transcription factor activity, sequence-specific DNA binding;transcription factor complex;nucleus;integral component of membrane;DNA binding;protein dimerization activity;regulation of transcription, DNA-templated	Cellular Component;Cellular Component;Molecular Function;Molecular Function;Molecular Function;Biological Process;Cellular Component;Biological Process
gene01337	2.025	0.48	PREDICTED: uncharacterized protein LOC105352535	3.9E-77	61.50%	XP_011468192.1	0	0	0
gene01338	-1.663	0.167	squamosa promoter-binding 13A isoform X3 [Ziziphus jujuba]	0.0E0	61.35%	XP_004304529.1	GO:0005634;GO:0003677	nucleus;DNA binding	Cellular Component;Molecular Function
gene01339	-1.05	0.866	Fragaria vesca vesca uncharacterized LOC105352096 (LOC105352096) transcript variant ncRNA	1.2E-8	79.50%	XR_906704.1	0	0	0
gene01340	-2.155	0.0106	probable WRKY transcription factor 75	2.6E-107	91.00%	XP_004304530.1	GO:0001046;GO:0000122;GO:0005634;GO:0005667;GO:0003700;GO:0010055;GO:0043620;GO:0045449;GO:0032107;GO:0048527	transcription factor activity, sequence-specific DNA binding;atrichoblast differentiation;transcription factor complex;nucleus;negative regulation of transcription from RNA polymerase II promoter;regulation of response to nutrient levels;regulation of DNA-templated transcription in response to stress;core promoter sequence-specific DNA binding;lateral root development;regulation of transcription,…	Cellular Component;Molecular Function;Molecular Function;Biological Process;Biological Process;Biological Process;Biological Process;Biological Process;Cellular Component;Biological Process
gene01341	-5.746	0.00229	3-oxoacyl-[acyl-carrier- ] reductase -like [Ziziphus jujuba]	0.0E0	88.05%	XP_004304528.1;XP_011468193.1	GO:0055114;GO:0004022	oxidation-reduction process;alcohol dehydrogenase (NAD) activity	Molecular Function;Biological Process
gene01342	1.436	0.0743	ty3-gypsy retrotransposon	1.1E-40	73.80%	XP_004293971.1	0	0	0
gene01343	-2.64	0.00579	ABC transporter I family member chloroplastic-like [Gossypium hirsutum]	9.8E-170	89.25%	XP_011468194.1;XP_004306306.1	GO:0016887;GO:0005524;GO:0016020;GO:0009941	membrane;ATPase activity;chloroplast envelope;ATP binding	Cellular Component;Cellular Component;Molecular Function;Molecular Function
gene01344	-19.824	0.00353	Regulator of nonsense transcripts	0.0E0	64.25%	XP_011468707.1	0	0	0
gene01345	-1.078	0.691	probable metal-nicotianamine transporter YSL6 isoform X1	0.0E0	94.35%	XP_004306307.1	GO:0055085;GO:0016021	transmembrane transport;integral component of membrane	Cellular Component;Biological Process
gene01346	-1.024	0.919	transcription factor TCP20	8.9E-149	76.30%	XP_011468196.1	0	0	0
gene01347	-2.589	0.0191	ACT domain-containing ACR6-like	0.0E0	89.95%	XP_004304532.1	GO:0016779;GO:0008152;GO:0016597	amino acid binding;metabolic process;nucleotidyltransferase activity	Molecular Function;Molecular Function;Biological Process
gene01348	-2.838	0.00519	pentatricopeptide repeat-containing At5g14080	0.0E0	82.40%	XP_004306308.1	GO:0009507	chloroplast	Cellular Component
gene01349	-1.136	0.563	PREDICTED: uncharacterized protein LOC101307824 isoform X3	0.0E0	71.30%	XP_011468199.1	GO:0005515	protein binding	Molecular Function
gene01350	1.17	0.381	ribosomal L7Ae L30e S12e Gadd45 family [Medicago truncatula]	6.0E-163	95.85%	XP_004304533.1	GO:0042254;GO:0005840	ribosome;ribosome biogenesis	Cellular Component;Biological Process
gene01351	-1.266	0.404	actin-related 2	0.0E0	97.35%	XP_004304535.1	GO:0005524;GO:0016747;GO:0009825;GO:0034314;GO:0010090;GO:0005885	transferase activity, transferring acyl groups other than amino-acyl groups;multidimensional cell growth;trichome morphogenesis;Arp2/3 complex-mediated actin nucleation;Arp2/3 protein complex;ATP binding	Cellular Component;Molecular Function;Molecular Function;Biological Process;Biological Process;Biological Process
gene01352	1.214	0.436	regulation of nuclear pre-mRNA domain-containing 2 [Vitis vinifera]	0.0E0	73.85%	XP_004304537.1	0	0	0
gene01353	-2.319	0.223	Enterobius vermicularis genome assembly E_vermicularis_Canary_Islands ,scaffold EVEC_scaffold0006264	6.4E-4	81.00%	LM420044.1	0	0	0
gene01354	-1.05	0.87	glutaredoxin-C5-like [Pyrus x bretschneideri]	2.3E-88	93.40%	XP_004304538.1	GO:0005623;GO:0006118;GO:0015035;GO:0016747;GO:0009055;GO:0045454;GO:0055114	oxidation-reduction process;transferase activity, transferring acyl groups other than amino-acyl groups;cell redox homeostasis;cell;electron carrier activity;obsolete electron transport;protein disulfide oxidoreductase activity	Cellular Component;Molecular Function;Molecular Function;Molecular Function;Biological Process;Biological Process;Biological Process
gene01355	-1.099	0.711	membrane-anchored ubiquitin-fold 4	4.9E-23	97.70%	OAY37213.1	0	0	0
gene01356	1.329	0.56	DELLA RGL1-like	0.0E0	77.25%	XP_004304540.2	GO:0005634;GO:0005667;GO:0003700;GO:0006355;GO:0043565;GO:0045449	transcription factor activity, sequence-specific DNA binding;sequence-specific DNA binding;transcription factor complex;nucleus;regulation of transcription, DNA-templated	Cellular Component;Molecular Function;Molecular Function;Biological Process;Cellular Component;Biological Process
gene01357	1.156	0.91	pollen-specific -like At4g18596	1.9E-117	84.10%	XP_004304541.1	0	0	0
gene01358	-1.188	0.638	exocyst complex component EXO70B1	0.0E0	76.85%	XP_004306310.1	GO:0006887;GO:0000145	exocyst;exocytosis	Cellular Component;Biological Process
gene01359	-1.104	0.592	PREDICTED: uncharacterized protein LOC101308409	0.0E0	85.85%	XP_004306311.1	GO:0016021	integral component of membrane	Cellular Component
gene01360	1.056	0.848	serine threonine- kinase CDL1-like isoform X1	0.0E0	79.55%	XP_004304543.1	GO:0005524;GO:0009069;GO:0004674;GO:0006468	protein serine/threonine kinase activity;serine family amino acid metabolic process;protein phosphorylation;ATP binding	Molecular Function;Molecular Function;Biological Process;Biological Process
gene01361	1.714	0.0223	probable S-acyltransferase 7	0.0E0	84.05%	XP_004304544.1	GO:0008270;GO:0019706;GO:0042967;GO:0016491;GO:0016021;GO:0055114	protein-cysteine S-palmitoyltransferase activity;oxidation-reduction process;oxidoreductase activity;acyl-carrier-protein biosynthetic process;integral component of membrane;zinc ion binding	Cellular Component;Molecular Function;Molecular Function;Molecular Function;Biological Process;Biological Process
gene01362	1.242	0.555	double-stranded RNA-binding 3	0.0E0	69.00%	XP_004306313.1	0	0	0
gene01363	2.845	0.129	glycerophosphodiester phosphodiesterase chloroplastic-like	0.0E0	87.80%	XP_004304545.1	GO:0000287;GO:0006071;GO:0046475;GO:0008889;GO:0009536;GO:0030643	magnesium ion binding;glycerol metabolic process;plastid;glycerophosphodiester phosphodiesterase activity;cellular phosphate ion homeostasis;glycerophospholipid catabolic process	Cellular Component;Molecular Function;Molecular Function;Biological Process;Biological Process;Biological Process
gene01364	1.006	0.989	NAC domain-containing 83-like	4.8E-152	55.10%	XP_004306314.1	GO:0003677;GO:0006355	DNA binding;regulation of transcription, DNA-templated	Molecular Function;Biological Process
gene01365	1.227	0.472	PREDICTED: uncharacterized protein LOC101297859	2.7E-128	100.00%	XP_004304546.1	0	0	0
gene01366	-1.149	0.617	Hydroxyproline-rich glyco family	0.0E0	78.30%	XP_004304547.1;XP_011468202.1	0	0	0
gene01367	-1.392	0.179	probable inactive shikimate kinase like chloroplastic	0.0E0	78.35%	XP_004304548.1	GO:0009570;GO:0000287;GO:0004765;GO:0009094;GO:0000162;GO:0006571;GO:0010027;GO:0019632;GO:0016310;GO:0009658	magnesium ion binding;shikimate metabolic process;L-phenylalanine biosynthetic process;chloroplast organization;chloroplast stroma;tyrosine biosynthetic process;shikimate kinase activity;thylakoid membrane organization;phosphorylation;tryptophan biosynthetic process	Cellular Component;Molecular Function;Molecular Function;Biological Process;Biological Process;Biological Process;Biological Process;Biological Process;Biological Process;Biological Process
gene01368	-1.871	0.136	PREDICTED: uncharacterized protein LOC101309576	0.0E0	70.15%	XP_004306315.1	0	0	0
gene01369	-1.003	0.993	zinc finger KNUCKLES-like	2.9E-91	71.55%	XP_011468204.1	GO:0046872	metal ion binding	Molecular Function
gene01370	-1.108	0.766	acyltransferase chloroplastic	0.0E0	76.90%	XP_004304549.1	GO:0042967;GO:0046486;GO:0004144;GO:0033306;GO:0010287	phytol metabolic process;glycerolipid metabolic process;plastoglobule;acyl-carrier-protein biosynthetic process;diacylglycerol O-acyltransferase activity	Cellular Component;Molecular Function;Biological Process;Biological Process;Biological Process
gene01371	2.132	0.0256	CASP 1F2	1.1E-131	71.50%	XP_004304550.1	GO:0016020	membrane	Cellular Component
gene01372	-1.046	0.944	BRO1 domain-containing BROX homolog	0.0E0	87.55%	XP_011468205.1	GO:0005773	vacuole	Cellular Component
gene01373	1.169	0.438	translocon-associated subunit beta	2.0E-105	93.70%	XP_004304552.1	GO:0005789;GO:0009506;GO:0016021;GO:0005794;GO:0005774	endoplasmic reticulum membrane;plasmodesma;vacuolar membrane;integral component of membrane;Golgi apparatus	Cellular Component;Cellular Component;Cellular Component;Cellular Component;Cellular Component
gene01374	1.332	0.155	GEM 5	0.0E0	82.40%	XP_004304553.1	0	0	0
gene01375	1.273	0.2	Fragaria vesca vesca cysteine-rich and transmembrane domain-containing A (LOC101300168) mRNA	0.0E0	73.35%	XM_004304506.2	0	0	0
gene01376	1.211	0.415	AUXIN SIGNALING F-BOX 2	0.0E0	91.60%	XP_004304555.1	GO:0005515	protein binding	Molecular Function
gene01377	1.873	0.0274	transcription initiation factor TFIID subunit 11-like [Cucumis melo]	1.8E-69	62.75%	XP_004304556.1	0	0	0
gene01378	1.485	0.0526	long chain base biosynthesis 2a	0.0E0	95.10%	XP_004304557.1	GO:0030170;GO:0042967;GO:0004758;GO:0016021;GO:0017059;GO:0006687	pyridoxal phosphate binding;serine C-palmitoyltransferase complex;glycosphingolipid metabolic process;acyl-carrier-protein biosynthetic process;integral component of membrane;serine C-palmitoyltransferase activity	Cellular Component;Molecular Function;Molecular Function;Biological Process;Cellular Component;Biological Process
gene01379	8.132	0.0045	B3 domain-containing transcription factor FUS3-like	1.2E-169	62.00%	XP_004306317.1	GO:0005634;GO:0003677;GO:0006355	nucleus;DNA binding;regulation of transcription, DNA-templated	Cellular Component;Molecular Function;Biological Process
gene01380	-1.221	0.341	V-type proton ATPase subunit C	0.0E0	96.05%	XP_011468207.1	GO:0000221;GO:0009507;GO:0009826;GO:0015078;GO:0015991;GO:0005794;GO:0000325;GO:0005886;GO:0016787	ATP hydrolysis coupled proton transport;chloroplast;plasma membrane;hydrolase activity;vacuolar proton-transporting V-type ATPase, V1 domain;plant-type vacuole;unidimensional cell growth;hydrogen ion transmembrane transporter activity;Golgi apparatus	Cellular Component;Cellular Component;Cellular Component;Cellular Component;Cellular Component;Molecular Function;Molecular Function;Biological Process;Biological Process
gene01381	-1.048	0.853	Yarrowia lipolytica WSH-Z06 complete chromosome YALIOF	1.4E-5	80.17%	HG934064.1	0	0	0
gene01383	1.02	0.921	mitochondrial phosphate carrier mitochondrial-like	0.0E0	90.80%	XP_004304559.1	GO:0003735;GO:0016021;GO:0042254;GO:0005840;GO:0006810;GO:0006412	translation;ribosome;transport;integral component of membrane;structural constituent of ribosome;ribosome biogenesis	Cellular Component;Molecular Function;Biological Process;Biological Process;Cellular Component;Biological Process
gene01384	2.545	0.0146	pentatricopeptide repeat-containing mitochondrial	0.0E0	82.60%	XP_011468208.1	GO:0008270;GO:0005739	mitochondrion;zinc ion binding	Cellular Component;Molecular Function
gene01385	1.192	0.343	2,3-bisphosphoglycerate-dependent phosphoglycerate mutase	0.0E0	83.65%	XP_004304560.1	GO:0016791;GO:0005829;GO:0016311	phosphatase activity;cytosol;dephosphorylation	Cellular Component;Molecular Function;Biological Process
gene01386	-1.136	0.798	PREDICTED: uncharacterized protein LOC105353111	1.5E-66	62.00%	XP_011470093.1	0	0	0
gene01387	-1.87	0.053	glutamic acid-rich -like	3.5E-66	74.75%	XP_011464524.1;XP_011464523.1;XP_004299579.1;XP_011464522.1	0	0	0
gene01388	-2.177	0.157	glutamic acid-rich -like	8.5E-60	73.75%	XP_011464524.1;XP_011464523.1;XP_004299579.1;XP_011464522.1	0	0	0
gene01389	1.131	0.606	aspartokinase chloroplastic isoform X2	0.0E0	90.70%	XP_004304561.1;XP_011468210.1	GO:0009085;GO:0004072;GO:0006563;GO:0016310;GO:0016597;GO:0006544;GO:0006566	glycine metabolic process;amino acid binding;L-serine metabolic process;threonine metabolic process;aspartate kinase activity;phosphorylation;lysine biosynthetic process	Molecular Function;Molecular Function;Biological Process;Biological Process;Biological Process;Biological Process;Biological Process
gene01390	1.112	0.768	PREDICTED: uncharacterized protein LOC105952547	7.4E-23	48.35%	XP_012831565.1	0	0	0
gene01391	-2.196	0.143	pheromone-processing carboxypeptidase KEX1-like	0.0E0	81.00%	XP_011468212.1	0	0	0
gene01392	-1.332	0.464	AT1G18080 partial [Capsella rubella]	3.8E-29	80.50%	CDX81860.1	GO:0016459;GO:0016905;GO:0009069;GO:0006468	myosin complex;myosin heavy chain kinase activity;serine family amino acid metabolic process;protein phosphorylation	Molecular Function;Biological Process;Biological Process;Cellular Component
gene01393	1.073	0.793	sialyltransferase 1	0.0E0	90.35%	XP_004304563.1	GO:0008373;GO:0016021;GO:0097503;GO:0005794;GO:0018279;GO:0009311	sialylation;protein N-linked glycosylation via asparagine;oligosaccharide metabolic process;integral component of membrane;sialyltransferase activity;Golgi apparatus	Cellular Component;Cellular Component;Molecular Function;Biological Process;Biological Process;Biological Process
gene01394	1.353	0.327	alpha-mannosidase isoform X1	0.0E0	91.05%	XP_004306319.1	GO:0004559;GO:0008270;GO:0005515;GO:0048046;GO:0006013;GO:0005774;GO:0009505;GO:0030246	mannose metabolic process;carbohydrate binding;plant-type cell wall;apoplast;alpha-mannosidase activity;vacuolar membrane;protein binding;zinc ion binding	Cellular Component;Cellular Component;Cellular Component;Molecular Function;Molecular Function;Molecular Function;Molecular Function;Biological Process
gene01395	-1.534	0.0494	myelin transcription factor 1	0.0E0	65.30%	XP_004304566.1	0	0	0
gene01396	-1.098	0.703	histone-lysine N- H3 lysine-9 specific SUVH4	0.0E0	71.45%	XP_011468216.1;XP_004304567.1	GO:0005634;GO:0008270;GO:0034968;GO:0042393;GO:0018024;GO:0005694;GO:0006554	lysine catabolic process;histone lysine methylation;histone binding;chromosome;nucleus;histone-lysine N-methyltransferase activity;zinc ion binding	Cellular Component;Cellular Component;Molecular Function;Molecular Function;Molecular Function;Biological Process;Biological Process
gene01397	1.025	0.908	COFACTOR ASSEMBLY OF COMPLEX C SUBUNIT B chloroplastic	5.2E-167	88.25%	XP_004304568.1	GO:0009507;GO:0016021;GO:0010190	chloroplast;cytochrome b6f complex assembly;integral component of membrane	Cellular Component;Cellular Component;Biological Process
gene01398	-1.053	0.87	cytochrome b-c1 complex subunit Rieske- mitochondrial-like	0.0E0	90.70%	XP_004304569.1	GO:0006118;GO:0006119;GO:0008121;GO:0046872;GO:0045285;GO:1902600;GO:0055114;GO:0051537;GO:0005743;GO:0070469	oxidation-reduction process;metal ion binding;hydrogen ion transmembrane transport;ubiquinol-cytochrome-c reductase activity;respiratory chain complex III;mitochondrial inner membrane;2 iron, 2 sulfur cluster binding;obsolete electron transport;respiratory chain;oxidative phosphorylation	Cellular Component;Cellular Component;Molecular Function;Molecular Function;Molecular Function;Biological Process;Biological Process;Biological Process;Biological Process;Cellular Component
gene01399	1.456	0.0766	N-alpha-acetyltransferase MAK3	1.2E-116	94.20%	XP_004304570.1	GO:0042967;GO:0005737;GO:0004596	cytoplasm;peptide alpha-N-acetyltransferase activity;acyl-carrier-protein biosynthetic process	Cellular Component;Molecular Function;Biological Process
gene01400	-3.174	0.0198	Nuclear factor kappa-B-binding	0.0E0	72.75%	XP_011468219.1;XP_011468218.1;XP_011468217.1	GO:0031011	Ino80 complex	Cellular Component
gene01401	1.077	0.906	flocculation FLO11-like isoform X2	0.0E0	80.00%	XP_004306321.1	GO:0016021;GO:0044464	cell part;integral component of membrane	Cellular Component;Cellular Component
gene01402	-1.07	0.705	flocculation FLO11-like isoform X2	0.0E0	82.45%	XP_011468221.1	GO:0016021;GO:0005783;GO:0005886	plasma membrane;integral component of membrane;endoplasmic reticulum	Cellular Component;Cellular Component;Cellular Component
gene01403	-1.138	0.654	Disease resistance [Theobroma cacao]	0.0E0	86.55%	XP_004306323.1	GO:0016021;GO:0005783;GO:0005886	plasma membrane;integral component of membrane;endoplasmic reticulum	Cellular Component;Cellular Component;Cellular Component
gene01404	-1.47	0.323	nodulation receptor kinase-like isoform X1 [Malus domestica]	0.0E0	85.15%	XP_004304571.1;XP_011468223.1	GO:0005524;GO:0016021;GO:0009069;GO:0004674;GO:0006468	protein serine/threonine kinase activity;serine family amino acid metabolic process;protein phosphorylation;integral component of membrane;ATP binding	Cellular Component;Molecular Function;Molecular Function;Biological Process;Biological Process
gene01405	-1.388	0.203	calcium-binding mitochondrial carrier S -1-like [Glycine max]	0.0E0	89.50%	XP_004304572.1	GO:0003676;GO:0008270;GO:0055085;GO:0003735;GO:0005509;GO:0016021;GO:0042254;GO:0005840;GO:0006412	transmembrane transport;nucleic acid binding;translation;ribosome;integral component of membrane;structural constituent of ribosome;calcium ion binding;zinc ion binding;ribosome biogenesis	Cellular Component;Molecular Function;Molecular Function;Molecular Function;Molecular Function;Biological Process;Biological Process;Cellular Component;Biological Process
gene01406	-1.09	0.662	potassium transporter 4	0.0E0	93.35%	XP_004304574.1	GO:0015079;GO:0071805;GO:0016021;GO:0005774;GO:0009932;GO:0016787	cell tip growth;potassium ion transmembrane transporter activity;hydrolase activity;potassium ion transmembrane transport;vacuolar membrane;integral component of membrane	Cellular Component;Cellular Component;Molecular Function;Molecular Function;Biological Process;Biological Process
gene01407	-1.716	0.0765	lipid transfer VAS	5.6E-67	92.35%	XP_004306325.2	GO:0006869;GO:0016021;GO:0008289	lipid transport;integral component of membrane;lipid binding	Cellular Component;Molecular Function;Biological Process
gene01408	1.218	0.426	ATP-dependent DNA helicase chloroplastic	0.0E0	87.65%	XP_011468230.1	GO:0003676;GO:0005524;GO:0006281;GO:0005515;GO:0016192;GO:0016020;GO:0004386	membrane;helicase activity;nucleic acid binding;protein binding;ATP binding;DNA repair;vesicle-mediated transport	Cellular Component;Molecular Function;Molecular Function;Molecular Function;Molecular Function;Biological Process;Biological Process
gene01409	1.075	0.796	probable magnesium transporter NIPA8 [Juglans regia]	0.0E0	90.70%	XP_004304576.1	GO:0015693;GO:0016021;GO:0015095;GO:1903830	integral component of membrane;magnesium ion transmembrane transporter activity;magnesium ion transport;magnesium ion transmembrane transport	Cellular Component;Molecular Function;Biological Process;Biological Process
gene01410	-1.881	0.0154	OTU domain-containing DDB_G0284757 isoform X1 [Fragaria vesca vesca]	9.3E-79	93.25%	XP_011468234.1	0	0	0
gene01411	2.369	0.032	WD repeat-containing LWD1	0.0E0	97.40%	XP_004304578.1	GO:0050661;GO:0005515;GO:0051287;GO:0055114;GO:0006006;GO:0016620	oxidation-reduction process;NAD binding;protein binding;NADP binding;glucose metabolic process;oxidoreductase activity, acting on the aldehyde or oxo group of donors, NAD or NADP as acceptor	Molecular Function;Molecular Function;Molecular Function;Molecular Function;Biological Process;Biological Process
gene01412	1.47	0.293	Prunus mume pentatricopeptide repeat-containing chloroplastic (LOC103330411) transcript variant mRNA	2.4E-6	91.00%	XM_008232989.2	0	0	0
gene01413	-1.023	0.913	acetyl-coenzyme A chloroplastic glyoxysomal isoform X1	0.0E0	89.65%	XP_004304580.1	GO:0009570;GO:0005524;GO:0006094;GO:0003987;GO:0016208;GO:0006096;GO:0005829;GO:0019643;GO:0019427	acetyl-CoA biosynthetic process from acetate;reductive tricarboxylic acid cycle;AMP binding;cytosol;acetate-CoA ligase activity;chloroplast stroma;glycolytic process;ATP binding;gluconeogenesis	Cellular Component;Cellular Component;Molecular Function;Molecular Function;Molecular Function;Biological Process;Biological Process;Biological Process;Biological Process
gene01414	-1.102	0.677	ribonuclease H At1g65750	1.2E-42	70.00%	XP_011462069.1	GO:0003676	nucleic acid binding	Molecular Function
gene01415	1.112	0.622	transportin MOS14 isoform X1	0.0E0	86.20%	XP_011468236.1	GO:0031965;GO:0005737;GO:0006606;GO:0008565;GO:0008139	cytoplasm;nuclear localization sequence binding;protein transporter activity;protein import into nucleus;nuclear membrane	Cellular Component;Cellular Component;Molecular Function;Molecular Function;Biological Process
gene01416	1.145	0.729	BTB POZ and MATH domain-containing 3-like isoform X1	0.0E0	61.40%	XP_004296110.1	GO:0005515	protein binding	Molecular Function
gene01417	1.423	0.123	Fragaria vesca vesca uncharacterized LOC101308713 (LOC101308713) transcript variant ncRNA	2.2E-137	83.50%	XM_004296062.2	0	0	0
gene01418	1.456	0.339	PREDICTED: uncharacterized protein LOC105350634	0.0E0	59.20%	XP_011461538.1	0	0	0
gene01419	-1.524	0.11	chloride channel CLC-f	0.0E0	85.30%	XP_004294870.1	GO:0009507;GO:1903959;GO:0016021;GO:0005794;GO:0006821;GO:0005247	chloride transport;chloroplast;voltage-gated chloride channel activity;regulation of anion transmembrane transport;integral component of membrane;Golgi apparatus	Cellular Component;Cellular Component;Cellular Component;Molecular Function;Biological Process;Biological Process
gene01420	1.247	0.469	---NA---	0	0	0	0	0	0
gene01421	-1.081	0.822	FH interacting FIP2-like	1.9E-84	62.70%	XP_011461539.1	GO:0005515;GO:0051260	protein homooligomerization;protein binding	Molecular Function;Biological Process
gene01422	1.336	0.472	Fragaria vesca vesca uncharacterized LOC101297440 (LOC101297440) transcript variant mRNA	7.7E-10	83.60%	XM_011469910.1	0	0	0
gene01423	-1.116	0.699	Fukomys damarensis nardilysin convertase (Nrdc) transcript variant mRNA	2.7E-4	86.50%	XM_010610309.2	0	0	0
gene01424	-1.19	0.403	FH interacting FIP2 isoform X1	0.0E0	59.55%	XP_011461539.1	GO:0005515;GO:0051260	protein homooligomerization;protein binding	Molecular Function;Biological Process
gene01425	1.284	0.491	zinc finger BED domain-containing RICESLEEPER 2-like	2.4E-27	54.70%	XP_018510276.1	GO:0003677;GO:0046983	DNA binding;protein dimerization activity	Molecular Function;Molecular Function
gene01426	-1.425	0.566	Fragaria vesca vesca uncharacterized LOC105349772 (LOC105349772) ncRNA	1.1E-71	81.50%	XR_904337.1	0	0	0
gene01427	1.079	0.968	FH interacting FIP2-like	1.5E-176	69.30%	XP_004296112.1	GO:0005515;GO:0016020;GO:0051260;GO:0044464	cell part;protein homooligomerization;membrane;protein binding	Cellular Component;Cellular Component;Molecular Function;Biological Process
gene01428	1.024	0.899	PREDICTED: uncharacterized protein At4g26450 isoform X2	0.0E0	65.85%	XP_004296113.1	0	0	0
gene01429	-1.375	0.359	Fragaria vesca vesca uncharacterized LOC101293717 (LOC101293717) mRNA	1.1E-6	82.00%	XM_004287985.2	0	0	0
gene01430	1.051	0.85	PREDICTED: uncharacterized protein LOC101314170 [Fragaria vesca subsp. vesca]	0.0E0	63.70%	XP_011461545.1;XP_011461544.1;XP_011461543.1;XP_004296114.1;XP_011461542.1	0	0	0
gene01431	-4.42	0.0571	---NA---	0	0	0	0	0	0
gene01432	-1.017	0.964	Nothobranchius furzeri uncharacterized LOC107372610 (LOC107372610) transcript variant ncRNA	1.0E-10	83.70%	AC165428.1	0	0	0
gene01433	1.045	0.88	---NA---	0	0	0	0	0	0
gene01434	4.766	0.015	PRA1 family G2-like	9.1E-99	73.00%	XP_011461546.1	GO:0016021	integral component of membrane	Cellular Component
gene01435	1.339	0.391	Tir-nbs resistance	0.0E0	86.90%	XP_004294871.1	GO:0005524;GO:0005515;GO:0007165;GO:0043531	signal transduction;ADP binding;protein binding;ATP binding	Molecular Function;Molecular Function;Molecular Function;Biological Process
gene01436	1.295	0.317	WPP domain-interacting 2-like	0.0E0	66.00%	XP_004294872.1	0	0	0
gene01437	-1.033	0.925	zinc finger Xfin-like	0.0E0	52.10%	XP_004296116.1	GO:0003676;GO:0046872	metal ion binding;nucleic acid binding	Molecular Function;Molecular Function
gene01438	1.03	0.903	high mobility group B 10-like isoform X1	0.0E0	78.65%	XP_004294873.1	GO:0003677	DNA binding	Molecular Function
gene01439	2.681	0.0167	photosystem I reaction center subunit chloroplastic	4.2E-102	88.55%	XP_004294874.1	GO:0016021;GO:0009522;GO:0015979;GO:0016168	chlorophyll binding;photosynthesis;photosystem I;integral component of membrane	Cellular Component;Cellular Component;Molecular Function;Biological Process
gene01440	-1.55	0.198	uncharacterized WD repeat-containing -like isoform X2 [Gossypium raimondii]	0.0E0	95.75%	XP_004294875.1;XP_011461548.1	GO:0005515	protein binding	Molecular Function
gene01441	-1.745	0.0238	actin-related 8	0.0E0	83.60%	XP_011461552.1	GO:0005515	protein binding	Molecular Function
gene01442	1.202	0.497	pentatricopeptide repeat-containing At5g66520-like	0.0E0	82.00%	XP_011461551.1	GO:0005515	protein binding	Molecular Function
gene01443	1.735	0.0399	GPI-anchored LORELEI	2.3E-102	84.30%	XP_004294877.1;XP_011461553.1	GO:0016021	integral component of membrane	Cellular Component
gene01444	1.677	0.151	phosphatidylinositol phosphatidylcholine transfer SFH13 isoform X1 [Gossypium raimondii]	0.0E0	86.05%	XP_004294878.1;XP_011461554.1	0	0	0
gene01445	1.274	0.509	exopolygalacturonase-like	0.0E0	71.60%	XP_004296118.1	GO:0004650;GO:0005982;GO:0005985	starch metabolic process;polygalacturonase activity;sucrose metabolic process	Molecular Function;Biological Process;Biological Process
gene01446	-1.138	0.53	ubiquitin conjugating-like enzyme family [Populus trichocarpa]	3.6E-74	78.10%	XP_004294879.1	GO:0005524	ATP binding	Molecular Function
gene01447	-1.618	0.0787	probable calcium-binding CML21 [Fragaria vesca vesca]	1.1E-156	89.70%	XP_011461556.1;XP_011461568.1;XP_011461558.1;XP_011461559.1;XP_011461564.1;XP_011461565.1;XP_004294881.1;XP_011461566.1;XP_011461557.1;XP_011461567.1;XP_011461561.1;XP_011461562.1;XP_011461563.1	GO:0005737;GO:0005509	cytoplasm;calcium ion binding	Cellular Component;Molecular Function
gene01448	1.025	0.936	RFT1 homolog	0.0E0	79.25%	XP_004294882.1	GO:0005789;GO:0003723;GO:0005319;GO:0016021;GO:0034203	lipid transporter activity;endoplasmic reticulum membrane;glycolipid translocation;integral component of membrane;RNA binding	Cellular Component;Cellular Component;Molecular Function;Molecular Function;Biological Process
gene01449	-1.219	0.317	THO complex subunit 3	0.0E0	92.65%	XP_004294883.1	GO:0004416;GO:0005515;GO:0019243;GO:0000347;GO:0006090;GO:0010267	methylglyoxal catabolic process to D-lactate via S-lactoyl-glutathione;THO complex;hydroxyacylglutathione hydrolase activity;production of ta-siRNAs involved in RNA interference;pyruvate metabolic process;protein binding	Cellular Component;Molecular Function;Molecular Function;Biological Process;Biological Process;Biological Process
gene01450	1.097	0.755	F-box kelch-repeat At3g23880-like	2.3E-29	49.20%	XP_011461623.1	GO:0005515	protein binding	Molecular Function
gene01451	1.461	0.174	pentatricopeptide repeat-containing mitochondrial-like	1.3E-31	63.20%	XP_011460991.1	0	0	0
gene01452	-1.406	0.166	THO complex subunit 3	0.0E0	82.50%	XP_011461571.1	GO:0005515;GO:0000347;GO:0010267	THO complex;production of ta-siRNAs involved in RNA interference;protein binding	Cellular Component;Molecular Function;Biological Process
gene01453	1.14	0.615	RNA polymerase II elongation factor ELL3 isoform 1 [Theobroma cacao]	5.4E-136	86.90%	XP_004294886.1;XP_011461570.1	GO:0006448;GO:0003746;GO:0016021;GO:0005840	ribosome;integral component of membrane;translation elongation factor activity;regulation of translational elongation	Cellular Component;Molecular Function;Cellular Component;Biological Process
gene01454	-1.082	0.938	pentatricopeptide repeat-containing mitochondrial [Fragaria vesca vesca]	9.5E-57	69.65%	XP_011461573.1;XP_004296120.2	0	0	0
gene01455	-2.07	0.169	pentatricopeptide repeat-containing mitochondrial	7.0E-49	74.75%	XP_011461573.1;XP_004296120.2	0	0	0
gene01456	-1.213	0.307	proteasome activator subunit 4 isoform X1	0.0E0	87.75%	XP_011461574.1	GO:0005488	binding	Molecular Function
gene01457	-1.25	0.561	transcription factor MYB80	0.0E0	87.55%	XP_004294888.1	GO:0005634;GO:0048658;GO:0043565;GO:0010090	trichome morphogenesis;sequence-specific DNA binding;nucleus;anther wall tapetum development	Cellular Component;Molecular Function;Biological Process;Biological Process
gene01458	-1.505	0.135	probable amino acid permease 7 isoform X2 [Populus euphratica]	0.0E0	88.15%	XP_004294890.1	GO:0016021;GO:0015171;GO:0005886;GO:0003333	plasma membrane;amino acid transmembrane transport;integral component of membrane;amino acid transmembrane transporter activity	Cellular Component;Cellular Component;Molecular Function;Biological Process
gene01459	1.427	0.12	F-box kelch-repeat At3g23880-like	0.0E0	51.60%	XP_004294891.1	GO:0005515	protein binding	Molecular Function
gene01460	-1.339	0.393	Doublesex- and mab-3-related transcription factor 3	9.1E-120	58.70%	XP_004296121.1	0	0	0
gene01461	1.413	0.253	26S protease regulatory subunit 7-like	0.0E0	94.35%	XP_004294892.1	GO:0005524;GO:0008540;GO:0031597;GO:0031595;GO:0008233;GO:0017025;GO:0030433;GO:1901800;GO:0036402;GO:0045899	nuclear proteasome complex;TBP-class protein binding;ER-associated ubiquitin-dependent protein catabolic process;positive regulation of RNA polymerase II transcriptional preinitiation complex assembly;positive regulation of proteasomal protein catabolic process;proteasome-activating ATPase activity;peptidase activity;proteasome regulatory particle, base subcomplex;ATP binding;cytosolic proteasome…	Cellular Component;Cellular Component;Cellular Component;Molecular Function;Molecular Function;Molecular Function;Molecular Function;Biological Process;Biological Process;Biological Process
gene01462	1.084	0.79	hypothetical protein PRUPE_ppa025993mg, partial [Prunus persica]	2.1E-14	55.00%	XP_007220760.1;EMJ21959.1	0	0	0
gene01463	-1.157	0.544	vacuolar cation proton exchanger 5-like [Juglans regia]	0.0E0	94.55%	XP_011461576.1;XP_004294893.1	GO:0016021;GO:0070588;GO:0015369;GO:0006885	regulation of pH;integral component of membrane;calcium ion transmembrane transport;calcium:proton antiporter activity	Cellular Component;Molecular Function;Biological Process;Biological Process
gene01464	1.117	0.684	F-box kelch-repeat At3g23880-like	0.0E0	59.15%	XP_011462194.1	GO:0005515	protein binding	Molecular Function
gene01465	-1.525	0.463	F-box kelch-repeat At3g23880-like	0.0E0	68.60%	XP_011461581.1;XP_011461580.1	GO:0005515	protein binding	Molecular Function
gene01466	1.59	0.269	oleosin S1-2	1.2E-11	100.00%	XP_004296123.1	GO:0016021;GO:0012511	monolayer-surrounded lipid storage body;integral component of membrane	Cellular Component;Cellular Component
gene01467	1.167	0.494	cytochrome c oxidase assembly COX15	0.0E0	85.00%	XP_011461582.1;XP_004294896.1	GO:0016627;GO:0019808;GO:0009941;GO:1902600;GO:0006123;GO:0006784;GO:0042597;GO:0005743;GO:0008535;GO:0004129;GO:0045277;GO:0016021;GO:0015846;GO:0016653	oxidoreductase activity, acting on NAD(P)H, heme protein as acceptor;polyamine binding;cytochrome-c oxidase activity;heme a biosynthetic process;hydrogen ion transmembrane transport;chloroplast envelope;oxidoreductase activity, acting on the CH-CH group of donors;polyamine transport;integral component of membrane;respiratory chain complex IV;periplasmic space;respiratory chain complex IV assembly…	Cellular Component;Cellular Component;Cellular Component;Cellular Component;Molecular Function;Molecular Function;Molecular Function;Molecular Function;Biological Process;Biological Process;Biological Process;Biological Process;Biological Process;Cellular Component
gene01468	-1.423	0.297	probable galactinol--sucrose galactosyltransferase 1	0.0E0	91.20%	XP_004294897.1	GO:0047268;GO:0006012	galactose metabolic process;galactinol-raffinose galactosyltransferase activity	Molecular Function;Biological Process
gene01469	1.917	0.229	probable galacturonosyltransferase-like 3	2.0E-9	80.15%	XP_008232068.1	GO:0008270;GO:0005515;GO:0016874	ligase activity;protein binding;zinc ion binding	Molecular Function;Molecular Function;Molecular Function
gene01470	2.439	0.0102	chaperone dnaJ chloroplastic-like	2.2E-88	75.10%	XP_004296124.1	GO:0009507	chloroplast	Cellular Component
gene01471	1.231	0.575	enhancer of mRNA-decapping 4-like	0.0E0	65.95%	XP_011461583.1;XP_011461584.1	0	0	0
gene01472	1.313	0.497	C2 domain [Medicago truncatula]	2.1E-19	52.50%	XP_004296826.1	GO:0016020;GO:0044464	cell part;membrane	Cellular Component;Cellular Component
gene01473	1.449	0.0909	enhancer of mRNA-decapping 4-like	0.0E0	78.40%	XP_004296126.1	GO:0005515	protein binding	Molecular Function
gene01474	1.732	0.0677	transmembrane [Medicago truncatula]	3.5E-68	85.10%	XP_011461586.1	GO:0016021	integral component of membrane	Cellular Component
gene01475	1.083	0.716	DNA damage-inducible 1	0.0E0	89.85%	XP_004294898.1	GO:0005634;GO:0004190;GO:0031593;GO:0006508;GO:0005829	aspartic-type endopeptidase activity;cytosol;nucleus;polyubiquitin binding;proteolysis	Cellular Component;Cellular Component;Molecular Function;Molecular Function;Biological Process
gene01476	1.127	0.53	26S protease regulatory subunit 7-like	0.0E0	94.40%	XP_004294899.1	GO:0005524;GO:0008540;GO:0031597;GO:0031595;GO:0008233;GO:0017025;GO:0030433;GO:1901800;GO:0036402;GO:0045899	nuclear proteasome complex;TBP-class protein binding;ER-associated ubiquitin-dependent protein catabolic process;positive regulation of RNA polymerase II transcriptional preinitiation complex assembly;positive regulation of proteasomal protein catabolic process;proteasome-activating ATPase activity;peptidase activity;proteasome regulatory particle, base subcomplex;ATP binding;cytosolic proteasome…	Cellular Component;Cellular Component;Cellular Component;Molecular Function;Molecular Function;Molecular Function;Molecular Function;Biological Process;Biological Process;Biological Process
gene01477	1.059	0.859	subtilisin-like protease	0.0E0	81.30%	XP_016900594.1	GO:0005515;GO:0005618;GO:0006508;GO:0004252	cell wall;protein binding;proteolysis;serine-type endopeptidase activity	Cellular Component;Molecular Function;Molecular Function;Biological Process
gene01478	1.982	0.159	PREDICTED: uncharacterized protein LOC101303978	4.5E-55	74.40%	XP_004294919.1	0	0	0
gene01479	2.013	0.134	PREDICTED: uncharacterized protein LOC101294055	2.1E-59	75.55%	XP_004296129.1	0	0	0
gene01480	1.479	0.544	---NA---	0	0	0	0	0	0
gene01481	1.116	0.713	PREDICTED: uncharacterized protein LOC105350895	1.7E-29	76.20%	XP_011462196.1	GO:0046872;GO:0030001	metal ion transport;metal ion binding	Molecular Function;Biological Process
gene01482	1.118	0.635	heavy metal-associated isoprenylated plant 47	2.7E-39	81.05%	XP_011461592.1	GO:0046872;GO:0030001	metal ion transport;metal ion binding	Molecular Function;Biological Process
gene01483	-1.077	0.787	heavy metal-associated isoprenylated plant 47	1.0E-90	66.70%	XP_011462196.1	0	0	0
gene01484	1.347	0.315	pentatricopeptide repeat-containing mitochondrial	1.8E-36	59.85%	XP_011460945.1	0	0	0
gene01485	-1.04	0.9	YLS9 [Jatropha curcas]	2.6E-151	82.60%	XP_011461593.1	GO:0016021	integral component of membrane	Cellular Component
gene01486	-1.049	0.815	fructose-bisphosphate cytoplasmic isozyme 1	0.0E0	94.35%	XP_004294909.1	GO:0006094;GO:0006020;GO:0006098;GO:0006096;GO:0006013;GO:0006000;GO:0004332;GO:0015976	fructose-bisphosphate aldolase activity;fructose metabolic process;inositol metabolic process;carbon utilization;mannose metabolic process;pentose-phosphate shunt;glycolytic process;gluconeogenesis	Molecular Function;Biological Process;Biological Process;Biological Process;Biological Process;Biological Process;Biological Process;Biological Process
gene01487	-1.241	0.335	uridine kinase 3	0.0E0	94.45%	KHN23819.1	GO:0006094;GO:0016757;GO:0006020;GO:0006098;GO:0006096;GO:0006013;GO:0044211;GO:0006000;GO:0004332;GO:0044206;GO:0005524;GO:0006206;GO:0004849;GO:0005829;GO:0015976	fructose-bisphosphate aldolase activity;inositol metabolic process;carbon utilization;mannose metabolic process;uridine kinase activity;cytosol;pentose-phosphate shunt;glycolytic process;gluconeogenesis;fructose metabolic process;CTP salvage;pyrimidine nucleobase metabolic process;UMP salvage;transferase activity, transferring glycosyl groups;ATP binding	Cellular Component;Molecular Function;Molecular Function;Molecular Function;Molecular Function;Biological Process;Biological Process;Biological Process;Biological Process;Biological Process;Biological Process;Biological Process;Biological Process;Biological Process;Biological Process
gene01488	1.556	0.261	---NA---	0	0	0	0	0	0
gene01489	1.366	0.596	kinesin KP1	0.0E0	83.60%	XP_004296130.2	GO:0016887;GO:0005524;GO:0003777;GO:0045298;GO:0005739;GO:0005871;GO:0007018;GO:0009060;GO:0009845;GO:0008017;GO:0005874	microtubule motor activity;microtubule;kinesin complex;ATPase activity;microtubule-based movement;microtubule binding;aerobic respiration;seed germination;tubulin complex;ATP binding;mitochondrion	Cellular Component;Cellular Component;Molecular Function;Molecular Function;Molecular Function;Molecular Function;Biological Process;Biological Process;Biological Process;Cellular Component;Cellular Component
gene01490	-2.245	0.0739	kinesin heavy [Medicago truncatula]	0.0E0	70.80%	XP_011462197.1	GO:0006282;GO:0005488	regulation of DNA repair;binding	Molecular Function;Biological Process
gene01491	2.186	0.0423	probable LRR receptor-like serine threonine- kinase At4g26540	0.0E0	89.85%	XP_004294902.1	GO:0005524;GO:0005515;GO:0016021;GO:0009069;GO:0004674;GO:0006468	protein serine/threonine kinase activity;serine family amino acid metabolic process;protein phosphorylation;integral component of membrane;protein binding;ATP binding	Cellular Component;Molecular Function;Molecular Function;Molecular Function;Biological Process;Biological Process
gene01492	1.897	0.0159	transport SFT2-like	3.1E-152	92.00%	XP_004294911.1	GO:0016192;GO:0016021	integral component of membrane;vesicle-mediated transport	Cellular Component;Biological Process
gene01493	-1.062	0.785	Fragaria vesca vesca ribulose-1,5 bisphosphate carboxylase oxygenase large subunit N- chloroplastic (LOC101298121) mRNA	3.9E-6	76.00%	XM_011465373.1	0	0	0
gene01494	1.446	0.267	peptidyl-prolyl cis-trans isomerase FKBP16- chloroplastic	0.0E0	60.75%	XP_011461598.1;XP_011461597.1	GO:0006457	protein folding	Biological Process
gene01495	1.362	0.291	heat shock 90-2	0.0E0	97.80%	XP_004294900.1	GO:0005524;GO:0051082;GO:0006457;GO:0006950	response to stress;protein folding;ATP binding;unfolded protein binding	Molecular Function;Molecular Function;Biological Process;Biological Process
gene01496	-1.316	0.255	calcineurin B 3 isoform X1 [Elaeis guineensis]	1.5E-130	99.85%	XP_009387312.1	GO:0005509	calcium ion binding	Molecular Function
gene01497	-1.756	0.294	formin-binding 4 isoform X1	0.0E0	70.20%	XP_004294901.2	GO:0005515	protein binding	Molecular Function
gene01498	-1.119	0.673	Holliday junction ATP-dependent DNA helicase	1.5E-28	47.80%	XP_004289069.1	0	0	0
gene01499	1.867	0.285	PREDICTED: uncharacterized protein LOC105350642 [Fragaria vesca subsp. vesca]	1.2E-91	100.00%	XP_011461604.1;XP_011461603.1	0	0	0
gene01500	-1.111	0.715	PREDICTED: uncharacterized protein LOC101302917	3.1E-68	83.50%	XP_004294915.1	0	0	0
gene01501	-1.046	0.866	PGPS D10 [Medicago truncatula]	1.2E-73	65.80%	XP_011462198.1	0	0	0
gene01502	-1.262	0.239	farnesyl pyrophosphate synthase 1-like	0.0E0	92.55%	XP_004294906.1	GO:0004337;GO:0005737;GO:0004161;GO:0006694;GO:0045337	cytoplasm;geranyltranstransferase activity;farnesyl diphosphate biosynthetic process;dimethylallyltranstransferase activity;steroid biosynthetic process	Cellular Component;Molecular Function;Molecular Function;Biological Process;Biological Process
gene01503	-1.416	0.181	E3 ubiquitin- ligase At4g11680 [Gossypium hirsutum]	0.0E0	90.40%	XP_004294914.1	GO:0008270;GO:0061630;GO:0043161;GO:0005515;GO:0016021;GO:0016567	protein ubiquitination;ubiquitin protein ligase activity;integral component of membrane;protein binding;proteasome-mediated ubiquitin-dependent protein catabolic process;zinc ion binding	Cellular Component;Molecular Function;Molecular Function;Molecular Function;Biological Process;Biological Process
gene01504	1.142	0.699	F-box CPR30-like [Fragaria vesca vesca]	6.0E-56	63.00%	XP_004294918.2;XP_011461608.1;XP_011461607.1;XP_004294917.2	GO:0005515	protein binding	Molecular Function
gene01505	1.478	0.0823	F-box CPR30-like [Fragaria vesca vesca]	9.6E-77	55.45%	XP_011460440.1	0	0	0
gene01506	1.064	0.854	F-box CPR30-like [Fragaria vesca vesca]	0.0E0	59.60%	XP_004296134.2	GO:0005515	protein binding	Molecular Function
gene01507	-1.341	0.143	[Medicago truncatula]	3.9E-164	67.75%	XP_011461605.1	GO:0005667;GO:0003712;GO:0006355;GO:0045449	transcription factor complex;transcription cofactor activity;regulation of transcription, DNA-templated	Molecular Function;Biological Process;Cellular Component;Biological Process
gene01508	-1.106	0.842	F-box CPR30-like	0.0E0	55.95%	XP_004296134.2	GO:0005515	protein binding	Molecular Function
gene01509	1.259	0.504	Fragaria vesca vesca uncharacterized LOC105352096 (LOC105352096) transcript variant ncRNA	1.1E-43	85.00%	XR_906704.1	0	0	0
gene01510	-1.198	0.485	mediator of RNA polymerase II transcription subunit 15a-like	2.9E-70	81.00%	XP_004294913.1;XP_011461609.1	GO:0005667;GO:0003712;GO:0006355;GO:0045449	transcription factor complex;transcription cofactor activity;regulation of transcription, DNA-templated	Molecular Function;Biological Process;Cellular Component;Biological Process
gene01511	-1.234	0.319	mediator of RNA polymerase II transcription subunit 15a-like	6.9E-108	67.20%	XP_004294913.1;XP_011461609.1	GO:0005667;GO:0003712;GO:0006355;GO:0045449	transcription factor complex;transcription cofactor activity;regulation of transcription, DNA-templated	Molecular Function;Biological Process;Cellular Component;Biological Process
gene01512	-1.873	0.0375	pentatricopeptide repeat-containing mitochondrial-like isoform X2	0.0E0	64.70%	XP_004296136.1	0	0	0
gene01513	1.357	0.236	subtilisin-like protease	0.0E0	79.35%	XP_011461611.1	GO:0005618;GO:0006508;GO:0004252	cell wall;proteolysis;serine-type endopeptidase activity	Cellular Component;Molecular Function;Biological Process
gene01514	-2.347	0.0629	F-box kelch-repeat At3g06240-like	0.0E0	57.65%	XP_004296138.2	GO:0005515	protein binding	Molecular Function
gene01515	-1.374	0.248	sugar carrier C-like	2.0E-13	50.85%	XP_011461214.1	GO:0022891;GO:0016020;GO:0044464;GO:0015749	cell part;membrane;monosaccharide transport;substrate-specific transmembrane transporter activity	Cellular Component;Cellular Component;Molecular Function;Biological Process
gene01516	-2.869	0.00911	mediator of RNA polymerase II transcription subunit 15a-like	0.0E0	70.40%	XP_011461613.1	GO:0005667;GO:0003712;GO:0006355;GO:0045449	transcription factor complex;transcription cofactor activity;regulation of transcription, DNA-templated	Molecular Function;Biological Process;Cellular Component;Biological Process
gene01517	-1.617	0.0549	mediator of RNA polymerase II transcription subunit 15a isoform X2	0.0E0	80.15%	XP_011461615.1	GO:0005667;GO:0003712;GO:0006355;GO:0045449	transcription factor complex;transcription cofactor activity;regulation of transcription, DNA-templated	Molecular Function;Biological Process;Cellular Component;Biological Process
gene01518	1.957	0.0282	F-box kelch-repeat At3g23880-like isoform X1	0.0E0	67.00%	XP_011461618.1	GO:0005515	protein binding	Molecular Function
gene01519	-1.673	0.201	F-box kelch-repeat At3g23880-like	0.0E0	68.15%	XP_004296140.1	GO:0005515	protein binding	Molecular Function
gene01520	2.032	0.0231	transmembrane 245	0.0E0	85.25%	XP_004294922.1	GO:0016887;GO:0005524;GO:0016021	ATPase activity;integral component of membrane;ATP binding	Cellular Component;Molecular Function;Molecular Function
gene01521	1.196	0.624	ABC transporter G family member 26	0.0E0	91.20%	XP_004294923.1	GO:0016887;GO:0010152;GO:0005524;GO:0016021;GO:0010584;GO:0005886	ATPase activity;plasma membrane;pollen exine formation;pollen maturation;integral component of membrane;ATP binding	Cellular Component;Cellular Component;Molecular Function;Molecular Function;Biological Process;Biological Process
gene01522	-2.588	0.0156	coiled-coil domain-containing 22	0.0E0	75.00%	XP_004296141.1	0	0	0
gene01523	-1.383	0.364	F-box kelch-repeat At3g06240-like	7.0E-92	49.10%	XP_004296138.2	GO:0005515	protein binding	Molecular Function
gene01524	-1.746	0.053	F-box kelch-repeat At3g06240-like	0.0E0	61.90%	XP_011461623.1	GO:0005515	protein binding	Molecular Function
gene01525	-3.133	0.0188	F-box kelch-repeat At3g06240-like	0.0E0	59.70%	XP_011461624.1;XP_004296145.2	GO:0005515	protein binding	Molecular Function
gene01526	-1.141	0.699	F-box kelch-repeat At3g06240-like	0.0E0	55.85%	XP_004296147.1	GO:0005515	protein binding	Molecular Function
gene01527	-1.11	0.704	uncharacterized membrane At1g06890	0.0E0	86.05%	XP_004294924.1	GO:0016021;GO:0008643	integral component of membrane;carbohydrate transport	Cellular Component;Biological Process
gene01528	1.316	0.216	GBF-interacting 1-like	0.0E0	59.95%	XP_008219419.1	GO:0005515	protein binding	Molecular Function
gene01529	-1.007	0.977	PREDICTED: uncharacterized protein LOC105350898	2.0E-45	69.00%	XP_011462201.1	0	0	0
gene01530	1.043	0.904	heterogeneous nuclear ribonucleo 1	1.9E-124	90.25%	XP_004294926.1	GO:0000166;GO:0003676;GO:0030529;GO:0016021;GO:0019013	viral nucleocapsid;intracellular ribonucleoprotein complex;nucleic acid binding;integral component of membrane;nucleotide binding	Cellular Component;Cellular Component;Cellular Component;Molecular Function;Molecular Function
gene01531	1.181	0.673	PREDICTED: uncharacterized protein LOC105351030 isoform X1	1.6E-9	65.33%	XP_011462633.1	0	0	0
gene01532	-1.035	0.902	Fragaria vesca vesca uncharacterized LOC101309767 (LOC101309767) transcript variant ncRNA	2.6E-107	85.00%	XR_184295.2	0	0	0
gene01533	-1.445	0.246	Fragaria vesca vesca uncharacterized LOC101308205 (LOC101308205) mRNA	1.1E-48	88.00%	XM_011469357.1	0	0	0
gene01534	1.108	0.67	dnaJ homolog subfamily C member 17-like [Nicotiana tabacum]	1.8E-59	75.80%	XP_004293915.1	GO:0000166;GO:0003676	nucleic acid binding;nucleotide binding	Molecular Function;Molecular Function
gene01535	-1.368	0.309	dnaJ homolog subfamily C member 17-like [Nicotiana tabacum]	1.4E-56	79.80%	XP_004295565.1	GO:0000166;GO:0003676	nucleic acid binding;nucleotide binding	Molecular Function;Molecular Function
gene01536	1.323	0.405	FAR1-RELATED SEQUENCE 5-like	3.5E-68	73.40%	XP_004297991.1	GO:0006355	regulation of transcription, DNA-templated	Biological Process
gene01537	-1.025	0.903	PREDICTED: uncharacterized protein LOC101313175	4.9E-14	50.17%	XP_004309768.1	0	0	0
gene01538	1.292	0.556	---NA---	0	0	0	0	0	0
gene01539	1.463	0.0896	peroxidase 73-like	0.0E0	88.00%	XP_004288471.1	GO:0004601;GO:0006979;GO:0046872;GO:0006804;GO:0098869;GO:0055114;GO:0005576;GO:0020037;GO:0042744	hydrogen peroxide catabolic process;peroxidase activity;oxidation-reduction process;metal ion binding;heme binding;extracellular region;cellular oxidant detoxification;response to oxidative stress;obsolete peroxidase reaction	Cellular Component;Molecular Function;Molecular Function;Molecular Function;Biological Process;Biological Process;Biological Process;Biological Process;Biological Process
gene01540	-1.198	0.605	PREDICTED: uncharacterized protein LOC101309004 [Fragaria vesca subsp. vesca]	0.0E0	73.35%	XP_011468086.1;XP_004288472.1	GO:0070461	SAGA-type complex	Cellular Component
gene01541	-2.591	0.0763	Pyrus x bretschneideri uncharacterized LOC103943486 (LOC103943486) ncRNA	1.2E-9	78.25%	XR_666746.2	0	0	0
gene01542	1.714	0.116	homolog subfamily C member 16 [Morus notabilis]	0.0E0	81.05%	XP_004289486.1	0	0	0
gene01543	-1.499	0.12	DUF1230 family [Medicago truncatula]	4.9E-93	89.60%	XP_004289487.1	GO:0016021	integral component of membrane	Cellular Component
gene01544	-1.598	0.294	PREDICTED: uncharacterized protein ycf36	4.0E-71	79.50%	XP_004289487.1	GO:0016021	integral component of membrane	Cellular Component
gene01545	1.04	0.905	probable prolyl 4-hydroxylase 9	3.7E-136	78.55%	XP_011468032.1	GO:0031418;GO:0005506;GO:0016705;GO:0016020;GO:0055114	iron ion binding;membrane;oxidation-reduction process;oxidoreductase activity, acting on paired donors, with incorporation or reduction of molecular oxygen;L-ascorbic acid binding	Cellular Component;Molecular Function;Molecular Function;Molecular Function;Biological Process
gene01546	1.128	0.532	molybdate-anion transporter-like	0.0E0	84.95%	XP_004288464.1	GO:0015098;GO:0016021;GO:0015689	integral component of membrane;molybdate ion transmembrane transporter activity;molybdate ion transport	Cellular Component;Molecular Function;Biological Process
gene01547	-1.556	0.103	acyl- -binding domain-containing 3-like [Nelumbo nucifera]	0.0E0	66.50%	XP_004288465.1	GO:0000062;GO:0016020	fatty-acyl-CoA binding;membrane	Cellular Component;Molecular Function
gene01548	-1.353	0.301	PREDICTED: uncharacterized protein At2g23090	4.6E-87	93.20%	XP_004288466.1	0	0	0
gene01549	-1.129	0.556	casein kinase II subunit alpha	0.0E0	90.40%	XP_004288467.1	GO:0005524;GO:0009069;GO:0004674;GO:0006468	protein serine/threonine kinase activity;serine family amino acid metabolic process;protein phosphorylation;ATP binding	Molecular Function;Molecular Function;Biological Process;Biological Process
gene01550	1.467	0.0632	ribonuclease III domain-containing chloroplastic	0.0E0	88.70%	XP_004288468.1	GO:0090502;GO:0005634;GO:0004525;GO:0031053;GO:0003725;GO:0031054;GO:0051252;GO:0030422	ribonuclease III activity;double-stranded RNA binding;regulation of RNA metabolic process;primary miRNA processing;pre-miRNA processing;nucleus;production of siRNA involved in RNA interference;RNA phosphodiester bond hydrolysis, endonucleolytic	Cellular Component;Molecular Function;Molecular Function;Biological Process;Biological Process;Biological Process;Biological Process;Biological Process
gene01551	1.337	0.536	zinc finger MYM-type 1-like	6.5E-5	72.33%	XP_011468441.1	0	0	0
gene01552	3.282	0.00758	Fragaria vesca vesca phospholipase D gamma 2-like (LOC101294566) mRNA	8.1E-72	73.00%	XM_004300697.2	0	0	0
gene01554	8.053	0.00227	BTB POZ domain-containing At5g67385 isoform X2	0.0E0	87.60%	XP_011468062.1	0	0	0
gene01555	-2.41	0.0105	PREDICTED: uncharacterized protein LOC101308414 [Fragaria vesca subsp. vesca]	1.4E-74	74.40%	XP_004288470.1;XP_011468072.1	0	0	0
gene01556	1.036	0.884	cytochrome P450 84A1-like	0.0E0	85.90%	XP_004292435.1	GO:0005506;GO:0009809;GO:0016021;GO:0016709;GO:0055114;GO:0020037	oxidoreductase activity, acting on paired donors, with incorporation or reduction of molecular oxygen, NAD(P)H as one donor, and incorporation of one atom of oxygen;iron ion binding;oxidation-reduction process;lignin biosynthetic process;heme binding;integral component of membrane	Cellular Component;Molecular Function;Molecular Function;Molecular Function;Biological Process;Biological Process
gene01557	-3.09	0.00752	Altered inheritance of mitochondria mitochondrial [Gossypium arboreum]	6.8E-113	63.65%	XP_004290343.1	0	0	0
gene01558	-1.032	0.89	zinc finger CCCH domain-containing 19 isoform X1	0.0E0	70.30%	XP_004292436.1	GO:0003677;GO:0008270;GO:0005515	protein binding;DNA binding;zinc ion binding	Molecular Function;Molecular Function;Molecular Function
gene01559	1.256	0.405	PREDICTED: uncharacterized protein LOC103435368 isoform X4	5.0E-7	56.80%	XP_017187560.1	0	0	0
gene01560	-1.53	0.264	Fragaria vesca vesca uncharacterized LOC105353397 (LOC105353397) ncRNA	1.8E-57	79.33%	XR_908221.1	0	0	0
gene01561	1.438	0.102	zinc finger GIS2-like [Juglans regia]	2.0E-179	89.95%	XP_004290331.1	GO:0003677;GO:0008270;GO:0016491;GO:0055114	oxidation-reduction process;oxidoreductase activity;DNA binding;zinc ion binding	Molecular Function;Molecular Function;Molecular Function;Biological Process
gene01562	-1.007	0.986	---NA---	0	0	0	0	0	0
gene01563	1.161	0.792	endoglucanase 24-like	0.0E0	92.80%	XP_004290313.1	GO:0030245;GO:0005982;GO:0008810;GO:0005985	starch metabolic process;cellulase activity;cellulose catabolic process;sucrose metabolic process	Molecular Function;Biological Process;Biological Process;Biological Process
gene01564	2.799	0.0246	cyclin family [Populus trichocarpa]	3.2E-47	79.65%	XP_004289157.1	GO:0019901;GO:0000079	protein kinase binding;regulation of cyclin-dependent protein serine/threonine kinase activity	Molecular Function;Biological Process
gene01565	-1.273	0.32	TATA-binding -associated factor BTAF1 isoform X2	0.0E0	84.20%	XP_011461625.1;XP_011461626.1	GO:0005524	ATP binding	Molecular Function
gene01566	2.046	0.176	---NA---	0	0	0	0	0	0
gene01567	-1.027	0.938	beta-glucuronosyltransferase 14B	3.9E-78	84.05%	XP_004302366.1	GO:0008375;GO:0016021	acetylglucosaminyltransferase activity;integral component of membrane	Cellular Component;Molecular Function
gene01568	1.344	0.331	L-ascorbate oxidase homolog	0.0E0	88.45%	XP_011461628.1	GO:0016722;GO:0009506;GO:0005507;GO:0055114;GO:0009505	oxidation-reduction process;plant-type cell wall;plasmodesma;copper ion binding;oxidoreductase activity, oxidizing metal ions	Cellular Component;Cellular Component;Molecular Function;Molecular Function;Biological Process
gene01569	-1.163	0.423	transcription factor Pur-alpha 1	2.4E-137	96.10%	XP_011461629.1	GO:0005737	cytoplasm	Cellular Component
gene01570	1.163	0.527	transcription factor Pur-alpha 1 isoform X2	1.5E-47	99.90%	XP_004294929.1	GO:0005737	cytoplasm	Cellular Component
gene01571	-1.268	0.589	pentatricopeptide repeat-containing At5g56310 [Fragaria vesca vesca]	0.0E0	77.35%	XP_011461633.1;XP_004294930.2;XP_011461635.1;XP_011461634.1	GO:0005515;GO:0016020	membrane;protein binding	Cellular Component;Molecular Function
gene01572	-2.268	0.0216	kinesin KIF3A isoform X1 [Citrus sinensis]	0.0E0	70.55%	XP_011461632.1	GO:0005524;GO:0003777;GO:0045298;GO:0007018;GO:0008017;GO:0005874	microtubule motor activity;microtubule;microtubule-based movement;microtubule binding;tubulin complex;ATP binding	Molecular Function;Molecular Function;Molecular Function;Biological Process;Cellular Component;Cellular Component
gene01573	1.025	0.953	probable mannitol dehydrogenase	0.0E0	88.10%	XP_004296150.1	GO:0008270;GO:0016491;GO:0055114	oxidation-reduction process;oxidoreductase activity;zinc ion binding	Molecular Function;Molecular Function;Biological Process
gene01574	-1.029	0.92	PREDICTED: uncharacterized protein LOC105349242	2.2E-18	58.00%	XP_011459817.1	0	0	0
gene01575	1.131	0.627	Fragaria vesca vesca hunchback-like (LOC101310224) transcript variant mRNA	7.9E-132	85.00%	XM_004300278.2	0	0	0
gene01576	1.069	0.858	PREDICTED: uncharacterized protein LOC101308360	0.0E0	82.15%	XP_004294931.1	GO:0016021	integral component of membrane	Cellular Component
gene01577	2.559	0.0923	expansin-A15-like [Nelumbo nucifera]	7.2E-162	88.90%	XP_004294932.1	GO:0005618;GO:0016020;GO:0009664;GO:0005576	membrane;extracellular region;cell wall;plant-type cell wall organization	Cellular Component;Cellular Component;Cellular Component;Biological Process
gene01578	3.113	0.0359	---NA---	0	0	0	0	0	0
gene01579	1.267	0.29	nuclear pore complex NUP214 isoform X1	0.0E0	70.50%	XP_011461636.1	0	0	0
gene01580	-1.248	0.275	PREDICTED: uncharacterized protein LOC101308945	1.8E-118	62.25%	XP_004294933.1	0	0	0
gene01581	1.271	0.223	PREDICTED: uncharacterized protein LOC101309230	7.4E-119	85.90%	XP_004294934.1	GO:0016021	integral component of membrane	Cellular Component
gene01582	1.213	0.409	Fragaria vesca vesca uncharacterized LOC101309520 (LOC101309520) ncRNA	2.3E-36	98.00%	XR_184298.2	0	0	0
gene01583	1.365	0.13	RING U-box superfamily isoform 1 [Theobroma cacao]	3.8E-166	81.75%	XP_004294935.1;XP_004294936.1;XP_004294937.1	GO:0008270;GO:0061630;GO:0043161;GO:0005515;GO:0000209;GO:0042787	protein polyubiquitination;protein ubiquitination involved in ubiquitin-dependent protein catabolic process;ubiquitin protein ligase activity;protein binding;proteasome-mediated ubiquitin-dependent protein catabolic process;zinc ion binding	Molecular Function;Molecular Function;Molecular Function;Biological Process;Biological Process;Biological Process
gene01584	1.204	0.434	pyruvate cytosolic isozyme	0.0E0	96.85%	AHM92905.1;XP_011461639.1;XP_004294938.1	GO:0000287;GO:0004743;GO:0006094;GO:0030955;GO:0006096;GO:0006144;GO:0016301;GO:0015976	carbon utilization;magnesium ion binding;potassium ion binding;pyruvate kinase activity;kinase activity;glycolytic process;gluconeogenesis;purine nucleobase metabolic process	Molecular Function;Molecular Function;Molecular Function;Molecular Function;Biological Process;Biological Process;Biological Process;Biological Process
gene01585	-2.691	0.0118	glucosidase 2 subunit beta	0.0E0	82.50%	XP_004294940.1	GO:0005516;GO:0006491;GO:0005783;GO:0042742	defense response to bacterium;N-glycan processing;endoplasmic reticulum;calmodulin binding	Cellular Component;Molecular Function;Biological Process;Biological Process
gene01586	-1.261	0.247	N utilization substance B homolog	0.0E0	87.65%	XP_004294941.1	GO:0009507;GO:0003723;GO:0006355;GO:0006353	chloroplast;DNA-templated transcription, termination;RNA binding;regulation of transcription, DNA-templated	Cellular Component;Molecular Function;Biological Process;Biological Process
gene01587	-1.009	0.971	Fragaria vesca vesca PAP-specific phosphatase HAL2-like (LOC101299277) mRNA	8.6E-9	92.00%	XM_004294466.2	0	0	0
gene01588	-5.489	0.0175	PREDICTED: uncharacterized protein LOC105349439	3.2E-72	74.15%	XP_011457409.1	0	0	0
gene01589	2.085	0.115	Fragaria vesca vesca uncharacterized LOC101306718 (LOC101306718) transcript variant mRNA	1.1E-46	86.00%	XM_011464616.1	0	0	0
gene01590	1.071	0.801	NRT1 PTR FAMILY -like	0.0E0	71.85%	XP_004295993.1	GO:0016020;GO:0006810;GO:0005215	transporter activity;membrane;transport	Cellular Component;Molecular Function;Biological Process
gene01591	-1.44	0.186	TATA-box-binding isoform X2 [Gossypium hirsutum]	5.5E-148	92.40%	XP_004294942.1	GO:0005634;GO:0003677;GO:0006352	DNA-templated transcription, initiation;nucleus;DNA binding	Cellular Component;Molecular Function;Biological Process
gene01592	-2.771	0.00606	2-oxoisovalerate dehydrogenase subunit beta mitochondrial	0.0E0	85.80%	XP_004294943.1	GO:0003824;GO:0008152	catalytic activity;metabolic process	Molecular Function;Biological Process
gene01593	1.201	0.351	YTH domain-containing family 2-like [Malus domestica]	0.0E0	72.85%	XP_004294944.1	GO:0003723	RNA binding	Molecular Function
gene01594	-1.179	0.533	YTH domain-containing family 1-like [Ziziphus jujuba]	0.0E0	86.70%	XP_011461644.1	GO:0003723	RNA binding	Molecular Function
gene01595	-1.204	0.853	subtilisin-like protease	0.0E0	83.60%	XP_011462200.1	GO:0005618;GO:0006508;GO:0004252;GO:0009567	double fertilization forming a zygote and endosperm;cell wall;proteolysis;serine-type endopeptidase activity	Cellular Component;Molecular Function;Biological Process;Biological Process
gene01596	-1.264	0.279	probable receptor kinase At5g56460	0.0E0	93.30%	XP_004294946.1	GO:0005524;GO:0005667;GO:0003700;GO:0009506;GO:0006355;GO:0043565;GO:0009069;GO:0004674;GO:0006468;GO:0045449;GO:0005886	transcription factor activity, sequence-specific DNA binding;protein serine/threonine kinase activity;plasma membrane;serine family amino acid metabolic process;sequence-specific DNA binding;plasmodesma;transcription factor complex;protein phosphorylation;ATP binding;regulation of transcription, DNA-templated	Cellular Component;Cellular Component;Molecular Function;Molecular Function;Molecular Function;Molecular Function;Biological Process;Biological Process;Cellular Component;Biological Process;Biological Process
gene01597	-1.379	0.151	ru large subunit-binding subunit chloroplastic	0.0E0	95.15%	XP_004294947.1	GO:0005524;GO:0005737;GO:0042026	cytoplasm;protein refolding;ATP binding	Cellular Component;Molecular Function;Biological Process
gene01598	-1.694	0.247	pumilio homolog 12 isoform X1 [Malus domestica]	0.0E0	77.30%	XP_011461646.1	GO:0003723;GO:0005515	protein binding;RNA binding	Molecular Function;Molecular Function
gene01599	-1.746	0.0733	lysine--tRNA chloroplastic mitochondrial-like	0.0E0	82.90%	XP_004294951.1	GO:0003676;GO:0005524;GO:0009085;GO:0009507;GO:0004824;GO:0005739;GO:0006430;GO:0048481	chloroplast;plant ovule development;lysine-tRNA ligase activity;nucleic acid binding;lysyl-tRNA aminoacylation;ATP binding;lysine biosynthetic process;mitochondrion	Cellular Component;Cellular Component;Molecular Function;Molecular Function;Molecular Function;Biological Process;Biological Process;Biological Process
gene01600	-1.543	0.0596	PREDICTED: uncharacterized protein LOC101314833	3.7E-33	83.30%	XP_011461647.1	GO:0005524;GO:0005737;GO:0006457	cytoplasm;protein folding;ATP binding	Cellular Component;Molecular Function;Biological Process
gene01601	7.403	0.000977	tRNA-splicing ligase [Gossypium arboreum]	0.0E0	92.40%	XP_011461648.1	GO:0016874	ligase activity	Molecular Function
gene01602	-1.172	0.746	calpain-type cysteine protease DEK1	0.0E0	94.05%	XP_004294954.1	GO:0005737;GO:0006508;GO:0016021;GO:0004198	cytoplasm;integral component of membrane;proteolysis;calcium-dependent cysteine-type endopeptidase activity	Cellular Component;Cellular Component;Molecular Function;Biological Process
gene01603	-1.239	0.42	WD repeat-containing 13	0.0E0	89.35%	XP_004290280.1	GO:0005515	protein binding	Molecular Function
gene01604	-1.395	0.448	PREDICTED: uncharacterized protein LOC101292173 [Fragaria vesca subsp. vesca]	0.0E0	61.30%	XP_004290281.1;XP_011458264.1	0	0	0
gene01605	1.985	0.052	purple acid phosphatase-like	0.0E0	91.40%	XP_004290282.1	GO:0046872;GO:0019497;GO:0006771;GO:0005576;GO:0016311;GO:0003993	metal ion binding;dephosphorylation;extracellular region;acid phosphatase activity;riboflavin metabolic process;hexachlorocyclohexane metabolic process	Cellular Component;Molecular Function;Molecular Function;Biological Process;Biological Process;Biological Process
gene01606	1.104	0.775	Toxoplasma gondii ME49 DEAD DEAH box helicase domain-containing partial mRNA	8.1E-4	74.00%	XM_018780244.1	0	0	0
gene01607	-2.462	0.28	hypothetical protein A4A49_33306	5.8E-6	52.00%	OIT21455.1	0	0	0
gene01608	-2.089	0.0334	cysteine ase A494 precursor [Populus trichocarpa]	0.0E0	90.45%	XP_004290288.1	GO:0005615;GO:0004197;GO:0051603;GO:0005764	cysteine-type endopeptidase activity;proteolysis involved in cellular protein catabolic process;extracellular space;lysosome	Cellular Component;Cellular Component;Molecular Function;Biological Process
gene01609	1.045	0.859	---NA---	0	0	0	0	0	0
gene01610	-1.526	0.0488	V-type proton ATPase subunit a3	0.0E0	91.45%	XP_004290287.1	GO:0000220;GO:0070072;GO:0006119;GO:0015991;GO:0016021;GO:0046961;GO:0000325;GO:0007035;GO:0015986;GO:0051117	ATP synthesis coupled proton transport;ATPase binding;ATP hydrolysis coupled proton transport;vacuolar proton-transporting V-type ATPase complex assembly;proton-transporting ATPase activity, rotational mechanism;plant-type vacuole;vacuolar acidification;integral component of membrane;vacuolar proton-transporting V-type ATPase, V0 domain;oxidative phosphorylation	Cellular Component;Cellular Component;Cellular Component;Molecular Function;Molecular Function;Biological Process;Biological Process;Biological Process;Biological Process;Biological Process
gene01611	1.313	0.295	pyrophosphate--fructose 6-phosphate 1-phosphotransferase subunit beta-like	8.0E-19	70.90%	XP_011470173.1	GO:0006096;GO:0008443	phosphofructokinase activity;glycolytic process	Molecular Function;Biological Process
gene01612	-1.221	0.301	mitochondrial inner membrane protease ATP23	6.8E-127	93.45%	XP_004290289.1	GO:0006508;GO:0004222	metalloendopeptidase activity;proteolysis	Molecular Function;Biological Process
gene01613	-1.858	0.0461	pentatricopeptide repeat-containing At2g17210	0.0E0	78.05%	XP_004292418.1;XP_011458267.1;XP_011458265.1	GO:0047262;GO:0005515;GO:0005982;GO:0005985;GO:0009117	nucleotide metabolic process;polygalacturonate 4-alpha-galacturonosyltransferase activity;starch metabolic process;sucrose metabolic process;protein binding	Molecular Function;Molecular Function;Biological Process;Biological Process;Biological Process
gene01614	5.697	0.00276	DNA replication licensing factor MCM4	0.0E0	92.25%	XP_011458268.1	GO:0005657;GO:0003677;GO:0005524;GO:0006270;GO:0003678;GO:0032508;GO:0005829;GO:0000347;GO:0042555	DNA replication initiation;MCM complex;cytosol;THO complex;DNA duplex unwinding;replication fork;DNA helicase activity;ATP binding;DNA binding	Cellular Component;Cellular Component;Cellular Component;Molecular Function;Molecular Function;Molecular Function;Biological Process;Biological Process;Cellular Component
gene01615	-1.041	0.907	SHI RELATED SEQUENCE 3-like	1.3E-140	66.50%	XP_011458269.1	0	0	0
gene01616	1.164	0.656	[Physcomitrella patens]	1.0E-7	87.70%	EDQ49804.1;XP_001785391.1	GO:0005634;GO:0005737;GO:0019773;GO:0004298;GO:0006511	cytoplasm;ubiquitin-dependent protein catabolic process;proteasome core complex, alpha-subunit complex;threonine-type endopeptidase activity;nucleus	Cellular Component;Cellular Component;Cellular Component;Molecular Function;Biological Process
gene01617	1.475	0.109	nuclear polyadenylated RNA-binding 3-like	1.6E-24	90.10%	EMJ03059.1;XP_007201860.1	0	0	0
gene01618	-1.002	0.996	PREDICTED: uncharacterized protein LOC101295094	0.0E0	70.50%	XP_004290290.2	0	0	0
gene01619	1.119	0.684	origin of replication complex subunit 5 [Juglans regia]	1.4E-117	69.50%	XP_011469006.1;XP_004306771.1	GO:0000808;GO:0005634;GO:0006260	origin recognition complex;DNA replication;nucleus	Cellular Component;Cellular Component;Biological Process
gene01620	1.331	0.22	origin of replication complex subunit 5 [Juglans regia]	1.4E-35	78.75%	XP_011469006.1;XP_004306771.1	GO:0000808;GO:0005634;GO:0006260	origin recognition complex;DNA replication;nucleus	Cellular Component;Cellular Component;Biological Process
gene01621	1.355	0.296	B-box zinc finger 20-like	7.9E-129	72.95%	XP_004292420.1	GO:0005634;GO:0008270;GO:0009640;GO:0000989;GO:0006355	photomorphogenesis;nucleus;transcription factor activity, transcription factor binding;zinc ion binding;regulation of transcription, DNA-templated	Cellular Component;Molecular Function;Molecular Function;Biological Process;Biological Process
gene01622	1.369	0.385	kinesin KIN- mitochondrial isoform X2	0.0E0	86.10%	XP_004292421.2	GO:0005524;GO:0003777;GO:0008270;GO:0045298;GO:0007018;GO:0008017;GO:0005874	microtubule motor activity;microtubule;microtubule-based movement;microtubule binding;tubulin complex;ATP binding;zinc ion binding	Molecular Function;Molecular Function;Molecular Function;Molecular Function;Biological Process;Cellular Component;Cellular Component
gene01623	1.013	0.98	xylulose kinase isoform X1	0.0E0	89.10%	XP_011458272.1	GO:0005997;GO:0009507;GO:0004856;GO:0046835	chloroplast;carbohydrate phosphorylation;xylulose metabolic process;xylulokinase activity	Cellular Component;Molecular Function;Biological Process;Biological Process
gene01624	-1.265	0.439	terminal ear1 homolog	0.0E0	63.25%	XP_004292423.1	GO:0000166	nucleotide binding	Molecular Function
gene01625	1.008	0.983	Fragaria vesca vesca pentatricopeptide repeat-containing At3g58590 (LOC101301597) transcript variant mRNA	8.1E-42	89.91%	XM_011468645.1	0	0	0
gene01626	1.262	0.596	RNA-binding CRS1 domain	9.4E-171	78.45%	XP_004290291.1	GO:0003723	RNA binding	Molecular Function
gene01627	1.343	0.235	MATE efflux family chloroplastic-like	0.0E0	85.35%	XP_004290292.1	GO:0006855;GO:0015297;GO:0016021;GO:0015238	antiporter activity;integral component of membrane;drug transmembrane transport;drug transmembrane transporter activity	Cellular Component;Molecular Function;Molecular Function;Biological Process
gene01628	-1.217	0.691	DETOXIFICATION chloroplastic	0.0E0	76.85%	XP_004292425.2	GO:0006855;GO:0015297;GO:0016021;GO:0015238	antiporter activity;integral component of membrane;drug transmembrane transport;drug transmembrane transporter activity	Cellular Component;Molecular Function;Molecular Function;Biological Process
gene01629	-2.032	0.144	probable DNA helicase MCM9	0.0E0	87.90%	XP_011458276.1	GO:0003677;GO:0005524;GO:0006260	DNA replication;ATP binding;DNA binding	Molecular Function;Molecular Function;Biological Process
gene01630	-2.457	0.322	squalene synthase	0.0E0	87.30%	XP_004290300.1	GO:0006508;GO:0016021;GO:0008234;GO:0006694;GO:0004310;GO:0016114;GO:0051996	terpenoid biosynthetic process;farnesyl-diphosphate farnesyltransferase activity;squalene synthase activity;cysteine-type peptidase activity;integral component of membrane;steroid biosynthetic process;proteolysis	Cellular Component;Molecular Function;Molecular Function;Molecular Function;Biological Process;Biological Process;Biological Process
gene01631	-1.07	0.971	CUB and sushi domain-containing 3 [Theobroma cacao]	8.0E-126	81.45%	XP_004290353.1	GO:0006118;GO:0009055;GO:0016021	integral component of membrane;electron carrier activity;obsolete electron transport	Cellular Component;Molecular Function;Biological Process
gene01632	-2.601	0.00923	SH3 domain-containing 2	4.3E-147	97.10%	XP_004290307.1	GO:0005515;GO:0005829	cytosol;protein binding	Cellular Component;Molecular Function
gene01633	1.13	0.638	Fragaria vesca vesca serine threonine- kinase HT1 (LOC101298822) transcript variant mRNA	5.1E-36	88.10%	XM_011469863.1	0	0	0
gene01634	1.349	0.552	zinc finger MYM-type 1-like	5.8E-9	71.00%	XP_004305444.2	0	0	0
gene01635	-2.377	0.092	transcriptional activator DEMETER-like	0.0E0	63.40%	XP_004292428.1	GO:0006284;GO:0003824;GO:0051539	4 iron, 4 sulfur cluster binding;base-excision repair;catalytic activity	Molecular Function;Molecular Function;Biological Process
gene01636	-1.084	0.81	cytochrome c oxidase assembly COX15 [Prunus mume]	0.0E0	77.85%	XP_011458283.1	GO:0016627;GO:0016021;GO:0006784;GO:0055114	oxidation-reduction process;heme a biosynthetic process;oxidoreductase activity, acting on the CH-CH group of donors;integral component of membrane	Cellular Component;Molecular Function;Biological Process;Biological Process
gene01637	2.217	0.0606	subtilisin-like protease isoform X1	0.0E0	85.05%	XP_011458288.1	GO:0006206;GO:0003899;GO:0006351;GO:0005618;GO:0006508;GO:0004252;GO:0006144;GO:0005730	DNA-directed RNA polymerase activity;pyrimidine nucleobase metabolic process;transcription, DNA-templated;nucleolus;cell wall;purine nucleobase metabolic process;proteolysis;serine-type endopeptidase activity	Cellular Component;Molecular Function;Molecular Function;Biological Process;Biological Process;Cellular Component;Biological Process;Biological Process
gene01638	-1.25	0.667	GATA transcription factor 5-like	0.0E0	64.95%	XP_004290341.1	GO:0005634;GO:0005667;GO:0003700;GO:0008270;GO:0045893;GO:0043565;GO:0045449	transcription factor activity, sequence-specific DNA binding;sequence-specific DNA binding;transcription factor complex;nucleus;positive regulation of transcription, DNA-templated;zinc ion binding;regulation of transcription, DNA-templated	Cellular Component;Molecular Function;Molecular Function;Molecular Function;Biological Process;Cellular Component;Biological Process
gene01639	1.235	0.571	F-box kelch-repeat At3g06240-like	0.0E0	55.65%	XP_004292431.1	0	0	0
gene01640	1.131	0.765	RNA polymerase II C-terminal domain phosphatase-like 4	6.7E-52	68.25%	XP_004308657.1	0	0	0
gene01641	1.72	0.0918	3,9-dihydroxypterocarpan 6A-monooxygenase-like [Fragaria vesca vesca]	0.0E0	77.25%	XP_004292432.1	GO:0005506;GO:0016020;GO:0044550;GO:0016709;GO:0055114;GO:0020037	oxidoreductase activity, acting on paired donors, with incorporation or reduction of molecular oxygen, NAD(P)H as one donor, and incorporation of one atom of oxygen;iron ion binding;membrane;oxidation-reduction process;heme binding;secondary metabolite biosynthetic process	Cellular Component;Molecular Function;Molecular Function;Molecular Function;Biological Process;Biological Process
gene01642	2.683	0.0519	3,9-dihydroxypterocarpan 6A-monooxygenase-like [Fragaria vesca vesca]	5.5E-40	76.00%	XP_004292432.1	GO:0005506;GO:0016705;GO:0016020;GO:0055114;GO:0004497;GO:0020037	iron ion binding;membrane;oxidation-reduction process;heme binding;oxidoreductase activity, acting on paired donors, with incorporation or reduction of molecular oxygen;monooxygenase activity	Cellular Component;Molecular Function;Molecular Function;Molecular Function;Molecular Function;Biological Process
gene01643	1.3	0.477	Cyprinus carpio genome assembly common carp scaffold: chromosome: 22	7.3E-5	87.00%	LN590699.1	0	0	0
gene01644	1.097	0.853	germin subfamily 1 member 7 [Gossypium hirsutum]	3.6E-147	85.25%	XP_004290344.1	GO:0046564;GO:0046487;GO:0033609;GO:0005618;GO:0030145;GO:0005576;GO:0045735	glyoxylate metabolic process;nutrient reservoir activity;manganese ion binding;extracellular region;oxalate decarboxylase activity;oxalate metabolic process;cell wall	Cellular Component;Cellular Component;Molecular Function;Molecular Function;Molecular Function;Biological Process;Biological Process
gene01645	-1.694	0.0416	mitochondrial-like [Gossypium hirsutum]	2.3E-152	79.20%	XP_004290326.1	GO:0046872;GO:0005739;GO:0016021;GO:0005774	metal ion binding;vacuolar membrane;integral component of membrane;mitochondrion	Cellular Component;Cellular Component;Cellular Component;Molecular Function
gene01646	1.175	0.48	Fragaria vesca vesca uncharacterized LOC101305241 (LOC101305241) transcript variant mRNA	9.1E-95	93.60%	XM_011459989.1	0	0	0
gene01647	-6.747	0.0328	O-acyltransferase WSD1-like	0.0E0	79.50%	XP_004292434.1	GO:0042967;GO:0045017;GO:0004144	acyl-carrier-protein biosynthetic process;diacylglycerol O-acyltransferase activity;glycerolipid biosynthetic process	Molecular Function;Biological Process;Biological Process
gene01648	-10.376	0.0129	Fragaria vesca vesca uncharacterized LOC101303494 (LOC101303494) transcript variant ncRNA	1.7E-58	89.11%	XR_904151.1	0	0	0
gene01649	-1.366	0.239	NF-kappa-B inhibitor 2 isoform 3	3.1E-39	66.85%	XP_011459746.1	0	0	0
gene01650	1.057	0.827	NF-kappa-B inhibitor 2 isoform 3	1.6E-49	86.10%	XP_011459746.1	GO:0016021	integral component of membrane	Cellular Component
gene01651	-2.839	0.106	PREDICTED: uncharacterized protein LOC101306699	9.0E-30	64.60%	XP_011459746.1	0	0	0
gene01652	1.176	0.604	PREDICTED: uncharacterized protein LOC101290917	3.4E-168	64.00%	XP_004290360.1	0	0	0
gene01653	1.885	0.0296	fructose-bisphosphate aldolase chloroplastic	0.0E0	94.95%	XP_004290303.1	GO:0006094;GO:0006020;GO:0006098;GO:0006096;GO:0006013;GO:0006000;GO:0004332;GO:0015976	fructose-bisphosphate aldolase activity;fructose metabolic process;inositol metabolic process;carbon utilization;mannose metabolic process;pentose-phosphate shunt;glycolytic process;gluconeogenesis	Molecular Function;Biological Process;Biological Process;Biological Process;Biological Process;Biological Process;Biological Process;Biological Process
gene01654	-1.253	0.4	PREDICTED: uncharacterized protein LOC101307069	0.0E0	80.55%	XP_004290329.1	GO:0016021	integral component of membrane	Cellular Component
gene01655	-1.1	0.665	DDB1- and CUL4-associated factor 13-like isoform X1 [Prunus mume]	0.0E0	85.95%	XP_004290302.1;XP_011458293.1	GO:0032040;GO:0000462;GO:0005515;GO:0005730;GO:0080008	maturation of SSU-rRNA from tricistronic rRNA transcript (SSU-rRNA, 5.8S rRNA, LSU-rRNA);nucleolus;small-subunit processome;protein binding;Cul4-RING E3 ubiquitin ligase complex	Cellular Component;Cellular Component;Cellular Component;Molecular Function;Biological Process
gene01656	1.325	0.449	PREDICTED: uncharacterized protein LOC101293660	6.3E-6	66.00%	XP_004293042.2	0	0	0
gene01657	1.134	0.523	kinesin KIN-7E [Theobroma cacao]	1.9E-138	87.35%	XP_011458294.1	GO:0016887;GO:0005524;GO:0003777;GO:0045298;GO:0005871;GO:0007018;GO:0005874;GO:0008017	microtubule;microtubule motor activity;kinesin complex;ATPase activity;microtubule-based movement;microtubule binding;tubulin complex;ATP binding	Cellular Component;Cellular Component;Molecular Function;Molecular Function;Molecular Function;Molecular Function;Biological Process;Cellular Component
gene01658	1.218	0.352	Fragaria vesca vesca uncharacterized LOC101307102 (LOC101307102) mRNA	8.7E-13	80.00%	XM_004295721.2	0	0	0
gene01659	1.11	0.585	NADH dehydrogenase [ubiquinone] 1 beta subcomplex subunit 9	2.9E-81	92.65%	XP_004290356.1	GO:0005975;GO:0006814;GO:0005747;GO:0015992;GO:0006120;GO:0008137;GO:0005774;GO:0006744	mitochondrial respiratory chain complex I;carbohydrate metabolic process;proton transport;ubiquinone biosynthetic process;NADH dehydrogenase (ubiquinone) activity;mitochondrial electron transport, NADH to ubiquinone;vacuolar membrane;sodium ion transport	Cellular Component;Cellular Component;Molecular Function;Biological Process;Biological Process;Biological Process;Biological Process;Biological Process
gene01660	1.142	0.631	transmembrane [Medicago truncatula]	1.6E-70	63.71%	XP_011458295.1	0	0	0
gene01661	1.133	0.521	peroxidase 19	0.0E0	91.45%	XP_004292438.1	GO:0009664;GO:0005576;GO:0005840;GO:0009505;GO:0020037;GO:0042744;GO:0004601;GO:0006979;GO:0046872;GO:0006804;GO:0016021;GO:0098869;GO:0055114	hydrogen peroxide catabolic process;peroxidase activity;oxidation-reduction process;plant-type cell wall;metal ion binding;heme binding;extracellular region;cellular oxidant detoxification;integral component of membrane;response to oxidative stress;obsolete peroxidase reaction;ribosome;plant-type cell wall organization	Cellular Component;Cellular Component;Cellular Component;Cellular Component;Molecular Function;Molecular Function;Molecular Function;Biological Process;Biological Process;Biological Process;Biological Process;Biological Process;Biological Process
gene01662	-1.093	0.756	epimerase family SDR39U1 chloroplastic	0.0E0	92.20%	XP_004292439.1	GO:0010020;GO:0042803;GO:0050662;GO:0003824;GO:0009941;GO:0005198;GO:0051536;GO:0016226	coenzyme binding;iron-sulfur cluster binding;iron-sulfur cluster assembly;chloroplast fission;chloroplast envelope;catalytic activity;protein homodimerization activity;structural molecule activity	Cellular Component;Molecular Function;Molecular Function;Molecular Function;Molecular Function;Molecular Function;Biological Process;Biological Process
gene01663	1.189	0.38	rRNA-processing UTP23 homolog	0.0E0	80.05%	XP_004290322.1	GO:0032040;GO:0009793	embryo development ending in seed dormancy;small-subunit processome	Cellular Component;Biological Process
gene01664	-1.903	0.0861	Fragaria vesca vesca uncharacterized LOC101297750 (LOC101297750) transcript variant misc_RNA	1.7E-14	81.75%	XR_906704.1	0	0	0
gene01665	1.28	0.175	RBL [Ricinus communis]	0.0E0	91.65%	XP_011458299.1;XP_004290312.1	GO:0048188;GO:0005515;GO:0010228	Set1C/COMPASS complex;vegetative to reproductive phase transition of meristem;protein binding	Cellular Component;Molecular Function;Biological Process
gene01666	1.164	0.495	RING-H2 finger ATL19	2.1E-120	76.33%	XP_011459747.1	GO:0008270;GO:0005515	protein binding;zinc ion binding	Molecular Function;Molecular Function
gene01667	-1.183	0.362	ubiquitin fusion degradation 1 homolog	0.0E0	91.25%	XP_004290320.1	GO:0006511	ubiquitin-dependent protein catabolic process	Biological Process
gene01668	2.72	0.0234	arginine decarboxylase	0.0E0	88.65%	XP_004290299.1	GO:0006527;GO:0008792;GO:0006560;GO:0008295;GO:0033388	putrescine biosynthetic process from arginine;proline metabolic process;spermidine biosynthetic process;arginine catabolic process;arginine decarboxylase activity	Molecular Function;Biological Process;Biological Process;Biological Process;Biological Process
gene01669	1.105	0.661	Fragaria vesca vesca arginine decarboxylase-like (LOC101298475) mRNA	2.1E-60	88.90%	XM_004290251.2	0	0	0
gene01670	-1.48	0.45	PREDICTED: uncharacterized protein At5g39570-like	4.0E-5	92.00%	XP_011463611.1	0	0	0
gene01671	1.25	0.364	PREDICTED: uncharacterized protein LOC101314041	5.5E-15	84.15%	XP_004290353.1	GO:0006118;GO:0009055;GO:0016021;GO:0046983	integral component of membrane;electron carrier activity;obsolete electron transport;protein dimerization activity	Cellular Component;Molecular Function;Molecular Function;Biological Process
gene01672	1.287	0.633	PREDICTED: uncharacterized protein LOC105349685	0.0E0	66.50%	XP_011458300.1	0	0	0
gene01673	1.141	0.492	6,7-dimethyl-8-ribityllumazine chloroplastic	5.4E-141	68.95%	XP_004290324.1	GO:0009570;GO:0000906;GO:0009231;GO:0009349	riboflavin biosynthetic process;chloroplast stroma;riboflavin synthase complex;6,7-dimethyl-8-ribityllumazine synthase activity	Cellular Component;Cellular Component;Molecular Function;Biological Process
gene01674	1.018	0.958	STRICTOSIDINE SYNTHASE-LIKE 13	0.0E0	91.10%	XP_004290318.2	GO:0016788;GO:0016844;GO:0016021;GO:0005783;GO:0042432;GO:0010584;GO:0016114	terpenoid biosynthetic process;pollen exine formation;indole biosynthetic process;strictosidine synthase activity;hydrolase activity, acting on ester bonds;integral component of membrane;endoplasmic reticulum	Cellular Component;Cellular Component;Molecular Function;Molecular Function;Biological Process;Biological Process;Biological Process
gene01675	1.544	0.547	PREDICTED: uncharacterized protein LOC108983971	2.7E-4	51.00%	XP_018811316.1	0	0	0
gene01676	-1.633	0.0353	NADP-dependent D-sorbitol-6-phosphate dehydrogenase-like	0.0E0	90.60%	XP_004290310.1	GO:0047641;GO:0050088;GO:0055114	oxidation-reduction process;mannose-6-phosphate 6-reductase activity;aldose-6-phosphate reductase (NADPH) activity	Molecular Function;Molecular Function;Biological Process
gene01677	-1.753	0.156	polyprenol reductase 2-like	0.0E0	84.10%	XP_004290334.1	GO:0016627;GO:0005737;GO:0006629;GO:0016021;GO:0055114	cytoplasm;oxidation-reduction process;oxidoreductase activity, acting on the CH-CH group of donors;lipid metabolic process;integral component of membrane	Cellular Component;Cellular Component;Molecular Function;Biological Process;Biological Process
gene01678	1.415	0.0746	BASIC PENTACYSTEINE4-like [Juglans regia]	0.0E0	92.15%	XP_004290338.1;XP_011458302.1	0	0	0
gene01679	-3.457	0.00883	nucleolar complex 2 homolog	0.0E0	73.90%	XP_004290296.2	GO:0044428;GO:0010582	floral meristem determinacy;nuclear part	Cellular Component;Biological Process
gene01680	1.477	0.0617	transcription factor RF2a	0.0E0	85.25%	XP_004290316.1	GO:0005634;GO:0005667;GO:0003700;GO:0006355;GO:0043565;GO:0045449	transcription factor activity, sequence-specific DNA binding;sequence-specific DNA binding;transcription factor complex;nucleus;regulation of transcription, DNA-templated	Cellular Component;Molecular Function;Molecular Function;Biological Process;Cellular Component;Biological Process
gene01681	-1.314	0.169	tRNA-dihydrouridine(47) synthase [NAD(P)(+)]-like	0.0E0	78.10%	XP_011458304.1	GO:0017150;GO:0002943;GO:0046872;GO:0050660;GO:0005829;GO:0055114	oxidation-reduction process;metal ion binding;cytosol;tRNA dihydrouridine synthesis;tRNA dihydrouridine synthase activity;flavin adenine dinucleotide binding	Cellular Component;Molecular Function;Molecular Function;Molecular Function;Biological Process;Biological Process
gene01682	1.091	0.673	exosome complex component RRP41 homolog	7.7E-162	92.65%	XP_004290319.1	GO:0090305;GO:0034475;GO:0009022;GO:0005730;GO:0000177;GO:0000176;GO:0071051;GO:0004527;GO:0016075;GO:0071028;GO:0005829;GO:0034427;GO:0031125	cytoplasmic exosome (RNase complex);polyadenylation-dependent snoRNA 3'-end processing;cytosol;nuclear exosome (RNase complex);exonuclease activity;rRNA catabolic process;rRNA 3'-end processing;nuclear-transcribed mRNA catabolic process, exonucleolytic, 3'-5';tRNA nucleotidyltransferase activity;U4 snRNA 3'-end processing;nuclear mRNA surveillance;nucleolus;nucleic acid phosphodiester bond hydrol…	Cellular Component;Cellular Component;Cellular Component;Cellular Component;Molecular Function;Molecular Function;Biological Process;Biological Process;Biological Process;Biological Process;Biological Process;Biological Process;Biological Process
gene01683	-1.058	0.789	39S ribosomal L41- mitochondrial [Fragaria vesca vesca]	1.6E-61	94.15%	XP_004290372.1	GO:0003735;GO:0042254;GO:0005762;GO:0006412	mitochondrial large ribosomal subunit;translation;structural constituent of ribosome;ribosome biogenesis	Cellular Component;Molecular Function;Biological Process;Biological Process
gene01684	1.541	0.0588	ATP synthase E chain [Medicago truncatula]	6.7E-14	93.50%	GAU32297.1	GO:0000276;GO:0015078;GO:0016021;GO:0015986	ATP synthesis coupled proton transport;mitochondrial proton-transporting ATP synthase complex, coupling factor F(o);hydrogen ion transmembrane transporter activity;integral component of membrane	Cellular Component;Cellular Component;Molecular Function;Biological Process
gene01685	1.234	0.463	probable ribosome-binding factor chloroplastic	1.3E-139	84.20%	XP_004290346.1	GO:0009507;GO:0006364	chloroplast;rRNA processing	Cellular Component;Biological Process
gene01686	52.217	0.00312	---NA---	0	0	0	0	0	0
gene01687	-1.249	0.394	pentatricopeptide repeat-containing At5g39710 [Sesamum indicum]	2.4E-6	51.00%	XP_006284925.1;EOA17823.1	0	0	0
gene01688	1.3	0.256	indole-3-acetic acid-induced ARG7-like	4.3E-109	81.95%	XP_004290367.1	GO:0009733	response to auxin	Biological Process
gene01690	-1.659	0.0861	transcription initiation factor TFIID subunit 14b-like	2.7E-174	90.80%	XP_004290328.1	GO:0090239;GO:0035267;GO:0009909;GO:0048510;GO:0043981;GO:0006355	regulation of timing of transition from vegetative to reproductive phase;regulation of flower development;regulation of histone H4 acetylation;histone H4-K5 acetylation;NuA4 histone acetyltransferase complex;regulation of transcription, DNA-templated	Cellular Component;Biological Process;Biological Process;Biological Process;Biological Process;Biological Process
gene01691	-2.114	0.082	pentatricopeptide repeat-containing At3g12770-like [Cicer arietinum]	0.0E0	83.50%	XP_011458305.1	GO:0005515;GO:0008568	microtubule-severing ATPase activity;protein binding	Molecular Function;Molecular Function
gene01692	-1.342	0.179	pentatricopeptide repeat-containing At1g77170-like	2.3E-16	100.00%	XP_011458305.1	0	0	0
gene01693	1.293	0.477	auxin-responsive SAUR21-like	8.3E-67	87.70%	XP_011458306.1	GO:0009733	response to auxin	Biological Process
gene01694	1.072	0.815	---NA---	0	0	0	0	0	0
gene01695	-3.583	0.0182	auxin-induced 15A-like	1.4E-47	84.70%	XP_004290376.1	GO:0009733	response to auxin	Biological Process
gene01696	1.327	0.482	auxin-induced 15A-like	4.3E-34	73.45%	XP_004290374.1	GO:0009733	response to auxin	Biological Process
gene01697	-1.816	0.0493	auxin-induced 15A-like	3.9E-48	82.30%	XP_011458307.1	GO:0009733	response to auxin	Biological Process
gene01698	-1.043	0.844	cation exchanger family [Populus trichocarpa]	1.3E-154	87.25%	XP_004290354.1	GO:0016021;GO:0009733	response to auxin;integral component of membrane	Cellular Component;Biological Process
gene01699	1.45	0.17	auxin-induced 15A-like	5.5E-58	78.40%	XP_011459748.1	GO:0009733	response to auxin	Biological Process
gene01700	-1.063	0.792	probable S-acyltransferase 23	0.0E0	71.60%	XP_004290297.1	GO:0008270;GO:0016746;GO:0005515;GO:0016020	membrane;transferase activity, transferring acyl groups;protein binding;zinc ion binding	Cellular Component;Molecular Function;Molecular Function;Molecular Function
gene01701	-1.106	0.591	soluble inorganic pyrophosphatase chloroplastic-like	0.0E0	88.30%	XP_004290321.1	GO:0000287;GO:0004427;GO:0006119;GO:0005737	cytoplasm;magnesium ion binding;oxidative phosphorylation;inorganic diphosphatase activity	Cellular Component;Molecular Function;Molecular Function;Biological Process
gene01702	-1.014	0.981	probable sphingolipid transporter spinster homolog 2	6.5E-81	86.40%	XP_011458312.1	GO:0055085;GO:0016021;GO:0005215	transporter activity;transmembrane transport;integral component of membrane	Cellular Component;Molecular Function;Biological Process
gene01703	1.66	0.0407	---NA---	0	0	0	0	0	0
gene01704	-1.724	0.0199	multiple myeloma tumor-associated 2 homolog	3.9E-62	84.15%	XP_004290336.1	GO:0016310;GO:0016301	kinase activity;phosphorylation	Molecular Function;Biological Process
gene01705	-1.264	0.231	probable sphingolipid transporter spinster homolog 2	0.0E0	86.10%	XP_011458313.1	GO:0055085;GO:0016021	transmembrane transport;integral component of membrane	Cellular Component;Biological Process
gene01706	-1.944	0.048	monoacylglycerol lipase ABHD6	0.0E0	75.15%	XP_004292444.1	GO:0016787	hydrolase activity	Molecular Function
gene01707	-1.239	0.442	PREDICTED: uncharacterized protein LOC101293660	7.1E-5	71.00%	XP_004293042.2	0	0	0
gene01708	1.036	0.908	PREDICTED: uncharacterized protein LOC101311058	0.0E0	71.55%	XP_004290342.1	0	0	0
gene01709	1.006	0.985	PREDICTED: uncharacterized protein LOC101309613	1.1E-176	62.50%	XP_011459749.1	0	0	0
gene01710	1.256	0.211	---NA---	0	0	0	0	0	0
gene01711	-1.003	0.996	PREDICTED: uncharacterized protein LOC101292514	1.2E-6	69.00%	XP_004302251.1	0	0	0
gene01712	-1.359	0.241	K(+) efflux antiporter chloroplastic	0.0E0	80.15%	XP_004292446.1	GO:0006813;GO:0015299;GO:0016021;GO:1902600;GO:0006885	hydrogen ion transmembrane transport;solute:proton antiporter activity;regulation of pH;integral component of membrane;potassium ion transport	Cellular Component;Molecular Function;Biological Process;Biological Process;Biological Process
gene01713	1.388	0.13	peptide methionine sulfoxide reductase B5-like	2.3E-126	82.75%	XP_004290345.1	GO:0030091;GO:0006979;GO:0055114;GO:0033743	protein repair;oxidation-reduction process;peptide-methionine (R)-S-oxide reductase activity;response to oxidative stress	Molecular Function;Biological Process;Biological Process;Biological Process
gene01714	1.36	0.418	uncharacterized mitochondrial g00810-like	1.2E-42	70.10%	XP_017179955.1	0	0	0
gene01715	-1.203	0.544	glutamyl-tRNA reductase chloroplastic-like	0.0E0	88.25%	XP_004292447.1	GO:0050661;GO:0008883;GO:0055114;GO:0006782	oxidation-reduction process;glutamyl-tRNA reductase activity;NADP binding;protoporphyrinogen IX biosynthetic process	Molecular Function;Molecular Function;Biological Process;Biological Process
gene01716	-1.337	0.434	50S ribosomal chloroplastic-like [Fragaria vesca vesca]	6.4E-78	87.15%	XP_011458316.1;XP_011458315.1	GO:0003735;GO:0042254;GO:0005840;GO:0006412	translation;ribosome;structural constituent of ribosome;ribosome biogenesis	Cellular Component;Molecular Function;Biological Process;Biological Process
gene01717	-1.778	0.147	signal recognition particle receptor subunit alpha homolog	0.0E0	87.85%	XP_004287137.1	GO:0005525;GO:0006614;GO:0003924;GO:0005785;GO:0005047;GO:0005786	signal recognition particle binding;GTP binding;SRP-dependent cotranslational protein targeting to membrane;signal recognition particle, endoplasmic reticulum targeting;signal recognition particle receptor complex;GTPase activity	Cellular Component;Molecular Function;Molecular Function;Molecular Function;Biological Process;Cellular Component
gene01718	-1.371	0.127	RMD5 homolog A-like [Prunus mume]	0.0E0	85.20%	XP_004290323.1	GO:0008270;GO:0005515	protein binding;zinc ion binding	Molecular Function;Molecular Function
gene01719	1.141	0.761	PREDICTED: uncharacterized protein LOC105349689	1.9E-96	69.75%	XP_011458317.1	0	0	0
gene01720	-1.242	0.345	trichome birefringence-like 12 isoform X1	0.0E0	83.50%	XP_004290340.1	GO:0042967;GO:0016021;GO:0005794;GO:0071554;GO:0016413	cell wall organization or biogenesis;O-acetyltransferase activity;acyl-carrier-protein biosynthetic process;integral component of membrane;Golgi apparatus	Cellular Component;Cellular Component;Molecular Function;Biological Process;Biological Process
gene01721	1.105	0.809	pentatricopeptide repeat-containing At5g65560-like	0.0E0	75.70%	XP_011458320.1;XP_011458319.1;XP_011458318.1	GO:0005515	protein binding	Molecular Function
gene01722	1.75	0.022	NUCLEAR FUSION DEFECTIVE 4-like	0.0E0	76.40%	XP_004292449.1	GO:0016020	membrane	Cellular Component
[truncated: 33,096 more rows]
