# Supplementary material for: An atypical HLH transcriptional regulator plays a novel and important role in strawberry ripened receptacle
Source: BMC Plant Biol. 2019 Dec 27;19:586. doi: 10.1186/s12870-019-2092-4 (PMC6933692; doi:10.1186/s12870-019-2092-4)
Supplement: Supplementary file 10 — Additional file 10 All the genes up-regulated in strawberry FaPRE1-RNAi receptacles (fold change RNAi) and down-regulated in strawberry red receptacle (fold ripening). Gene ID and corresponding annotations as reported in Fragaria vesca Genome Database (https://www.rosaceae.org/) [73]. [file 12870_2019_2092_MOESM10_ESM.xlsx]

## Sheet: Additional file 5
Additional file 7: Expression data of selected genes in FaPRE1-silenced fruits obtained by QRT-PCR and Microarray analysis.
	Fold array	Fold Qrt-PCR	Annotation	Reference
Transcription factors
gene24941	-6.935	-3.28149	Zinc finger protein CONSTANS-LIKE 13 [Fragaria vesca subsp. vesca]
gene31413	-4.672	-5.88	R2R3-MYB transcription factor MYB10 [Fragaria x ananassa]	[9]
gene28720	-6.114	-4.08	Probable WRKY transcription factor 71 [Fragaria vesca subsp. vesca]
gene04424	-3.1	-3.29	NAC domain-containing protein 100 [Fragaria vesca subsp. vesca]
gene18656	-11.17	-4.5454	Homeobox-leucine zipper protein ATHB-12-like [Fragaria vesca subsp. vesca]
gene28435	-3.541	-10.5577	Emission of benzenoids II protein (FaEOBII) [Fragaria x ananassa subsp. ananassa]	[8]
Cell wall-related genes
gene31030	-4.158	-9.17	Probable rhamnogalacturonate lyase B (FaRGLyase1) [Fragaria vesca subsp. vesca]	[56]
gene21638	-12.174	-14.42	Polygalacturonase (FaPG1) [Fragaria x ananassa]	[55]
gene03442	-5.179	-1.36	Endoglucanase 11-like [Fragaria vesca subsp. vesca]
gene23967	-8.365	-4.25	Cellulose synthase-like protein H1 [Rosa chinensis]
Aroma-related genes
gene28407	-9.065	-3.219	Quinone oxidoreductase [Fragaria x ananassa]	[57]
gene18229	-6.058	-7.42	Short-chain dehydrogenase TIC 32, chloroplastic [Fragaria vesca subsp. vesca]
gene21391	-3.436	-9.04	Quinone oxidoreductase-like protein 2 homolog [Fragaria vesca subsp. vesca]
gene14837	-9.972	-8.299	O-acyltransferase WSD1-like [Rosa chinensis]
gene14266	-3.223	-6.9288	NADPH:quinone oxidoreductase-like [Rosa chinensis]
gene07931	-13.792	-8.21	Alcohol acyl transferase (FaAAT2) [Fragaria x ananassa]	[6]
gene34009	-4.92	-3.86199	Alcohol acyltransferase (FaAAT1) [Fragaria x ananassa]	[58]
gene24674	-6.31	-4.824	(3S,6E)-Nerolidol synthase 1, chloroplastic-like isoform X2 [Fragaria vesca subsp. vesca]
Phenylpropanoid-related genes
gene23367	-3.41	-7.99	Chalcone--flavonone isomerase 1
gene14611	-4.091	-6.73	Flavanone 3-hydroxylase [Fragaria x ananassa]	[59]
gene26825	-3.492	-9.3455	Chalcone synthase [Fragaria x ananassa]
gene20725	-3.604	-2.29	Putative UDP-rhamnose:rhamnosyltransferase 1 [Rosa chinensis]
gene18732	-3.176	-2.4509	Glutathione S-transferase [Rosa chinensis]
gene09427	-3.233	-7.2654	Glutathione S-transferase [Rosa chinensis]
gene29482	-3.196	-4.23	Cinnamoyl-CoA reductase 1 isoform X2 [Populus trichocarpa]
gene25260	-17.792	-13.09	Eugenol synthase 2 [Fragaria x ananassa] (FaEGS2)	[61]
gene13540	-4.382	-6.4	Isoflavone reductase homolog [Rosa chinensis]
