# Supplementary material for: An atypical HLH transcriptional regulator plays a novel and important role in strawberry ripened receptacle
Source: BMC Plant Biol. 2019 Dec 27;19:586. doi: 10.1186/s12870-019-2092-4 (PMC6933692; doi:10.1186/s12870-019-2092-4)
Supplement: Supplementary file 11 — Additional file 11 Phylogenetic tree of some functionally characterized atypical HLH transcription factors. The length of each pair of branches represents the distance between sequence pairs, while the units at the bottom of the tree indicate the number of substitution events. FaPRE1(KM655802; Fragaria x ananassa); FaPRE2 (XM_004296502; F. x ananassa); FaPRE3 (XM_004297270; F. x ananassa); SlStyle2.1 (NM_001247361; Solanum lycopersicum) [42]; SlPRE2 (XP_004233358.1; S. lycopersicum) [34]; AtPRE1 (At5g39860; Arabidopsis thaliana) [20]; BNQ3 (NP_190355.2; A. thaliana) [62]; KIDARI (NP_849712; A. thaliana) [35]; ATBS1 (NP_177590; A. thaliana) [32]; AtPRE3 (At1g74500; A. thaliana) [30]; PGL2 (Os02g0747900; Oryza sativa) [40]; AIF2 (At3g06590; A. thaliana) [36]; AIF3 (At3g17100; A. thaliana) [36]; AIF4 (At1g09250; A. thaliana) [36]; PAR1 (At2g42870; A. thaliana) [74]; PAR2 (At3g58850; A. thaliana) [74]. Sequences were aligned using MegAlign (MegAlign 5.00; DNASTAR). [file 12870_2019_2092_MOESM11_ESM.xlsx]

## Sheet: Additional file 8
Additional file 9: All the genes down-regulated in strawberry FaPRE1-RNAi receptacles (fold change RNAi) and up-regulated in strawberry red receptacle (fold ripening). Gene ID and corresponding annotations as reported in Fragaria vesca Genome Database (http://www.strawberrygenome.org/) [73]
SystematicName	Fold change PRE RNAi	p-value	Fold change ripening	p-value	Sequence Description	Blast Min E-Value	Blast Similarity Mean	Blast Top Hit Accession	Annotation GO ID	Annotation GO Term	Annotation GO Category
gene00122	-3.529	0.00381	3.246	0.000639	ABC transporter C family member 12-like [Juglans regia]	0.0E0	85.90%	XP_004304713.1;XP_011468355.1	GO:0005524;GO:0042626;GO:0055085;GO:0032440;GO:0016021;GO:0055114	transmembrane transport;oxidation-reduction process;2-alkenal reductase [NAD(P)] activity;integral component of membrane;ATP binding;ATPase activity, coupled to transmembrane movement of substances	Cellular Component;Molecular Function;Molecular Function;Molecular Function;Biological Process;Biological Process
gene00277	-6.197	0.00104	6.03	0.000366	aquaporin NIP1-1-like	0.0E0	88.20%	XP_011466195.1;XP_004302297.1	GO:0005887;GO:0006833;GO:0015254;GO:0009992;GO:0015793;GO:0034220;GO:0015250	water channel activity;water transport;glycerol transport;glycerol channel activity;cellular water homeostasis;integral component of plasma membrane;ion transmembrane transport	Cellular Component;Molecular Function;Molecular Function;Biological Process;Biological Process;Biological Process;Biological Process
gene00318	-3.522	0.028	3.624	0.0851	RNA-binding 25	7.2E-83	93.25%	XP_004295147.1	0	0	0
gene00616	-2.859	0.0223	2.157	0.167	D-galacturonate reductase-like	0.0E0	88.35%	XP_004297805.1	GO:0050388;GO:0055114;GO:0019853	oxidation-reduction process;uronate dehydrogenase activity;L-ascorbic acid biosynthetic process	Molecular Function;Biological Process;Biological Process
gene00806	-3.589	0.0291	10.578	0.000162	cytochrome P450 86B1-like	0.0E0	85.70%	XP_004297737.1	GO:0005506;GO:0070330;GO:0016021;GO:0055114;GO:0020037	aromatase activity;iron ion binding;oxidation-reduction process;heme binding;integral component of membrane	Cellular Component;Molecular Function;Molecular Function;Molecular Function;Biological Process
gene00933	-3.544	0.00777	3.142	0.0112	bidirectional sugar transporter SWEET1	8.5E-175	86.95%	XP_004290589.1	GO:0016021;GO:0034219;GO:0051119	sugar transmembrane transporter activity;integral component of membrane;carbohydrate transmembrane transport	Cellular Component;Molecular Function;Biological Process
gene01127	-10.229	0.0012	14.391	0.00363	exopolygalacturonase-like	0.0E0	81.35%	XP_004305963.1	GO:0004650;GO:0071555;GO:0005576;GO:0005982;GO:0005985	starch metabolic process;polygalacturonase activity;extracellular region;sucrose metabolic process;cell wall organization	Cellular Component;Molecular Function;Biological Process;Biological Process;Biological Process
gene01341	-5.746	0.00229	9.465	0.00129	3-oxoacyl-[acyl-carrier- ] reductase -like [Ziziphus jujuba]	0.0E0	88.05%	XP_004304528.1;XP_011468193.1	GO:0055114;GO:0004022	oxidation-reduction process;alcohol dehydrogenase (NAD) activity	Molecular Function;Biological Process
gene01893	-3.398	0.00214	8.462	0.000144	hydrolase family [Populus trichocarpa]	0.0E0	88.55%	XP_004309537.1	GO:0016021;GO:0016787	hydrolase activity;integral component of membrane	Cellular Component;Molecular Function
gene01897	-5.21	0.00131	33.394	0.000236	methionine gamma-lyase-like	0.0E0	92.00%	XP_004309539.1	GO:0018826;GO:0030170;GO:0051289;GO:0005829;GO:0006520	pyridoxal phosphate binding;cellular amino acid metabolic process;cytosol;methionine gamma-lyase activity;protein homotetramerization	Cellular Component;Molecular Function;Molecular Function;Biological Process;Biological Process
gene01912	-3.451	0.00996	4.218	0.000557	oligopeptide transporter 7	0.0E0	91.55%	XP_004309550.1	GO:0055085;GO:0016021	transmembrane transport;integral component of membrane	Cellular Component;Biological Process
gene02231	-3.039	0.0181	7.15	0.00188	probable inactive 2-oxoglutarate-dependent dioxygenase AOP2	0.0E0	80.60%	XP_011465324.1	GO:0016491;GO:0046872;GO:0055114	oxidation-reduction process;metal ion binding;oxidoreductase activity	Molecular Function;Molecular Function;Biological Process
gene02383	-3.947	0.0127	3.11	0.000901	PREDICTED: uncharacterized protein LOC101293076	0.0E0	80.40%	XP_004294015.1	0	0	0
gene03289	-7.991	0.00119	3.216	0.105	E3 ubiquitin- ligase CIP8-like [Pyrus x bretschneideri]	1.5E-145	52.37%	XP_011462092.1	0	0	0
gene03442	-5.179	0.00696	68.112	8.75e-05	endoglucanase 11-like	0.0E0	89.65%	XP_004295846.1	GO:0016021;GO:0030245;GO:0005982;GO:0008810;GO:0005985	starch metabolic process;cellulase activity;cellulose catabolic process;sucrose metabolic process;integral component of membrane	Cellular Component;Molecular Function;Biological Process;Biological Process;Biological Process
gene03850	-3.874	0.00256	4.691	0.0517	Autophagy-related 18 [Gossypium arboreum]	2.3E-36	58.40%	XP_007217820.1;EMJ19019.1	0	0	0
gene03933	-3.809	0.021	2.127	0.0129	coiled-coil domain-containing 115 [Malus domestica]	0.0E0	72.10%	XP_011469163.1	0	0	0
gene04119	-5.189	0.0197	44.644	0.000595	jasmonate O-methyltransferase-like	0.0E0	72.35%	XP_004298483.1	GO:0008168	methyltransferase activity	Molecular Function
gene04128	-8.194	0.00138	6.454	0.000587	anthranilate synthase beta subunit chloroplastic-like	0.0E0	87.90%	XP_004297400.1	GO:0009094;GO:0000162;GO:0006571;GO:0005829;GO:0005950;GO:0004049	L-phenylalanine biosynthetic process;anthranilate synthase activity;cytosol;tyrosine biosynthetic process;anthranilate synthase complex;tryptophan biosynthetic process	Cellular Component;Cellular Component;Molecular Function;Biological Process;Biological Process;Biological Process
gene04460	-6.35	0.00107	3.538	0.00113	vacuolar amino acid transporter 1-like	0.0E0	86.50%	XP_004304300.1	GO:0016021	integral component of membrane	Cellular Component
gene05293	-3.632	0.0017	8.023	0.000149	probably inactive leucine-rich repeat receptor kinase At5g48380	0.0E0	68.90%	XP_004305754.2	GO:0005524;GO:0016020;GO:0004672;GO:0006468	membrane;protein kinase activity;protein phosphorylation;ATP binding	Cellular Component;Molecular Function;Molecular Function;Biological Process
gene05994	-3.344	0.00306	4.608	0.00045	D-glycerate 3- chloroplastic	0.0E0	84.95%	XP_004302939.1	GO:0009570;GO:0005524;GO:0046486;GO:0046487;GO:0009941;GO:0009853;GO:0006563;GO:0016310;GO:0008887;GO:0016787;GO:0006544;GO:0006566	glycine metabolic process;photorespiration;glyoxylate metabolic process;chloroplast envelope;chloroplast stroma;hydrolase activity;glycerolipid metabolic process;L-serine metabolic process;threonine metabolic process;ATP binding;phosphorylation;glycerate kinase activity	Cellular Component;Cellular Component;Molecular Function;Molecular Function;Molecular Function;Biological Process;Biological Process;Biological Process;Biological Process;Biological Process;Biological Process;Biological Process
gene06218	-8.73	0.00555	3.137	0.022	type 2 DNA topoisomerase 6 subunit B-like isoform X1	1.1E-30	75.15%	XP_011463198.1	0	0	0
gene06219	-3.152	0.00475	3.266	0.167	pantothenate kinase 2 isoform X1 [Nelumbo nucifera]	1.4E-11	65.00%	XP_004297480.1	0	0	0
gene06225	-6.97	0.00478	7.766	0.00216	type 2 DNA topoisomerase 6 subunit B-like isoform X1	0.0E0	74.15%	XP_011463197.1	0	0	0
gene06226	-5.847	0.0026	7.766	0.000297	pantothenate kinase 1	0.0E0	72.65%	XP_004297480.1	GO:0015940;GO:0005524;GO:0015937;GO:0004594	pantothenate kinase activity;pantothenate biosynthetic process;ATP binding;coenzyme A biosynthetic process	Molecular Function;Molecular Function;Biological Process;Biological Process
gene06308	-9.97	0.00237	5.04	0.00437	receptor 12	2.4E-134	81.10%	XP_011463260.1	GO:0005515;GO:0016021	integral component of membrane;protein binding	Cellular Component;Molecular Function
gene06629	-3.726	0.00175	3.688	0.00989	70 kDa peptidyl-prolyl isomerase-like	0.0E0	91.20%	XP_004296967.1	GO:0005515;GO:0006457;GO:0016853	isomerase activity;protein folding;protein binding	Molecular Function;Molecular Function;Biological Process
gene06991	-3.014	0.00566	3.078	0.115	non-functional NADPH-dependent codeinone reductase 2-like	0.0E0	86.00%	XP_004309975.1	GO:0016491;GO:0055114	oxidation-reduction process;oxidoreductase activity	Molecular Function;Biological Process
gene07016	-3.834	0.00393	8.67	0.00104	cytochrome P450 71B34-like	0.0E0	80.55%	XP_004309993.1	GO:0005506;GO:0016021;GO:0016709;GO:0055114;GO:0020037	oxidoreductase activity, acting on paired donors, with incorporation or reduction of molecular oxygen, NAD(P)H as one donor, and incorporation of one atom of oxygen;iron ion binding;oxidation-reduction process;heme binding;integral component of membrane	Cellular Component;Molecular Function;Molecular Function;Molecular Function;Biological Process
gene07028	-4.129	0.00207	106.577	7.73e-05	DETOXIFICATION 55	0.0E0	79.30%	XP_004296859.1	GO:0006855;GO:0015297;GO:0016021;GO:0015238	antiporter activity;integral component of membrane;drug transmembrane transport;drug transmembrane transporter activity	Cellular Component;Molecular Function;Molecular Function;Biological Process
gene07367	-3.165	0.00363	4.727	0.00795	calcium-binding EF hand family [Populus trichocarpa]	0.0E0	89.30%	XP_004289829.1	GO:0005509	calcium ion binding	Molecular Function
gene07931	-10.999	0.00256	11.251	0.0377	methanol O-anthraniloyltransferase-like	2.8E-134	63.40%	AEM43830.1	GO:0051321;GO:0016747	transferase activity, transferring acyl groups other than amino-acyl groups;meiotic cell cycle	Molecular Function;Biological Process
gene08088	-3.061	0.0179	3.618	0.00371	mitochondrial import inner membrane translocase subunit TIM44-2	0.0E0	80.80%	XP_004289941.1	0	0	0
gene09812	-6.019	0.00204	47.481	0.00156	thaumatin precursor [Malus domestica]	1.8E-164	87.40%	XP_011468693.1	GO:0005576	extracellular region	Cellular Component
gene09934	-11.96	0.00165	43.609	6.14e-05	vinorine synthase-like	0.0E0	71.70%	XP_011464154.1	GO:0016747	transferase activity, transferring acyl groups other than amino-acyl groups	Molecular Function
gene09988	-5.571	0.00129	13.085	0.00213	cytochrome P450 71A9-like	0.0E0	77.25%	XP_004301023.1	GO:0005506;GO:0044550;GO:0016021;GO:0016709;GO:0055114;GO:0020037	oxidoreductase activity, acting on paired donors, with incorporation or reduction of molecular oxygen, NAD(P)H as one donor, and incorporation of one atom of oxygen;iron ion binding;oxidation-reduction process;heme binding;secondary metabolite biosynthetic process;integral component of membrane	Cellular Component;Molecular Function;Molecular Function;Molecular Function;Biological Process;Biological Process
gene10349	-5.499	0.00284	31.811	0.000116	RING-H2 finger ATL68-like	1.4E-64	65.67%	XP_011468644.1	0	0	0
gene10350	-7.385	0.00147	11.653	0.00122	E3 ubiquitin- ligase AIP2-like	2.9E-155	60.40%	XP_011468644.1	GO:0008270;GO:0005515	protein binding;zinc ion binding	Molecular Function;Molecular Function
gene10563	-3.421	0.0471	2.039	0.0209	desiccation-related PCC13-62-like	1.2E-58	83.55%	XP_002531874.1;EEF30511.1	GO:0016021	integral component of membrane	Cellular Component
gene10659	-3.608	0.0104	9.924	0.0018	phosphatidylinositol 4-phosphate 5-kinase 9-like	0.0E0	87.60%	XP_004300305.1	GO:0016021;GO:0008168;GO:0032259	methyltransferase activity;methylation;integral component of membrane	Cellular Component;Molecular Function;Biological Process
gene11229	-6.277	0.0118	40.868	7.63e-05	beta-galactosidase 16-like	0.0E0	80.30%	ALH22329.1	GO:0046486;GO:0009341;GO:0005618;GO:0006012;GO:0030246;GO:0005773;GO:0004565;GO:0006027;GO:0006687	beta-galactosidase activity;carbohydrate binding;vacuole;glycosaminoglycan catabolic process;glycosphingolipid metabolic process;glycerolipid metabolic process;cell wall;galactose metabolic process;beta-galactosidase complex	Cellular Component;Cellular Component;Molecular Function;Molecular Function;Biological Process;Biological Process;Biological Process;Cellular Component;Biological Process
gene11771	-3.212	0.0246	4.023	0.0024	pinin-like [Gossypium hirsutum]	0.0E0	81.10%	XP_004299965.1	GO:0005667;GO:0003700;GO:0006355;GO:0043565;GO:0045449	transcription factor activity, sequence-specific DNA binding;sequence-specific DNA binding;transcription factor complex;regulation of transcription, DNA-templated	Molecular Function;Molecular Function;Biological Process;Cellular Component;Biological Process
gene11912	-8.72	0.00109	6.333	0.00111	isoamylase chloroplastic	0.0E0	86.60%	XP_011464619.1	GO:0005977;GO:0019156	glycogen metabolic process;isoamylase activity	Molecular Function;Biological Process
gene12177	-3.267	0.00798	3.269	0.000769	ECERIFERUM 1-like	0.0E0	74.60%	XP_004299741.1	GO:0005634;GO:0016747;GO:0009555;GO:0005783;GO:0042761;GO:0010025	very long-chain fatty acid biosynthetic process;wax biosynthetic process;pollen development;transferase activity, transferring acyl groups other than amino-acyl groups;nucleus;endoplasmic reticulum	Cellular Component;Cellular Component;Molecular Function;Biological Process;Biological Process;Biological Process
gene12443	-9.301	0.00567	3.441	0.00137	heavy metal-associated isoprenylated plant 3-like	2.0E-141	91.15%	XP_004307908.1	GO:0046872;GO:0030001	metal ion transport;metal ion binding	Molecular Function;Biological Process
gene12765	-4.191	0.0018	11.567	0.000372	homeobox-leucine zipper ATHB-12-like	3.1E-154	69.55%	XP_004307928.1	GO:0005634;GO:0005667;GO:0003700;GO:0006355;GO:0043565;GO:0045449	transcription factor activity, sequence-specific DNA binding;sequence-specific DNA binding;transcription factor complex;nucleus;regulation of transcription, DNA-templated	Cellular Component;Molecular Function;Molecular Function;Biological Process;Cellular Component;Biological Process
gene12969	-3.411	0.00812	6.519	0.000433	alpha-aminoadipic semialdehyde synthase isoform X1	0.0E0	85.95%	XP_004287684.1	GO:0004755;GO:0009085;GO:0047130;GO:0016021;GO:0005829;GO:0055114;GO:0019477	saccharopine dehydrogenase (NADP+, L-glutamate-forming) activity;L-lysine catabolic process;oxidation-reduction process;saccharopine dehydrogenase (NADP+, L-lysine-forming) activity;cytosol;integral component of membrane;lysine biosynthetic process	Cellular Component;Cellular Component;Molecular Function;Molecular Function;Biological Process;Biological Process;Biological Process
gene14266	-3.223	0.0197	3.626	0.00126	NADPH:quinone oxidoreductase-like	1.4E-40	81.50%	XP_007148982.1;ESW20976.1	GO:0009570;GO:0008270;GO:0006118;GO:0003955;GO:0009651;GO:0005829;GO:0008752;GO:0055114;GO:0006694;GO:0009735;GO:0042742;GO:0005886	oxidation-reduction process;response to salt stress;cytosol;plasma membrane;FMN reductase activity;chloroplast stroma;response to cytokinin;defense response to bacterium;NAD(P)H dehydrogenase (quinone) activity;steroid biosynthetic process;obsolete electron transport;zinc ion binding	Cellular Component;Cellular Component;Cellular Component;Molecular Function;Molecular Function;Molecular Function;Biological Process;Biological Process;Biological Process;Biological Process;Biological Process;Biological Process
gene14611	-4.091	0.0149	2.749	0.00113	flavanone 3-hydroxylase	0.0E0	94.85%	XP_004287814.1	GO:0031418;GO:0045486;GO:0046872;GO:0055114;GO:0009813	naringenin 3-dioxygenase activity;oxidation-reduction process;metal ion binding;flavonoid biosynthetic process;L-ascorbic acid binding	Molecular Function;Molecular Function;Molecular Function;Biological Process;Biological Process
gene14837	-9.972	0.00653	936.377	5.6e-05	O-acyltransferase WSD1-like	2.6E-57	74.15%	XP_011459475.1	GO:0047196;GO:0042967;GO:0019432;GO:0004144;GO:0005886	triglyceride biosynthetic process;long-chain-alcohol O-fatty-acyltransferase activity;plasma membrane;acyl-carrier-protein biosynthetic process;diacylglycerol O-acyltransferase activity	Cellular Component;Molecular Function;Molecular Function;Biological Process;Biological Process
gene14841	-5.884	0.00381	6.858	0.000731	probable inactive 2-oxoglutarate-dependent dioxygenase AOP2	0.0E0	85.75%	XP_004293154.1	GO:0016491;GO:0046872;GO:0055114	oxidation-reduction process;metal ion binding;oxidoreductase activity	Molecular Function;Molecular Function;Biological Process
gene15040	-3.379	0.0104	3.244	0.0016	aspartate aminotransferase 2 family [Populus trichocarpa]	0.0E0	91.90%	XP_011459596.1	GO:0009570;GO:0030170;GO:0042802;GO:0009094;GO:0080130;GO:0006560;GO:0006571;GO:0009941;GO:0006531;GO:0004069;GO:0006534;GO:0006522;GO:0009821;GO:0006107;GO:0006525;GO:0006536;GO:0000162;GO:0005739;GO:0010319;GO:0048046;GO:0015976	proline metabolic process;carbon utilization;L-aspartate:2-oxoglutarate aminotransferase activity;L-phenylalanine biosynthetic process;oxaloacetate metabolic process;alkaloid biosynthetic process;chloroplast envelope;identical protein binding;L-phenylalanine:2-oxoglutarate aminotransferase activity;chloroplast stroma;arginine metabolic process;cysteine metabolic process;tyrosine biosynthetic proc…	Cellular Component;Cellular Component;Cellular Component;Cellular Component;Cellular Component;Molecular Function;Molecular Function;Molecular Function;Molecular Function;Biological Process;Biological Process;Biological Process;Biological Process;Biological Process;Biological Process;Biological Process;Biological Process;Biological Process;Biological Process;Biological Process;Biological Process
gene15177	-3.401	0.00392	4.934	0.00068	mannan endo-1,4-beta-mannosidase 7-like	0.0E0	90.00%	XP_004291857.1	GO:0006080;GO:0046355;GO:0006013;GO:0006000;GO:0016985	fructose metabolic process;mannose metabolic process;mannan endo-1,4-beta-mannosidase activity;mannan catabolic process;substituted mannan metabolic process	Molecular Function;Biological Process;Biological Process;Biological Process;Biological Process
gene15532	-3.361	0.00508	4.315	0.000441	uncharacterized aarF domain-containing kinase chloroplastic [Cicer arietinum]	0.0E0	89.10%	XP_004303572.1	GO:0016021;GO:0016310;GO:0016301	kinase activity;integral component of membrane;phosphorylation	Cellular Component;Molecular Function;Biological Process
gene16428	-9.315	0.00402	9.246	0.000389	acyl carrier chloroplastic-like	3.4E-85	87.35%	CAA04768.1;NP_001267000.1	GO:0016491;GO:0055114;GO:0031177;GO:0006633	oxidation-reduction process;phosphopantetheine binding;oxidoreductase activity;fatty acid biosynthetic process	Molecular Function;Molecular Function;Biological Process;Biological Process
gene16429	-4.975	0.00482	3.948	0.00159	vesicle-associated 2-2 [Malus domestica]	0.0E0	68.00%	XP_004289612.2	GO:0005789	endoplasmic reticulum membrane	Cellular Component
gene16474	-8.266	0.00131	21.94	0.00296	cysteine synthase-like isoform X2 [Fragaria vesca vesca]	0.0E0	89.85%	XP_011465907.1;XP_011465909.1;XP_004302010.1;XP_011465908.1;XP_011465910.1;XP_011465912.1;XP_011465911.1	GO:0047458;GO:0009333;GO:0004124;GO:0006535	beta-pyrazolylalanine synthase activity;cysteine synthase activity;cysteine biosynthetic process from serine;cysteine synthase complex	Molecular Function;Molecular Function;Biological Process;Cellular Component
gene17822	-3.492	0.00192	3.65	0.000716	PREDICTED: uncharacterized protein LOC101303722 isoform X2	0.0E0	62.35%	XP_011466949.1	0	0	0
gene18151	-4.379	0.00172	2.43	0.0859	two-component response regulator-like APRR7 isoform X1 [Pyrus x bretschneideri]	0.0E0	77.55%	XP_011466635.1	GO:0005515;GO:0043231;GO:0000160	intracellular membrane-bounded organelle;phosphorelay signal transduction system;protein binding	Cellular Component;Molecular Function;Biological Process
gene18229	-6.058	0.002	9.481	0.000198	short-chain dehydrogenase TIC chloroplastic	0.0E0	91.15%	XP_004302745.1	GO:0016021	integral component of membrane	Cellular Component
gene18503	-57.296	0.00123	20.436	0.000493	SKP1 11	2.4E-132	67.95%	XP_011468849.1	GO:0006511	ubiquitin-dependent protein catabolic process	Biological Process
gene18505	-52.859	0.00106	30.81	0.000199	SKP1 11	2.0E-93	64.70%	XP_011470468.1	GO:0006511	ubiquitin-dependent protein catabolic process	Biological Process
gene18789	-3.511	0.00256	3.496	0.000672	acetyl-coenzyme A carboxylase carboxyl transferase subunit chloroplastic-like [Juglans regia]	0.0E0	86.65%	XP_004302641.1	GO:0003989;GO:0016740;GO:0006633;GO:0009317;GO:0006090	transferase activity;fatty acid biosynthetic process;pyruvate metabolic process;acetyl-CoA carboxylase complex;acetyl-CoA carboxylase activity	Cellular Component;Molecular Function;Molecular Function;Biological Process;Biological Process
gene18829	-3.035	0.0103	3.375	0.0517	glycerol-3-phosphate 2-O-acyltransferase 6	2.8E-177	93.60%	XP_004302656.1	GO:0003841;GO:0090447;GO:0010143;GO:0042967;GO:0046486;GO:0009908;GO:0016021;GO:0016791;GO:0008654;GO:0004366;GO:0016311	glycerol-3-phosphate O-acyltransferase activity;phosphatase activity;phospholipid biosynthetic process;1-acylglycerol-3-phosphate O-acyltransferase activity;dephosphorylation;glycerolipid metabolic process;flower development;acyl-carrier-protein biosynthetic process;integral component of membrane;cutin biosynthetic process;glycerol-3-phosphate 2-O-acyltransferase activity	Cellular Component;Molecular Function;Molecular Function;Molecular Function;Molecular Function;Biological Process;Biological Process;Biological Process;Biological Process;Biological Process;Biological Process
gene18850	-3.333	0.0118	3.103	0.00172	Carbohydrate-binding-like isoform 1	0.0E0	63.85%	XP_004302646.1	GO:2001070;GO:0003824	starch binding;catalytic activity	Molecular Function;Molecular Function
gene18910	-7.376	0.00123	218.298	6.6e-05	3-hydroxyisobutyryl- hydrolase 1-like	0.0E0	74.60%	XP_004308320.1	GO:0019482;GO:0006552;GO:0006574;GO:0006550;GO:0003860	beta-alanine metabolic process;3-hydroxyisobutyryl-CoA hydrolase activity;valine catabolic process;leucine catabolic process;isoleucine catabolic process	Molecular Function;Biological Process;Biological Process;Biological Process;Biological Process
gene18930	-3.997	0.00411	6.589	0.000547	probable inactive 2-oxoglutarate-dependent dioxygenase AOP2	0.0E0	87.05%	XP_004306704.1	GO:0016491;GO:0046872;GO:0055114	oxidation-reduction process;metal ion binding;oxidoreductase activity	Molecular Function;Molecular Function;Biological Process
gene19042	-3.423	0.0183	3.327	0.0684	Prunus mume uncharacterized LOC103343012 (LOC103343012) transcript variant mRNA	2.4E-116	81.55%	XM_011470728.1	0	0	0
gene19112	-4.859	0.00833	119.736	6.48e-05	elicitor-responsive 3-like	5.8E-102	82.90%	XP_004306821.1	GO:0005515	protein binding	Molecular Function
gene19242	-7.669	0.00109	28.161	9.6e-05	3-hydroxyisobutyryl- hydrolase 1 [Noccaea caerulescens]	0.0E0	76.30%	XP_004308348.1	GO:0019482;GO:0006552;GO:0006574;GO:0006550;GO:0003860	beta-alanine metabolic process;3-hydroxyisobutyryl-CoA hydrolase activity;valine catabolic process;leucine catabolic process;isoleucine catabolic process	Molecular Function;Biological Process;Biological Process;Biological Process;Biological Process
gene19545	-3.634	0.00226	7.433	0.00211	PREDICTED: uncharacterized protein LOC101307567 isoform X1	3.6E-138	79.90%	XP_011459951.1	GO:0016021	integral component of membrane	Cellular Component
gene19738	-4.696	0.00193	9.865	0.000137	PREDICTED: uncharacterized protein LOC101307759	0.0E0	67.90%	XP_004293337.1	GO:0016020	membrane	Cellular Component
gene20156	-8.547	0.027	39.646	7.16e-05	flavin-dependent oxidoreductase FOX5-like	0.0E0	82.90%	XP_004295442.2	GO:0016614;GO:0050660;GO:0055114	oxidation-reduction process;oxidoreductase activity, acting on CH-OH group of donors;flavin adenine dinucleotide binding	Molecular Function;Molecular Function;Biological Process
gene20232	-3.307	0.00487	2.332	0.0154	developmentally-regulated G- 3- partial [Ziziphus jujuba]	3.1E-169	94.50%	XP_011457421.1	GO:0005525	GTP binding	Molecular Function
gene20253	-3.554	0.00265	2.025	0.0292	developmentally-regulated G- 3- partial [Ziziphus jujuba]	0.0E0	86.15%	XP_004288132.1	GO:0005525	GTP binding	Molecular Function
gene20476	-6.198	0.00389	10.053	0.0503	RING-H2 finger ATL68-like	4.2E-37	70.00%	XP_011468644.1	0	0	0
gene20643	-3.893	0.00838	20.93	0.000187	beta-glucosidase 12-like	0.0E0	83.65%	AFU61922.1;XP_004295227.1	GO:0005975;GO:0008422;GO:0102483	carbohydrate metabolic process;scopolin beta-glucosidase activity;beta-glucosidase activity	Molecular Function;Molecular Function;Biological Process
gene20698	-4.685	0.00179	10.549	0.000121	probable mannitol dehydrogenase	0.0E0	89.35%	XP_011468386.1	GO:0009805;GO:0008270;GO:0045551;GO:0009809;GO:0046029;GO:0055114;GO:0052747;GO:0009811	sinapyl alcohol dehydrogenase activity;stilbene biosynthetic process;cinnamyl-alcohol dehydrogenase activity;oxidation-reduction process;coumarin biosynthetic process;lignin biosynthetic process;mannitol dehydrogenase activity;zinc ion binding	Molecular Function;Molecular Function;Molecular Function;Molecular Function;Biological Process;Biological Process;Biological Process;Biological Process
gene20700	-5.07	0.00121	11.743	0.000115	probable mannitol dehydrogenase	0.0E0	94.65%	XP_011468396.1	GO:0009805;GO:0008270;GO:0045551;GO:0009809;GO:0046029;GO:0055114;GO:0052747;GO:0009811	sinapyl alcohol dehydrogenase activity;stilbene biosynthetic process;cinnamyl-alcohol dehydrogenase activity;oxidation-reduction process;coumarin biosynthetic process;lignin biosynthetic process;mannitol dehydrogenase activity;zinc ion binding	Molecular Function;Molecular Function;Molecular Function;Molecular Function;Biological Process;Biological Process;Biological Process;Biological Process
gene20725	-3.604	0.00226	10.787	0.00284	UDP-rhamnose:rhamnosyltransferase 1	1.6E-136	75.25%	XP_011468472.1	GO:0016758;GO:0008152;GO:0016021	metabolic process;integral component of membrane;transferase activity, transferring hexosyl groups	Cellular Component;Molecular Function;Biological Process
gene20967	-10.927	0.00101	6.156	0.000829	Fragaria vesca vesca uncharacterized LOC105351440 (LOC105351440) ncRNA	1.1E-4	90.00%	XR_905904.1	0	0	0
gene21537	-3.204	0.00404	3.019	0.0009	Acyl-[acyl-carrier- ] desaturase [Morus notabilis]	0.0E0	91.05%	XP_004302183.1	GO:0009507;GO:0045300;GO:0055114;GO:0006633	oxidation-reduction process;chloroplast;fatty acid biosynthetic process;acyl-[acyl-carrier-protein] desaturase activity	Cellular Component;Molecular Function;Biological Process;Biological Process
gene21638	-12.174	0.00145	143.225	6.48e-05	exopolygalacturonase-like	0.0E0	82.35%	XP_004293444.1	GO:0004650;GO:0071555;GO:0005576;GO:0005982;GO:0005985	starch metabolic process;polygalacturonase activity;extracellular region;sucrose metabolic process;cell wall organization	Cellular Component;Molecular Function;Biological Process;Biological Process;Biological Process
gene21694	-3.448	0.0153	3.683	0.0017	ribosome biogenesis BMS1 homolog	0.0E0	83.05%	XP_004309829.1	GO:0005634;GO:0042254	nucleus;ribosome biogenesis	Cellular Component;Biological Process
gene21702	-9.645	0.00864	13.115	0.000132	FAR1-RELATED SEQUENCE 5-like	0.0E0	68.55%	XP_004309847.1	GO:0004568;GO:0016998;GO:0008270;GO:0006032;GO:0006355	chitinase activity;chitin catabolic process;cell wall macromolecule catabolic process;zinc ion binding;regulation of transcription, DNA-templated	Molecular Function;Molecular Function;Biological Process;Biological Process;Biological Process
gene22011	-4.122	0.0198	8.098	0.000347	GDSL esterase lipase At1g28580-like	0.0E0	76.75%	XP_004291631.1	GO:0016042;GO:0016021;GO:0016298	lipase activity;lipid catabolic process;integral component of membrane	Cellular Component;Molecular Function;Biological Process
gene22145	-3.915	0.0158	9.03	0.00148	non-functional NADPH-dependent codeinone reductase 2-like	6.1E-87	75.85%	XP_006436845.1;ESR50085.1	GO:0016491;GO:0055114	oxidation-reduction process;oxidoreductase activity	Molecular Function;Biological Process
gene22147	-4.844	0.00482	3.863	0.00152	non-functional NADPH-dependent codeinone reductase 2-like	0.0E0	87.05%	XP_004299218.1	GO:0016491;GO:0055114	oxidation-reduction process;oxidoreductase activity	Molecular Function;Biological Process
gene22294	-11.729	0.00479	12.668	0.000774	methanol O-anthraniloyltransferase-like	0.0E0	80.70%	XP_004305015.1	GO:0016747	transferase activity, transferring acyl groups other than amino-acyl groups	Molecular Function
gene22813	-3.187	0.00793	4.017	0.000589	pyruvate dehydrogenase (acetyl-transferring) mitochondrial	0.0E0	94.30%	XP_004297078.1	GO:0009927;GO:0005524;GO:0042803;GO:0007165;GO:0046777	protein autophosphorylation;signal transduction;protein homodimerization activity;histidine phosphotransfer kinase activity;ATP binding	Molecular Function;Molecular Function;Molecular Function;Biological Process;Biological Process
gene22905	-3.813	0.0041	8.676	0.00165	hypothetical protein PRUPE_ppa022164mg [Prunus persica]	2.5E-11	85.50%	XP_007216431.1;EMJ17630.1	0	0	0
gene23258	-3.114	0.00898	6.06	0.000476	adenosine kinase 2	0.0E0	95.80%	XP_004307377.1	GO:0006167;GO:0004001;GO:0006166;GO:0016310;GO:0006144	purine ribonucleoside salvage;AMP biosynthetic process;adenosine kinase activity;phosphorylation;purine nucleobase metabolic process	Molecular Function;Biological Process;Biological Process;Biological Process;Biological Process
gene23438	-6.176	0.00345	4.742	0.000572	3-hydroxyisobutyryl- hydrolase 1-like	0.0E0	83.10%	XP_004307340.1	GO:0019482;GO:0006552;GO:0006574;GO:0006550;GO:0003860	beta-alanine metabolic process;3-hydroxyisobutyryl-CoA hydrolase activity;valine catabolic process;leucine catabolic process;isoleucine catabolic process	Molecular Function;Biological Process;Biological Process;Biological Process;Biological Process
gene23453	-7.871	0.00176	2.124	0.0838	vinorine synthase-like	2.0E-55	76.70%	XP_004307351.1	GO:0042967;GO:0004026	acyl-carrier-protein biosynthetic process;alcohol O-acetyltransferase activity	Molecular Function;Biological Process
gene23793	-7.991	0.00111	7.836	0.000476	aquaporin NIP1-1-like	0.0E0	88.40%	XP_004309620.1	GO:0016021;GO:0006810;GO:0005215	transporter activity;transport;integral component of membrane	Cellular Component;Molecular Function;Biological Process
gene23794	-7.664	0.00103	8.329	0.000474	Aquaporin NIP1-2 [Morus notabilis]	0.0E0	85.30%	XP_004309621.1	GO:0016021;GO:0006810;GO:0005215	transporter activity;transport;integral component of membrane	Cellular Component;Molecular Function;Biological Process
gene23795	-6.961	0.0018	7.484	0.000915	Aquaporin NIP1-2 [Morus notabilis]	5.8E-132	71.00%	XP_011470955.1	GO:0005887;GO:0006833;GO:0015254;GO:0009992;GO:0015793;GO:0034220;GO:0015250	water channel activity;water transport;glycerol transport;glycerol channel activity;cellular water homeostasis;integral component of plasma membrane;ion transmembrane transport	Cellular Component;Molecular Function;Molecular Function;Biological Process;Biological Process;Biological Process;Biological Process
gene23967	-8.365	0.00229	2.095	0.064	cellulose synthase H1	1.2E-52	78.10%	XP_004287960.1	GO:0016021;GO:0016760;GO:0030244;GO:0006011;GO:0071555;GO:0005982;GO:0005985	cellulose synthase (UDP-forming) activity;starch metabolic process;cellulose biosynthetic process;UDP-glucose metabolic process;sucrose metabolic process;integral component of membrane;cell wall organization	Cellular Component;Molecular Function;Biological Process;Biological Process;Biological Process;Biological Process;Biological Process
gene24494	-3.978	0.0018	5.938	0.000816	agamous-like MADS-box AGL1 isoform X1 [Malus domestica]	0.0E0	89.85%	XP_011471013.1;XP_004309724.1	GO:0005634;GO:0003677;GO:0005667;GO:0003700;GO:0006355;GO:0046983;GO:0045449	transcription factor activity, sequence-specific DNA binding;transcription factor complex;nucleus;DNA binding;protein dimerization activity;regulation of transcription, DNA-templated	Cellular Component;Molecular Function;Molecular Function;Molecular Function;Biological Process;Cellular Component;Biological Process
gene24674	-6.31	0.00193	10.657	0.000548	(3S,6E)-nerolidol synthase 1-like	0.0E0	74.75%	P0CV96.1	GO:0000287;GO:0009507;GO:0005739;GO:0005829;GO:0016114;GO:0010333	magnesium ion binding;terpenoid biosynthetic process;chloroplast;terpene synthase activity;cytosol;mitochondrion	Cellular Component;Cellular Component;Cellular Component;Molecular Function;Molecular Function;Biological Process
gene24860	-5.324	0.00798	8.701	0.000153	alpha,alpha-trehalose-phosphate synthase [UDP-forming] 1-like	0.0E0	88.55%	XP_004295412.1;XP_011460381.1	GO:0003825;GO:0004805;GO:0005992;GO:0016311;GO:0005982;GO:0005985	starch metabolic process;trehalose-phosphatase activity;trehalose biosynthetic process;dephosphorylation;sucrose metabolic process;alpha,alpha-trehalose-phosphate synthase (UDP-forming) activity	Molecular Function;Molecular Function;Biological Process;Biological Process;Biological Process;Biological Process
gene25005	-4.065	0.00604	3.849	0.0412	PREDICTED: uncharacterized protein LOC101309517	5.8E-84	64.95%	XP_004294550.1	0	0	0
gene25060	-5.348	0.0283	30.72	0.000404	transcription factor TT2-like	1.7E-113	64.60%	XP_011461168.1	GO:0003677	DNA binding	Molecular Function
gene25260	-17.793	0.00162	207.001	0.000115	isoflavone reductase homolog	0.0E0	88.50%	XP_011457737.1	0	0	0
gene26353	-4.482	0.00821	3.907	0.000922	UDP-glucose flavonoid 3-O-glucosyltransferase 7-like	0.0E0	80.35%	XP_004304025.2	GO:0016758;GO:0008152	metabolic process;transferase activity, transferring hexosyl groups	Molecular Function;Biological Process
gene26501	-3.115	0.00272	9.483	0.00065	C2 domain-containing family [Populus trichocarpa]	6.4E-111	82.50%	XP_004307500.1	GO:0005515;GO:0005509;GO:0005886;GO:0005544	plasma membrane;calcium-dependent phospholipid binding;protein binding;calcium ion binding	Cellular Component;Molecular Function;Molecular Function;Molecular Function
gene26825	-3.561	0.0139	3.092	0.00443	chalcone synthase	0.0E0	98.25%	XP_004306542.1	GO:0042803;GO:0016210;GO:0009813	flavonoid biosynthetic process;naringenin-chalcone synthase activity;protein homodimerization activity	Molecular Function;Molecular Function;Biological Process
gene26826	-3.492	0.012	3.019	0.00507	chalcone synthase	0.0E0	98.05%	XP_004306543.1	GO:0042803;GO:0016210;GO:0009813	flavonoid biosynthetic process;naringenin-chalcone synthase activity;protein homodimerization activity	Molecular Function;Molecular Function;Biological Process
gene27360	-3.121	0.0425	13.736	0.000854	alpha-amylase subtilisin inhibitor-like	3.2E-152	76.30%	XP_004295679.2	GO:0004866;GO:0010951	negative regulation of endopeptidase activity;endopeptidase inhibitor activity	Molecular Function;Biological Process
gene27475	-4.129	0.00419	13.233	0.000539	Fragaria vesca vesca uncharacterized LOC101302232 transcript variant ncRNA	1.8E-73	85.00%	XR_183960.2	0	0	0
gene28009	-6.609	0.0071	6.068	0.00252	cystinosin homolog	1.6E-52	92.45%	XP_004304693.1	GO:0016021;GO:0015184;GO:0005774;GO:0015811	L-cystine transmembrane transporter activity;L-cystine transport;vacuolar membrane;integral component of membrane	Cellular Component;Cellular Component;Molecular Function;Biological Process
gene28014	-9.207	0.00128	33.881	0.000128	cystinosin homolog	0.0E0	86.00%	XP_004304695.2	GO:0016021;GO:0005774	vacuolar membrane;integral component of membrane	Cellular Component;Cellular Component
gene28291	-3.273	0.0367	3.355	0.138	nucleolar matrix family [Populus trichocarpa]	0.0E0	80.35%	XP_011462426.1;XP_004296546.1	0	0	0
gene28341	-3.482	0.00368	7.885	0.000569	CREG1	7.5E-141	85.30%	XP_004296564.1	GO:0010181;GO:0016491;GO:0055114;GO:0005773	FMN binding;oxidation-reduction process;vacuole;oxidoreductase activity	Cellular Component;Molecular Function;Molecular Function;Biological Process
gene28406	-3.228	0.0105	2.304	0.0221	2-methylene-furan-3-one reductase-like	0.0E0	94.55%	CAA04767.1	GO:0008270;GO:0016491;GO:0055114	oxidation-reduction process;oxidoreductase activity;zinc ion binding	Molecular Function;Molecular Function;Biological Process
gene28407	-10.783	0.00173	24.311	0.00571	2-methylene-furan-3-one reductase-like	6.1E-111	63.80%	APB87284.1	GO:0008270;GO:0016491;GO:0055114	oxidation-reduction process;oxidoreductase activity;zinc ion binding	Molecular Function;Molecular Function;Biological Process
gene28435	-3.541	0.0902	46.063	5.45e-05	myb-related 305-like	1.9E-130	78.45%	XP_011468270.1	GO:0003677;GO:0080086	stamen filament development;DNA binding	Molecular Function;Biological Process
gene28719	-12.629	0.00132	9.034	0.000362	uncharacterized protein LOC101308195 [Fragaria vesca subsp. vesca]	6.6E-97	66.85%	XP_011467578.1;XP_011467577.1	GO:0009507	chloroplast	Cellular Component
gene28720	-6.144	0.000983	24.423	7.16e-05	probable WRKY transcription factor 71	0.0E0	67.85%	XP_004303874.1	GO:0005667;GO:0003700;GO:0006355;GO:0043565;GO:0045449	transcription factor activity, sequence-specific DNA binding;sequence-specific DNA binding;transcription factor complex;regulation of transcription, DNA-templated	Molecular Function;Molecular Function;Biological Process;Cellular Component;Biological Process
gene29482	-3.196	0.00602	4.517	0.0012	cinnamoyl- reductase 1-like	0.0E0	77.25%	XP_009354350.1	GO:0050662;GO:0016491	coenzyme binding;oxidoreductase activity	Molecular Function;Molecular Function
gene29483	-6.681	0.0041	6.188	0.000265	cinnamoyl- reductase 1-like	0.0E0	85.30%	XP_011469509.1	GO:0050662;GO:0003824	coenzyme binding;catalytic activity	Molecular Function;Molecular Function
gene29713	-3.018	0.00585	4.588	0.00118	acetolactate synthase small subunit chloroplastic-like	0.0E0	81.10%	XP_011460628.1	GO:0003984;GO:0009097;GO:0015940;GO:0009099;GO:0005948;GO:0009098;GO:0005829;GO:0016597	isoleucine biosynthetic process;cytosol;acetolactate synthase activity;acetolactate synthase complex;valine biosynthetic process;leucine biosynthetic process;amino acid binding;pantothenate biosynthetic process	Cellular Component;Molecular Function;Molecular Function;Cellular Component;Biological Process;Biological Process;Biological Process;Biological Process
gene30404	-3.714	0.00425	3.35	0.00226	RING finger 141 [Morus notabilis]	1.7E-157	96.10%	XP_011460243.1	GO:0008270;GO:0005515	protein binding;zinc ion binding	Molecular Function;Molecular Function
gene30534	-5.073	0.0226	5.917	0.000309	non-specific lipid-transfer 2-like	3.5E-57	72.25%	XP_004288629.1	GO:0006869;GO:0008289	lipid transport;lipid binding	Molecular Function;Biological Process
gene30565	-9.512	0.00116	12.672	0.00597	pathogenesis-related PR-4	6.6E-91	89.75%	XP_004293631.1	GO:0005618;GO:0005576;GO:0050832;GO:0042742	defense response to bacterium;extracellular region;cell wall;defense response to fungus	Cellular Component;Cellular Component;Biological Process;Biological Process
gene30669	-5.91	0.00329	3.056	0.0311	(3S,6E)-nerolidol synthase 1-like	0.0E0	86.90%	XP_011460362.1	GO:0000287;GO:0009507;GO:0005739;GO:0005829;GO:0016114;GO:0010333;GO:0034007	S-linalool synthase activity;magnesium ion binding;terpenoid biosynthetic process;chloroplast;terpene synthase activity;cytosol;mitochondrion	Cellular Component;Cellular Component;Cellular Component;Molecular Function;Molecular Function;Molecular Function;Biological Process
gene30679	-3.515	0.00403	8.219	0.000491	probable ADP-ribosylation factor GTPase-activating AGD5 isoform X2	0.0E0	70.35%	XP_004293520.1	GO:0005096	GTPase activator activity	Molecular Function
gene30723	-3.011	0.00468	5.923	0.018	Fragaria vesca vesca probable disease resistance At4g27220	1.9E-18	82.17%	XM_004296878.2	0	0	0
gene30779	-16.988	0.0011	10.005	0.000624	codeine O-demethylase-like isoform X1 [Malus domestica]	0.0E0	83.05%	XP_004287255.2	GO:0051213;GO:0046872;GO:0055114	dioxygenase activity;oxidation-reduction process;metal ion binding	Molecular Function;Molecular Function;Biological Process
gene30780	-16.698	0.00132	8.511	0.00105	codeine O-demethylase-like isoform X1 [Malus domestica]	0.0E0	79.60%	XP_011470383.1	GO:0016491;GO:0046872;GO:0055114	oxidation-reduction process;metal ion binding;oxidoreductase activity	Molecular Function;Molecular Function;Biological Process
gene30782	-4.375	0.00265	9.918	0.000735	codeine O-demethylase-like isoform X1 [Malus domestica]	0.0E0	73.70%	XP_004288768.2	GO:0016491;GO:0055114	oxidation-reduction process;oxidoreductase activity	Molecular Function;Biological Process
gene30813	-3.5	0.00384	3.034	0.00788	uncharacterized methyltransferase chloroplastic-like isoform X1	0.0E0	85.35%	XP_011470680.1	GO:0008757;GO:0010287;GO:0032259	methylation;plastoglobule;S-adenosylmethionine-dependent methyltransferase activity	Cellular Component;Molecular Function;Biological Process
gene30954	-3.126	0.0121	3.51	0.158	glycine-rich RNA-binding RZ1B	1.4E-177	61.90%	XP_004287381.1	GO:0000166;GO:0003676	nucleic acid binding;nucleotide binding	Molecular Function;Molecular Function
gene30997	-4.228	0.0351	11.793	0.000244	uncharacterized RNA-binding -like	1.3E-91	82.75%	XP_004287354.1	GO:0008270	zinc ion binding	Molecular Function
gene31011	-3.921	0.00472	3.355	0.00207	ribosome biogenesis regulatory homolog	0.0E0	88.05%	XP_004287342.1	GO:0000055;GO:0042273;GO:0000447;GO:0005730;GO:0030687	preribosome, large subunit precursor;endonucleolytic cleavage in ITS1 to separate SSU-rRNA from 5.8S rRNA and LSU-rRNA from tricistronic rRNA transcript (SSU-rRNA, 5.8S rRNA, LSU-rRNA);nucleolus;ribosomal large subunit export from nucleus;ribosomal large subunit biogenesis	Cellular Component;Cellular Component;Biological Process;Biological Process;Biological Process
gene31030	-4.158	0.00172	12.019	0.000117	probable rhamnogalacturonate lyase B	0.0E0	76.35%	XP_004287322.1	GO:0005975;GO:0003824;GO:0030246	carbohydrate metabolic process;carbohydrate binding;catalytic activity	Molecular Function;Molecular Function;Biological Process
gene31094	-4.038	0.0267	6.114	0.00112	beta-1,4-mannosyl-glyco 4-beta-N-acetylglucosaminyltransferase [Jatropha curcas]	1.7E-101	85.60%	XP_011457913.1	GO:0003830;GO:0016021;GO:0006487	beta-1,4-mannosylglycoprotein 4-beta-N-acetylglucosaminyltransferase activity;protein N-linked glycosylation;integral component of membrane	Cellular Component;Molecular Function;Biological Process
gene31205	-3.448	0.00279	3.196	0.0014	histidine--tRNA cytoplasmic	0.0E0	79.40%	XP_004290239.1	GO:0004821;GO:0005524;GO:0006547;GO:0006427;GO:0005737	cytoplasm;histidine metabolic process;histidyl-tRNA aminoacylation;ATP binding;histidine-tRNA ligase activity	Cellular Component;Molecular Function;Molecular Function;Biological Process;Biological Process
gene31337	-3.183	0.00357	14.226	0.000467	gibberellin 2-beta-dioxygenase 1-like	0.0E0	84.45%	XP_004300668.1	GO:0005506;GO:0045487;GO:0055114;GO:0009416;GO:0052634	iron ion binding;oxidation-reduction process;C-19 gibberellin 2-beta-dioxygenase activity;gibberellin catabolic process;response to light stimulus	Molecular Function;Molecular Function;Biological Process;Biological Process;Biological Process
gene31413	-4.672	0.00629	62.013	0.000285	R2R3-MYB transcription factor [Prunus avium]	5.7E-177	73.80%	XP_004302217.1	GO:0003677	DNA binding	Molecular Function
gene31672	-4.427	0.00187	529.169	5.2e-05	glutathione S-transferase F11-like	9.6E-157	88.95%	XP_004288578.1	GO:0006803;GO:0005515;GO:0005737;GO:0006749;GO:0004364	cytoplasm;obsolete glutathione conjugation reaction;glutathione metabolic process;protein binding;glutathione transferase activity	Cellular Component;Molecular Function;Molecular Function;Biological Process;Biological Process
gene31679	-3.733	0.00261	16.388	0.000675	small ubiquitin-related modifier 1	3.5E-18	60.60%	XP_008456407.1	GO:0005515	protein binding	Molecular Function
gene31713	-3.498	0.0205	7.25	0.00787	nuclear speckle splicing regulatory 1-like [Malus domestica]	0.0E0	75.40%	XP_004302202.1;XP_011466102.1	0	0	0
gene31866	-3.166	0.0087	6.547	0.000632	late embryogenesis abundant At1g64065-like	3.6E-151	83.30%	XP_011465628.1	GO:0016021	integral component of membrane	Cellular Component
gene31963	-4.829	0.0419	4.415	0.00359	PREDICTED: uncharacterized protein LOC105349697	2.3E-38	57.53%	XP_011458375.1	0	0	0
gene32044	-3.416	0.0365	3.106	0.0012	myosin-10-like [Populus euphratica]	0.0E0	74.85%	XP_004298881.1;XP_011463970.1	GO:0003779	actin binding	Molecular Function
gene32297	-3.141	0.00303	20.044	0.000149	IRK-interacting isoform X2	0.0E0	79.30%	XP_004298698.1	0	0	0
gene32734	-3.58	0.0151	3.205	0.0123	ribosomal partial (chloroplast) [Toxicodendron succedaneum]	4.7E-86	99.60%	YP_009271824.1;YP_009271858.1	GO:0009507;GO:0003735;GO:0042254;GO:0015934;GO:0016740;GO:0019843;GO:0006412	large ribosomal subunit;transferase activity;chloroplast;rRNA binding;translation;structural constituent of ribosome;ribosome biogenesis	Cellular Component;Cellular Component;Molecular Function;Molecular Function;Molecular Function;Biological Process;Biological Process
gene32831	-6.022	0.00141	10.392	0.000372	ribosomal L14 (chloroplast) [Fragaria vesca bracteata]	1.3E-20	88.35%	EEF42582.1	GO:0009507;GO:0003735;GO:0042254;GO:0015934;GO:0019843;GO:0006412	large ribosomal subunit;chloroplast;rRNA binding;translation;structural constituent of ribosome;ribosome biogenesis	Cellular Component;Cellular Component;Molecular Function;Molecular Function;Biological Process;Biological Process
gene32864	-3.452	0.0171	3.102	0.00314	ribosomal partial (chloroplast) [Toxicodendron succedaneum]	3.1E-62	95.25%	AKF02117.1	GO:0009507;GO:0003735;GO:0042254;GO:0015934;GO:0016740;GO:0019843;GO:0006412	large ribosomal subunit;transferase activity;chloroplast;rRNA binding;translation;structural constituent of ribosome;ribosome biogenesis	Cellular Component;Cellular Component;Molecular Function;Molecular Function;Molecular Function;Biological Process;Biological Process
gene33610	-3.493	0.0123	3.821	0.00612	ribosomal partial (chloroplast) [Toxicodendron succedaneum]	5.2E-54	98.75%	YP_009271824.1;YP_009271858.1	GO:0009507;GO:0003735;GO:0002181;GO:0042254;GO:0022625;GO:0016740;GO:0019843	transferase activity;chloroplast;cytosolic large ribosomal subunit;rRNA binding;structural constituent of ribosome;cytoplasmic translation;ribosome biogenesis	Cellular Component;Cellular Component;Molecular Function;Molecular Function;Molecular Function;Biological Process;Biological Process
gene33976	-8.451	0.0021	7.217	0.00372	vinorine synthase-like	0.0E0	75.25%	XP_004303920.1	GO:0042967;GO:0004026	acyl-carrier-protein biosynthetic process;alcohol O-acetyltransferase activity	Molecular Function;Biological Process
gene34008	-3.533	0.00437	10.837	0.000623	vinorine synthase-like	0.0E0	75.80%	XP_004307351.1	GO:0042967;GO:0004026	acyl-carrier-protein biosynthetic process;alcohol O-acetyltransferase activity	Molecular Function;Biological Process
gene34009	-5.599	0.00136	4.079	0.00127	Vinorine synthase [Morus notabilis]	0.0E0	75.40%	XP_011469620.1	GO:0042967;GO:0004026	acyl-carrier-protein biosynthetic process;alcohol O-acetyltransferase activity	Molecular Function;Biological Process
gene34010	-6.471	0.00116	20.614	0.000961	Vinorine synthase [Morus notabilis]	0.0E0	72.00%	NP_001295454.1;AAN07090.1	GO:0042967;GO:0004026	acyl-carrier-protein biosynthetic process;alcohol O-acetyltransferase activity	Molecular Function;Biological Process
gene34011	-5.525	0.00143	4.134	0.0331	vinorine synthase-like	0.0E0	74.20%	NP_001295454.1;AAN07090.1	GO:0042967;GO:0004026	acyl-carrier-protein biosynthetic process;alcohol O-acetyltransferase activity	Molecular Function;Biological Process
gene34199	-7.422	0.00159	68.02	0.000121	cytochrome P450 71A3-like	2.9E-92	61.70%	XP_004310039.1	GO:0005506;GO:0016705;GO:0055114;GO:0020037	iron ion binding;oxidation-reduction process;heme binding;oxidoreductase activity, acting on paired donors, with incorporation or reduction of molecular oxygen	Molecular Function;Molecular Function;Molecular Function;Biological Process
gene34259	-10.414	0.00171	50.796	0.000943	non-ltr retroelement reverse transcriptase	1.6E-25	46.33%	AFP55557.1	GO:0003676	nucleic acid binding	Molecular Function
gene34867	-20.097	0.00122	21.15	0.0164	Fragaria vesca vesca uncharacterized LOC101303401 mRNA	8.3E-165	81.00%	XM_004293923.2	0	0	0
